# Supplementary material for: OliveAtlas: A Gene Expression Atlas Tool for Olea europaea
Source: Plants (Basel). 2023 Mar 10;12(6):1274. doi: 10.3390/plants12061274 (PMC10053119; doi:10.3390/plants12061274)
Supplement: Supplementary file 1 [file plants-12-01274-s001.zip]

Archive with 4 entries (4 files):
- OliveAtlas - Supplementary figures.pdf
- Table S1 - specific genes.xlsx
- Table S2 - specific genes venn.xlsx
- Table S3 - enrichment specific genes venn.xlsx
