# Supplementary material for: OliveAtlas: A Gene Expression Atlas Tool for Olea europaea
Source: Plants (Basel). 2023 Mar 10;12(6):1274. doi: 10.3390/plants12061274 (PMC10053119; doi:10.3390/plants12061274)
Supplement: Supplementary file 1 [file plants-12-01274-s001.zip › Table S1 - specific genes.xlsx]

## Sheet: Roots
Oleur061Scf0004g03022.1
Oleur061Scf0004g05022.1
Oleur061Scf0008g02016.1
Oleur061Scf0009g03004.1
Oleur061Scf0010g03014.1
Oleur061Scf0010g04003.1
Oleur061Scf0011g01013.1
Oleur061Scf0014g01009.1
Oleur061Scf0015g02011.1
Oleur061Scf0020g03010.1
Oleur061Scf0020g04018.1
Oleur061Scf0020g05013.1
Oleur061Scf0022g04010.1
Oleur061Scf0022g04011.1
Oleur061Scf0023g02022.1
Oleur061Scf0023g03006.1
Oleur061Scf0026g01006.1
Oleur061Scf0026g03021.1
Oleur061Scf0027g01001.1
Oleur061Scf0029g06045.1
Oleur061Scf0029g07020.1
Oleur061Scf0031g05013.1
Oleur061Scf0031g09026.1
Oleur061Scf0032g04031.1
Oleur061Scf0036g05006.1
Oleur061Scf0037g04001.1
Oleur061Scf0037g07010.1
Oleur061Scf0040g01008.1
Oleur061Scf0040g03027.1
Oleur061Scf0040g03033.1
Oleur061Scf0042g04001.1
Oleur061Scf0046g02022.1
Oleur061Scf0048g13008.1
Oleur061Scf0050g03011.1
Oleur061Scf0050g07009.1
Oleur061Scf0050g08008.1
Oleur061Scf0053g06005.1
Oleur061Scf0055g03029.1
Oleur061Scf0055g03033.1
Oleur061Scf0055g03032.1
Oleur061Scf0057g04001.1
Oleur061Scf0057g04010.1
Oleur061Scf0060g00001.1
Oleur061Scf0060g01012.1
Oleur061Scf0064g04011.1
Oleur061Scf0064g10012.1
Oleur061Scf0069g02005.1
Oleur061Scf0071g03017.1
Oleur061Scf0072g12022.1
Oleur061Scf0073g01021.1
Oleur061Scf0073g01007.1
Oleur061Scf0073g01017.1
Oleur061Scf0073g07001.1
Oleur061Scf0073g09015.1
Oleur061Scf0074g03021.1
Oleur061Scf0074g06011.1
Oleur061Scf0074g06010.1
Oleur061Scf0076g03022.1
Oleur061Scf0076g10008.1
Oleur061Scf0078g03009.1
Oleur061Scf0080g05029.1
Oleur061Scf0082g01015.1
Oleur061Scf0083g00004.1
Oleur061Scf0084g00031.1
Oleur061Scf0084g04002.1
Oleur061Scf0085g00013.1
Oleur061Scf0086g05062.1
Oleur061Scf0088g04044.1
Oleur061Scf0089g00017.1
Oleur061Scf0091g00025.1
Oleur061Scf0091g02015.1
Oleur061Scf0094g03002.1
Oleur061Scf0094g04003.1
Oleur061Scf0094g04002.1
Oleur061Scf0094g09069.1
Oleur061Scf0096g01014.1
Oleur061Scf0097g01011.1
Oleur061Scf0098g01022.1
Oleur061Scf0099g00004.1
Oleur061Scf0101g02003.1
Oleur061Scf0101g03006.1
Oleur061Scf0102g05005.1
Oleur061Scf0103g00001.1
Oleur061Scf0105g02052.1
Oleur061Scf0107g00011.1
Oleur061Scf0117g04002.1
Oleur061Scf0122g01016.1
Oleur061Scf0122g10039.1
Oleur061Scf0122g13020.1
Oleur061Scf0125g00001.1
Oleur061Scf0126g00002.1
Oleur061Scf0126g03014.1
Oleur061Scf0127g00003.1
Oleur061Scf0127g01015.1
Oleur061Scf0134g04002.1
Oleur061Scf0135g03030.1
Oleur061Scf0135g10030.1
Oleur061Scf0135g10014.1
Oleur061Scf0137g05007.1
Oleur061Scf0138g00014.1
Oleur061Scf0140g03003.1
Oleur061Scf0141g04003.1
Oleur061Scf0142g01004.1
Oleur061Scf0144g01018.1
Oleur061Scf0147g00013.1
Oleur061Scf0148g05012.1
Oleur061Scf0149g04019.1
Oleur061Scf0154g02035.1
Oleur061Scf0156g06023.1
Oleur061Scf0157g06034.1
Oleur061Scf0160g05015.1
Oleur061Scf0162g01004.1
Oleur061Scf0163g02025.1
Oleur061Scf0164g00016.1
Oleur061Scf0164g00014.1
Oleur061Scf0165g00026.1
Oleur061Scf0165g01024.1
Oleur061Scf0166g02004.1
Oleur061Scf0169g03018.1
Oleur061Scf0169g06016.1
Oleur061Scf0170g00004.1
Oleur061Scf0170g02027.1
Oleur061Scf0170g05010.1
Oleur061Scf0170g08005.1
Oleur061Scf0175g01029.1
Oleur061Scf0175g01027.1
Oleur061Scf0175g03015.1
Oleur061Scf0176g00017.1
Oleur061Scf0176g00024.1
Oleur061Scf0177g00002.1
Oleur061Scf0179g01011.1
Oleur061Scf0180g06018.1
Oleur061Scf0185g00011.1
Oleur061Scf0186g01026.1
Oleur061Scf0186g01031.1
Oleur061Scf0190g01005.1
Oleur061Scf0193g04006.1
Oleur061Scf0193g08025.1
Oleur061Scf0193g12022.1
Oleur061Scf0194g00011.1
Oleur061Scf0194g07006.1
Oleur061Scf0194g12024.1
Oleur061Scf0194g20014.1
Oleur061Scf0195g06025.1
Oleur061Scf0197g01025.1
Oleur061Scf0198g03002.1
Oleur061Scf0201g07022.1
Oleur061Scf0202g01009.1
Oleur061Scf0203g07028.1
Oleur061Scf0207g01018.1
Oleur061Scf0211g01002.1
Oleur061Scf0213g00015.1
Oleur061Scf0216g03019.1
Oleur061Scf0221g02025.1
Oleur061Scf0222g01007.1
Oleur061Scf0226g04015.1
Oleur061Scf0226g04024.1
Oleur061Scf0229g01003.1
Oleur061Scf0231g04011.1
Oleur061Scf0231g09002.1
Oleur061Scf0231g23005.1
Oleur061Scf0236g01014.1
Oleur061Scf0237g00022.1
Oleur061Scf0237g02003.1
Oleur061Scf0237g02006.1
Oleur061Scf0237g02005.1
Oleur061Scf0239g10027.1
Oleur061Scf0241g02025.1
Oleur061Scf0242g00046.1
Oleur061Scf0244g00017.1
Oleur061Scf0244g00006.1
Oleur061Scf0247g00007.1
Oleur061Scf0253g01002.1
Oleur061Scf0253g01028.1
Oleur061Scf0256g01015.1
Oleur061Scf0256g03052.1
Oleur061Scf0257g01032.1
Oleur061Scf0258g02025.1
Oleur061Scf0259g04005.1
Oleur061Scf0260g10020.1
Oleur061Scf0260g10030.1
Oleur061Scf0269g01005.1
Oleur061Scf0274g00006.1
Oleur061Scf0274g01038.1
Oleur061Scf0275g03006.1
Oleur061Scf0277g00026.1
Oleur061Scf0277g01013.1
Oleur061Scf0278g02030.1
Oleur061Scf0283g00011.1
Oleur061Scf0286g04036.1
Oleur061Scf0288g05006.1
Oleur061Scf0289g00004.1
Oleur061Scf0289g03016.1
Oleur061Scf0293g01017.1
Oleur061Scf0293g05010.1
Oleur061Scf0295g01004.1
Oleur061Scf0297g03024.1
Oleur061Scf0298g02002.1
Oleur061Scf0299g04023.1
Oleur061Scf0299g04026.1
Oleur061Scf0303g01010.1
Oleur061Scf0303g02043.1
Oleur061Scf0304g01005.1
Oleur061Scf0306g05002.1
Oleur061Scf0308g05010.1
Oleur061Scf0308g06011.1
Oleur061Scf0308g12036.1
Oleur061Scf0308g12004.1
Oleur061Scf0309g10024.1
Oleur061Scf0309g10035.1
Oleur061Scf0311g01007.1
Oleur061Scf0311g01031.1
Oleur061Scf0312g07021.1
Oleur061Scf0314g05038.1
Oleur061Scf0315g02023.1
Oleur061Scf0315g02053.1
Oleur061Scf0315g02020.1
Oleur061Scf0319g09002.1
Oleur061Scf0320g02005.1
Oleur061Scf0327g02002.1
Oleur061Scf0327g02011.1
Oleur061Scf0329g01042.1
Oleur061Scf0333g03031.1
Oleur061Scf0336g01009.1
Oleur061Scf0336g03034.1
Oleur061Scf0339g01005.1
Oleur061Scf0341g00001.1
Oleur061Scf0342g09039.1
Oleur061Scf0342g13024.1
Oleur061Scf0350g05023.1
Oleur061Scf0357g00014.1
Oleur061Scf0357g00009.1
Oleur061Scf0357g10005.1
Oleur061Scf0357g15008.1
Oleur061Scf0357g17025.1
Oleur061Scf0357g20037.1
Oleur061Scf0357g20038.1
Oleur061Scf0358g00001.1
Oleur061Scf0359g02003.1
Oleur061Scf0359g04026.1
Oleur061Scf0360g08014.1
Oleur061Scf0360g09054.1
Oleur061Scf0360g09009.1
Oleur061Scf0366g03003.1
Oleur061Scf0367g02002.1
Oleur061Scf0368g00016.1
Oleur061Scf0375g00066.1
Oleur061Scf0379g04023.1
Oleur061Scf0383g01026.1
Oleur061Scf0383g03016.1
Oleur061Scf0383g04012.1
Oleur061Scf0383g08021.1
Oleur061Scf0384g03007.1
Oleur061Scf0384g04006.1
Oleur061Scf0389g01011.1
Oleur061Scf0392g06018.1
Oleur061Scf0393g01005.1
Oleur061Scf0393g01001.1
Oleur061Scf0394g00008.1
Oleur061Scf0397g00005.1
Oleur061Scf0398g00003.1
Oleur061Scf0398g01003.1
Oleur061Scf0401g08003.1
Oleur061Scf0408g04023.1
Oleur061Scf0408g04020.1
Oleur061Scf0409g10014.1
Oleur061Scf0413g01007.1
Oleur061Scf0414g01001.1
Oleur061Scf0416g03012.1
Oleur061Scf0417g00029.1
Oleur061Scf0417g02009.1
Oleur061Scf0417g03020.1
Oleur061Scf0417g04033.1
Oleur061Scf0417g04034.1
Oleur061Scf0426g02015.1
Oleur061Scf0426g03015.1
Oleur061Scf0427g00022.1
Oleur061Scf0429g02008.1
Oleur061Scf0429g04010.1
Oleur061Scf0429g04015.1
Oleur061Scf0431g02031.1
Oleur061Scf0434g02036.1
Oleur061Scf0436g01004.1
Oleur061Scf0436g02005.1
Oleur061Scf0437g01008.1
Oleur061Scf0441g00001.1
Oleur061Scf0441g01012.1
Oleur061Scf0443g05005.1
Oleur061Scf0445g01043.1
Oleur061Scf0449g02018.1
Oleur061Scf0456g05019.1
Oleur061Scf0457g00010.1
Oleur061Scf0459g03015.1
Oleur061Scf0464g00015.1
Oleur061Scf0466g04017.1
Oleur061Scf0466g07027.1
Oleur061Scf0475g02018.1
Oleur061Scf0476g00030.1
Oleur061Scf0476g04021.1
Oleur061Scf0477g01007.1
Oleur061Scf0477g08016.1
Oleur061Scf0478g03008.1
Oleur061Scf0479g03003.1
Oleur061Scf0480g01022.1
Oleur061Scf0481g01016.1
Oleur061Scf0482g00009.1
Oleur061Scf0483g01013.1
Oleur061Scf0483g01011.1
Oleur061Scf0485g00031.1
Oleur061Scf0490g03016.1
Oleur061Scf0492g02056.1
Oleur061Scf0493g00004.1
Oleur061Scf0493g00003.1
Oleur061Scf0497g02004.1
Oleur061Scf0497g07013.1
Oleur061Scf0503g04008.1
Oleur061Scf0504g01037.1
Oleur061Scf0506g01026.1
Oleur061Scf0507g02030.1
Oleur061Scf0512g01014.1
Oleur061Scf0513g02003.1
Oleur061Scf0514g00022.1
Oleur061Scf0517g03026.1
Oleur061Scf0518g02020.1
Oleur061Scf0518g04001.1
Oleur061Scf0518g12009.1
Oleur061Scf0518g12001.1
Oleur061Scf0518g12013.1
Oleur061Scf0519g03009.1
Oleur061Scf0523g01002.1
Oleur061Scf0526g04009.1
Oleur061Scf0526g05005.1
Oleur061Scf0527g12025.1
Oleur061Scf0529g01007.1
Oleur061Scf0531g05006.1
Oleur061Scf0531g13030.1
Oleur061Scf0531g13032.1
Oleur061Scf0531g18025.1
Oleur061Scf0532g01012.1
Oleur061Scf0532g11001.1
Oleur061Scf0532g11002.1
Oleur061Scf0535g02011.1
Oleur061Scf0541g04001.1
Oleur061Scf0541g06009.1
Oleur061Scf0542g02006.1
Oleur061Scf0543g07001.1
Oleur061Scf0544g00005.1
Oleur061Scf0546g07025.1
Oleur061Scf0548g00035.1
Oleur061Scf0548g01018.1
Oleur061Scf0549g01010.1
Oleur061Scf0553g01007.1
Oleur061Scf0553g05007.1
Oleur061Scf0554g02029.1
Oleur061Scf0554g02004.1
Oleur061Scf0554g03018.1
Oleur061Scf0554g04057.1
Oleur061Scf0556g00001.1
Oleur061Scf0557g01025.1
Oleur061Scf0557g06025.1
Oleur061Scf0557g07005.1
Oleur061Scf0558g05001.1
Oleur061Scf0559g07001.1
Oleur061Scf0560g03009.1
Oleur061Scf0561g00010.1
Oleur061Scf0566g02012.1
Oleur061Scf0566g03001.1
Oleur061Scf0566g04006.1
Oleur061Scf0566g04001.1
Oleur061Scf0568g01002.1
Oleur061Scf0569g01011.1
Oleur061Scf0570g01019.1
Oleur061Scf0580g01016.1
Oleur061Scf0580g04012.1
Oleur061Scf0582g00003.1
Oleur061Scf0585g01005.1
Oleur061Scf0588g07015.1
Oleur061Scf0590g00005.1
Oleur061Scf0590g00013.1
Oleur061Scf0592g00028.1
Oleur061Scf0598g00020.1
Oleur061Scf0599g03010.1
Oleur061Scf0601g03020.1
Oleur061Scf0602g00004.1
Oleur061Scf0602g01018.1
Oleur061Scf0602g04014.1
Oleur061Scf0602g04013.1
Oleur061Scf0604g00013.1
Oleur061Scf0604g03009.1
Oleur061Scf0604g11006.1
Oleur061Scf0609g06017.1
Oleur061Scf0609g07017.1
Oleur061Scf0615g04015.1
Oleur061Scf0617g00007.1
Oleur061Scf0617g02011.1
Oleur061Scf0618g01018.1
Oleur061Scf0619g00005.1
Oleur061Scf0622g03005.1
Oleur061Scf0623g01015.1
Oleur061Scf0623g02024.1
Oleur061Scf0623g03005.1
Oleur061Scf0623g07023.1
Oleur061Scf0623g12010.1
Oleur061Scf0626g17002.1
Oleur061Scf0630g00007.1
Oleur061Scf0632g00005.1
Oleur061Scf0634g01004.1
Oleur061Scf0635g01009.1
Oleur061Scf0636g02008.1
Oleur061Scf0638g02004.1
Oleur061Scf0645g00040.1
Oleur061Scf0647g00016.1
Oleur061Scf0647g00017.1
Oleur061Scf0647g02012.1
Oleur061Scf0647g06016.1
Oleur061Scf0650g01008.1
Oleur061Scf0652g08020.1
Oleur061Scf0654g00014.1
Oleur061Scf0657g06001.1
Oleur061Scf0657g06006.1
Oleur061Scf0658g01018.1
Oleur061Scf0658g02002.1
Oleur061Scf0661g00007.1
Oleur061Scf0662g00011.1
Oleur061Scf0663g02016.1
Oleur061Scf0666g00017.1
Oleur061Scf0676g01002.1
Oleur061Scf0677g01009.1
Oleur061Scf0678g02015.1
Oleur061Scf0678g06032.1
Oleur061Scf0680g04005.1
Oleur061Scf0680g05020.1
Oleur061Scf0680g05026.1
Oleur061Scf0683g04013.1
Oleur061Scf0684g00015.1
Oleur061Scf0685g00007.1
Oleur061Scf0690g00002.1
Oleur061Scf0690g01039.1
Oleur061Scf0692g03006.1
Oleur061Scf0702g03020.1
Oleur061Scf0704g02023.1
Oleur061Scf0707g00016.1
Oleur061Scf0708g00017.1
Oleur061Scf0709g02006.1
Oleur061Scf0709g02050.1
Oleur061Scf0711g01001.1
Oleur061Scf0711g01002.1
Oleur061Scf0714g00029.1
Oleur061Scf0715g01006.1
Oleur061Scf0715g01007.1
Oleur061Scf0715g03008.1
Oleur061Scf0718g12031.1
Oleur061Scf0723g00011.1
Oleur061Scf0732g00010.1
Oleur061Scf0736g01026.1
Oleur061Scf0737g02006.1
Oleur061Scf0743g00001.1
Oleur061Scf0745g01019.1
Oleur061Scf0745g02019.1
Oleur061Scf0745g03002.1
Oleur061Scf0745g03003.1
Oleur061Scf0748g02035.1
Oleur061Scf0751g00002.1
Oleur061Scf0752g00014.1
Oleur061Scf0752g00020.1
Oleur061Scf0753g00009.1
Oleur061Scf0757g00008.1
Oleur061Scf0762g02027.1
Oleur061Scf0763g00001.1
Oleur061Scf0765g00017.1
Oleur061Scf0767g02033.1
Oleur061Scf0767g06023.1
Oleur061Scf0767g13024.1
Oleur061Scf0768g01004.1
Oleur061Scf0769g01005.1
Oleur061Scf0774t03026.1
Oleur061Scf0779g00018.1
Oleur061Scf0780g00029.1
Oleur061Scf0782g00011.1
Oleur061Scf0783g01019.1
Oleur061Scf0785g01009.1
Oleur061Scf0785g04003.1
Oleur061Scf0786g01027.1
Oleur061Scf0786g01023.1
Oleur061Scf0788g01001.1
Oleur061Scf0790g01019.1
Oleur061Scf0793g01029.1
Oleur061Scf0794g00011.1
Oleur061Scf0798g00035.1
Oleur061Scf0799g05007.1
Oleur061Scf0799g12026.1
Oleur061Scf0802g01018.1
Oleur061Scf0802g02012.1
Oleur061Scf0803g06007.1
Oleur061Scf0803g09001.1
Oleur061Scf0804g00012.1
Oleur061Scf0804g02027.1
Oleur061Scf0809g03014.1
Oleur061Scf0809g03027.1
Oleur061Scf0810g02008.1
Oleur061Scf0811g01054.1
Oleur061Scf0812g01020.1
Oleur061Scf0813g05014.1
Oleur061Scf0813g06016.1
Oleur061Scf0815g06005.1
Oleur061Scf0821g02003.1
Oleur061Scf0825g00023.1
Oleur061Scf0825g00017.1
Oleur061Scf0826g05015.1
Oleur061Scf0828g01026.1
Oleur061Scf0828g01038.1
Oleur061Scf0829g04013.1
Oleur061Scf0830g12019.1
Oleur061Scf0830g12021.1
Oleur061Scf0830g13008.1
Oleur061Scf0833g07020.1
Oleur061Scf0834g04008.1
Oleur061Scf0835g03014.1
Oleur061Scf0838g02002.1
Oleur061Scf0838g02003.1
Oleur061Scf0838g03019.1
Oleur061Scf0839g00012.1
Oleur061Scf0841g01015.1
Oleur061Scf0841g02042.1
Oleur061Scf0843g03012.1
Oleur061Scf0847g02015.1
Oleur061Scf0848g00014.1
Oleur061Scf0849g02014.1
Oleur061Scf0856g01007.1
Oleur061Scf0856g01025.1
Oleur061Scf0856g02027.1
Oleur061Scf0857g00009.1
Oleur061Scf0863g00005.1
Oleur061Scf0873g01030.1
Oleur061Scf0874g00045.1
Oleur061Scf0875g00003.1
Oleur061Scf0878g00026.1
Oleur061Scf0878g00027.1
Oleur061Scf0881g03012.1
Oleur061Scf0881g04031.1
Oleur061Scf0885g02003.1
Oleur061Scf0887g00041.1
Oleur061Scf0890g03009.1
Oleur061Scf0890g04018.1
Oleur061Scf0892g03035.1
Oleur061Scf0897g01006.1
Oleur061Scf0897g02005.1
Oleur061Scf0898g01013.1
Oleur061Scf0898g02001.1
Oleur061Scf0901g00006.1
Oleur061Scf0901g02003.1
Oleur061Scf0901g02004.1
Oleur061Scf0902g03045.1
Oleur061Scf0902g03044.1
Oleur061Scf0902g04036.1
Oleur061Scf0902g05013.1
Oleur061Scf0902g07057.1
Oleur061Scf0905g02010.1
Oleur061Scf0905g03021.1
Oleur061Scf0908g01017.1
Oleur061Scf0910g19019.1
Oleur061Scf0914g04023.1
Oleur061Scf0930g03025.1
Oleur061Scf0931g01015.1
Oleur061Scf0932g00003.1
Oleur061Scf0936g02002.1
Oleur061Scf0936g03007.1
Oleur061Scf0937g08010.1
Oleur061Scf0940g00007.1
Oleur061Scf0940g01006.1
Oleur061Scf0940g02013.1
Oleur061Scf0940g02012.1
Oleur061Scf0941g04007.1
Oleur061Scf0943g06005.1
Oleur061Scf0948g00010.1
Oleur061Scf0948g04014.1
Oleur061Scf0950g00025.1
Oleur061Scf0954g02009.1
Oleur061Scf0957g04012.1
Oleur061Scf0957g04009.1
Oleur061Scf0958g00011.1
Oleur061Scf0958g00014.1
Oleur061Scf0958g02002.1
Oleur061Scf0961g01001.1
Oleur061Scf0970g03009.1
Oleur061Scf0973g00024.1
Oleur061Scf0973g02015.1
Oleur061Scf0976g04005.1
Oleur061Scf0980g00033.1
Oleur061Scf0980g04026.1
Oleur061Scf0982g00007.1
Oleur061Scf0982g02032.1
Oleur061Scf0983g01015.1
Oleur061Scf0985g00005.1
Oleur061Scf0985g05011.1
Oleur061Scf0992g01009.1
Oleur061Scf0994g02025.1
Oleur061Scf0994g03019.1
Oleur061Scf0995g00004.1
Oleur061Scf0995g04031.1
Oleur061Scf0995g04034.1
Oleur061Scf0999g00005.1
Oleur061Scf0999g03006.1
Oleur061Scf1001g00023.1
Oleur061Scf1002g01009.1
Oleur061Scf1002g02002.1
Oleur061Scf1002g02001.1
Oleur061Scf1002g02020.1
Oleur061Scf1010g02007.1
Oleur061Scf1012g00029.1
Oleur061Scf1013g01006.1
Oleur061Scf1013g02022.1
Oleur061Scf1013g02004.1
Oleur061Scf1016g06008.1
Oleur061Scf1016g06002.1
Oleur061Scf1017g00036.1
Oleur061Scf1020g04038.1
Oleur061Scf1020g04022.1
Oleur061Scf1021g01001.1
Oleur061Scf1021g03021.1
Oleur061Scf1022g00010.1
Oleur061Scf1022g02023.1
Oleur061Scf1033g01021.1
Oleur061Scf1036g03001.1
Oleur061Scf1037g00011.1
Oleur061Scf1042g03005.1
Oleur061Scf1042g04024.1
Oleur061Scf1052g01011.1
Oleur061Scf1053g02029.1
Oleur061Scf1054g05039.1
Oleur061Scf1057g02018.1
Oleur061Scf1057g12006.1
Oleur061Scf1057g18019.1
Oleur061Scf1057g21001.1
Oleur061Scf1063g01025.1
Oleur061Scf1063g01008.1
Oleur061Scf1063g01026.1
Oleur061Scf1063g01027.1
Oleur061Scf1063g02003.1
Oleur061Scf1063g02006.1
Oleur061Scf1063g02014.1
Oleur061Scf1066g03003.1
Oleur061Scf1066g04007.1
Oleur061Scf1069g00004.1
Oleur061Scf1071g03027.1
Oleur061Scf1074g08017.1
Oleur061Scf1080g01003.1
Oleur061Scf1081g01015.1
Oleur061Scf1093g00005.1
Oleur061Scf1093g06001.1
Oleur061Scf1093g08013.1
Oleur061Scf1093g09033.1
Oleur061Scf1094g00006.1
Oleur061Scf1100g02007.1
Oleur061Scf1100g10021.1
Oleur061Scf1109g00007.1
Oleur061Scf1109g01032.1
Oleur061Scf1119g10048.1
Oleur061Scf1123g00017.1
Oleur061Scf1127g06022.1
Oleur061Scf1127g06020.1
Oleur061Scf1132g03009.1
Oleur061Scf1133g00005.1
Oleur061Scf1138g00001.1
Oleur061Scf1138g02060.1
Oleur061Scf1139g01029.1
Oleur061Scf1142g02011.1
Oleur061Scf1143g01015.1
Oleur061Scf1144g00005.1
Oleur061Scf1146g02028.1
Oleur061Scf1147g00005.1
Oleur061Scf1147g00022.1
Oleur061Scf1156g01004.1
Oleur061Scf1159g00020.1
Oleur061Scf1160g05023.1
Oleur061Scf1162g00005.1
Oleur061Scf1163g02014.1
Oleur061Scf1163g03026.1
Oleur061Scf1166g01007.1
Oleur061Scf1170g02013.1
Oleur061Scf1176g00005.1
Oleur061Scf1177g00018.1
Oleur061Scf1178g03024.1
Oleur061Scf1178g04007.1
Oleur061Scf1178g09009.1
Oleur061Scf1183g01001.1
Oleur061Scf1183g07010.1
Oleur061Scf1189g00010.1
Oleur061Scf1192g00004.1
Oleur061Scf1192g00019.1
Oleur061Scf1196g00003.1
Oleur061Scf1196g00002.1
Oleur061Scf1196g01011.1
Oleur061Scf1197g02008.1
Oleur061Scf1201g01009.1
Oleur061Scf1204g00039.1
Oleur061Scf1209g05008.1
Oleur061Scf1209g06006.1
Oleur061Scf1210g00017.1
Oleur061Scf1211g00021.1
Oleur061Scf1216g00028.1
Oleur061Scf1217g03016.1
Oleur061Scf1218g01009.1
Oleur061Scf1218g05011.1
Oleur061Scf1222g01012.1
Oleur061Scf1225g00003.1
Oleur061Scf1231g00002.1
Oleur061Scf1233g01040.1
Oleur061Scf1241g00013.1
Oleur061Scf1242g08002.1
Oleur061Scf1245g00016.1
Oleur061Scf1248g01012.1
Oleur061Scf1250g00011.1
Oleur061Scf1250g01014.1
Oleur061Scf1251g02001.1
Oleur061Scf1251g02006.1
Oleur061Scf1251g02004.1
Oleur061Scf1252g00010.1
Oleur061Scf1255g06016.1
Oleur061Scf1255g06008.1
Oleur061Scf1255g08006.1
Oleur061Scf1255g09041.1
Oleur061Scf1262g00005.1
Oleur061Scf1262g01012.1
Oleur061Scf1262g03024.1
Oleur061Scf1262g03028.1
Oleur061Scf1264g00011.1
Oleur061Scf1264g01025.1
Oleur061Scf1272g03014.1
Oleur061Scf1272g04017.1
Oleur061Scf1272g05022.1
Oleur061Scf1274g01047.1
Oleur061Scf1275g00002.1
Oleur061Scf1275g01016.1
Oleur061Scf1277g00001.1
Oleur061Scf1277g03004.1
Oleur061Scf1280g01003.1
Oleur061Scf1286g04018.1
Oleur061Scf1287g09010.1
Oleur061Scf1287g12012.1
Oleur061Scf1287g14020.1
Oleur061Scf1297g00007.1
Oleur061Scf1303g07003.1
Oleur061Scf1305g00004.1
Oleur061Scf1307g01006.1
Oleur061Scf1307g01007.1
Oleur061Scf1308g00002.1
Oleur061Scf1310g00010.1
Oleur061Scf1310g01010.1
Oleur061Scf1310g02027.1
Oleur061Scf1310g06025.1
Oleur061Scf1310g06015.1
Oleur061Scf1310g07011.1
Oleur061Scf1310g07002.1
Oleur061Scf1311g01034.1
Oleur061Scf1312g00043.1
Oleur061Scf1314g04001.1
Oleur061Scf1319g02001.1
Oleur061Scf1320g03032.1
Oleur061Scf1321g00006.1
Oleur061Scf1327g00003.1
Oleur061Scf1328g01007.1
Oleur061Scf1329g06044.1
Oleur061Scf1329g06034.1
Oleur061Scf1330g06002.1
Oleur061Scf1330g07007.1
Oleur061Scf1331g03004.1
Oleur061Scf1332g00014.1
Oleur061Scf1333g01020.1
Oleur061Scf1334g03005.1
Oleur061Scf1337g03017.1
Oleur061Scf1339g00010.1
Oleur061Scf1340g00022.1
Oleur061Scf1342g11004.1
Oleur061Scf1343g00006.1
Oleur061Scf1344g06009.1
Oleur061Scf1353g01057.1
Oleur061Scf1356g00007.1
Oleur061Scf1356g01034.1
Oleur061Scf1356g01036.1
Oleur061Scf1358g01017.1
Oleur061Scf1359g02012.1
Oleur061Scf1359g03019.1
Oleur061Scf1362g03012.1
Oleur061Scf1362g03003.1
Oleur061Scf1366g00017.1
Oleur061Scf1366g02017.1
Oleur061Scf1368g01032.1
Oleur061Scf1368g01043.1
Oleur061Scf1369g00001.1
Oleur061Scf1372g04011.1
Oleur061Scf1376g04002.1
Oleur061Scf1376g05003.1
Oleur061Scf1385g01009.1
Oleur061Scf1395g03005.1
Oleur061Scf1395g04013.1
Oleur061Scf1398g00001.1
Oleur061Scf1398g00016.1
Oleur061Scf1403g01029.1
Oleur061Scf1404g01001.1
Oleur061Scf1404g01012.1
Oleur061Scf1407g02017.1
Oleur061Scf1412g01007.1
Oleur061Scf1412g05023.1
Oleur061Scf1413g01003.1
Oleur061Scf1414g00020.1
Oleur061Scf1418g04001.1
Oleur061Scf1420g01032.1
Oleur061Scf1422g01027.1
Oleur061Scf1427g04028.1
Oleur061Scf1427g09003.1
Oleur061Scf1427g10012.1
Oleur061Scf1427g10024.1
Oleur061Scf1430g03016.1
Oleur061Scf1437g02008.1
Oleur061Scf1442g00017.1
Oleur061Scf1449g01021.1
Oleur061Scf1458g01006.1
Oleur061Scf1459g01007.1
Oleur061Scf1459g20008.1
Oleur061Scf1460g00029.1
Oleur061Scf1461g00008.1
Oleur061Scf1465g02009.1
Oleur061Scf1466g01004.1
Oleur061Scf1466g02016.1
Oleur061Scf1466g05020.1
Oleur061Scf1466g07006.1
Oleur061Scf1472g00003.1
Oleur061Scf1478g02016.1
Oleur061Scf1484g01006.1
Oleur061Scf1485g01006.1
Oleur061Scf1486g02038.1
Oleur061Scf1488g00041.1
Oleur061Scf1489g00020.1
Oleur061Scf1494g01002.1
Oleur061Scf1500g00012.1
Oleur061Scf1506g02011.1
Oleur061Scf1508g04013.1
Oleur061Scf1517g01004.1
Oleur061Scf1517g03010.1
Oleur061Scf1517g03012.1
Oleur061Scf1518g02006.1
Oleur061Scf1520g01023.1
Oleur061Scf1522g00010.1
Oleur061Scf1523g00016.1
Oleur061Scf1523g00005.1
Oleur061Scf1527g00013.1
Oleur061Scf1528g01042.1
Oleur061Scf1529g01016.1
Oleur061Scf1530g04014.1
Oleur061Scf1530g04015.1
Oleur061Scf1546g03004.1
Oleur061Scf1546g09003.1
Oleur061Scf1546g10004.1
Oleur061Scf1547g00034.1
Oleur061Scf1553g03031.1
Oleur061Scf1553g03011.1
Oleur061Scf1554g00001.1
Oleur061Scf1558g00003.1
Oleur061Scf1560g00007.1
Oleur061Scf1567g00003.1
Oleur061Scf1570g01006.1
Oleur061Scf1571g07033.1
Oleur061Scf1571g08031.1
Oleur061Scf1571g14018.1
Oleur061Scf1575g01014.1
Oleur061Scf1580g09012.1
Oleur061Scf1580g13017.1
Oleur061Scf1582g02002.1
Oleur061Scf1587g06010.1
Oleur061Scf1588g01015.1
Oleur061Scf1596g02014.1
Oleur061Scf1597g01001.1
Oleur061Scf1598g01009.1
Oleur061Scf1598g02014.1
Oleur061Scf1598g06055.1
Oleur061Scf1598g06029.1
Oleur061Scf1600g02016.1
Oleur061Scf1601g01022.1
Oleur061Scf1606g02021.1
Oleur061Scf1606g02007.1
Oleur061Scf1607g00003.1
Oleur061Scf1609g00007.1
Oleur061Scf1610g03001.1
Oleur061Scf1619g00003.1
Oleur061Scf1623g00018.1
Oleur061Scf1631g00001.1
Oleur061Scf1634g10004.1
Oleur061Scf1634g11007.1
Oleur061Scf1636g00020.1
Oleur061Scf1636g02021.1
Oleur061Scf1637g00007.1
Oleur061Scf1638g00014.1
Oleur061Scf1639g01001.1
Oleur061Scf1644g00002.1
Oleur061Scf1645g03021.1
Oleur061Scf1658g02007.1
Oleur061Scf1661g01015.1
Oleur061Scf1662g03014.1
Oleur061Scf1663g00004.1
Oleur061Scf1668g00032.1
Oleur061Scf1670g00010.1
Oleur061Scf1670g00014.1
Oleur061Scf1671g00028.1
Oleur061Scf1674g00006.1
Oleur061Scf1677g02001.1
Oleur061Scf1678g04006.1
Oleur061Scf1678g04034.1
Oleur061Scf1680g00022.1
Oleur061Scf1680g12016.1
Oleur061Scf1686g01022.1
Oleur061Scf1688g03020.1
Oleur061Scf1690g00019.1
Oleur061Scf1696g01055.1
Oleur061Scf1701g01002.1
Oleur061Scf1704g04023.1
Oleur061Scf1716g03016.1
Oleur061Scf1716g05021.1
Oleur061Scf1717g02011.1
Oleur061Scf1718g01043.1
Oleur061Scf1718g01017.1
Oleur061Scf1719g01004.1
Oleur061Scf1726g07004.1
Oleur061Scf1732g00007.1
Oleur061Scf1733g00009.1
Oleur061Scf1733g01012.1
Oleur061Scf1741g00015.1
Oleur061Scf1745g01012.1
Oleur061Scf1745g02002.1
Oleur061Scf1745g02022.1
Oleur061Scf1746g00030.1
Oleur061Scf1754g00025.1
Oleur061Scf1768g03007.1
Oleur061Scf1770g00011.1
Oleur061Scf1772g00001.1
Oleur061Scf1774g00050.1
Oleur061Scf1775g05039.1
Oleur061Scf1775g11021.1
Oleur061Scf1779g03023.1
Oleur061Scf1786g00004.1
Oleur061Scf1788g00001.1
Oleur061Scf1794g07015.1
Oleur061Scf1794g09007.1
Oleur061Scf1794g13021.1
Oleur061Scf1795g00010.1
Oleur061Scf1795g00011.1
Oleur061Scf1804g01014.1
Oleur061Scf1809g02008.1
Oleur061Scf1809g03008.1
Oleur061Scf1823g01006.1
Oleur061Scf1823g02011.1
Oleur061Scf1823g03016.1
Oleur061Scf1828g02034.1
Oleur061Scf1831g08009.1
Oleur061Scf1831g08010.1
Oleur061Scf1843g00003.1
Oleur061Scf1845g00011.1
Oleur061Scf1853g00006.1
Oleur061Scf1857g01003.1
Oleur061Scf1864g00019.1
Oleur061Scf1870g01001.1
Oleur061Scf1871g00021.1
Oleur061Scf1871g00003.1
Oleur061Scf1878g00005.1
Oleur061Scf1878g01029.1
Oleur061Scf1878g07004.1
Oleur061Scf1878g08003.1
Oleur061Scf1886g01016.1
Oleur061Scf1887g00014.1
Oleur061Scf1889g01012.1
Oleur061Scf1893g02008.1
Oleur061Scf1894g03006.1
Oleur061Scf1894g03005.1
Oleur061Scf1899g03020.1
Oleur061Scf1899g03025.1
Oleur061Scf1901g00019.1
Oleur061Scf1902g05010.1
Oleur061Scf1905g00002.1
Oleur061Scf1916g02019.1
Oleur061Scf1916g03046.1
Oleur061Scf1919g02021.1
Oleur061Scf1919g03011.1
Oleur061Scf1920g00014.1
Oleur061Scf1932g00008.1
Oleur061Scf1933g00010.1
Oleur061Scf1943g01011.1
Oleur061Scf1946g00028.1
Oleur061Scf1956g01024.1
Oleur061Scf1957g00022.1
Oleur061Scf1965g02003.1
Oleur061Scf1967g00016.1
Oleur061Scf1970g01038.1
Oleur061Scf1970g01016.1
Oleur061Scf1987g00011.1
Oleur061Scf1993g00002.1
Oleur061Scf2006g01012.1
Oleur061Scf2007g00001.1
Oleur061Scf2011g00006.1
Oleur061Scf2013g01031.1
Oleur061Scf2024g00011.1
Oleur061Scf2025g00023.1
Oleur061Scf2025g04052.1
Oleur061Scf2033g04008.1
Oleur061Scf2033g05001.1
Oleur061Scf2034g00006.1
Oleur061Scf2041g01041.1
Oleur061Scf2042g01039.1
Oleur061Scf2042g02035.1
Oleur061Scf2044g00011.1
Oleur061Scf2045g00004.1
Oleur061Scf2049g00020.1
Oleur061Scf2049g02021.1
Oleur061Scf2050g02015.1
Oleur061Scf2056g00013.1
Oleur061Scf2060g00002.1
Oleur061Scf2068g00003.1
Oleur061Scf2069g03036.1
Oleur061Scf2071g10020.1
Oleur061Scf2073g00002.1
Oleur061Scf2074g00021.1
Oleur061Scf2083g00040.1
Oleur061Scf2083g00050.1
Oleur061Scf2084g00024.1
Oleur061Scf2084g00029.1
Oleur061Scf2084g00006.1
Oleur061Scf2085g00014.1
Oleur061Scf2092g01012.1
Oleur061Scf2094g01027.1
Oleur061Scf2094g04023.1
Oleur061Scf2094g04033.1
Oleur061Scf2107g01017.1
Oleur061Scf2107g01021.1
Oleur061Scf2113g01008.1
Oleur061Scf2114g04001.1
Oleur061Scf2124g00007.1
Oleur061Scf2127g00004.1
Oleur061Scf2134g01005.1
Oleur061Scf2143g00015.1
Oleur061Scf2146g00010.1
Oleur061Scf2151g00010.1
Oleur061Scf2156g00025.1
Oleur061Scf2160g00019.1
Oleur061Scf2164g00008.1
Oleur061Scf2166g09002.1
Oleur061Scf2171g00002.1
Oleur061Scf2172g01009.1
Oleur061Scf2172g02024.1
Oleur061Scf2173g00029.1
Oleur061Scf2177g04039.1
Oleur061Scf2178g04003.1
Oleur061Scf2178g06036.1
Oleur061Scf2180g04004.1
Oleur061Scf2183g01033.1
Oleur061Scf2183g04017.1
Oleur061Scf2185g00004.1
Oleur061Scf2186g00004.1
Oleur061Scf2189g00011.1
Oleur061Scf2193g01040.1
Oleur061Scf2193g01014.1
Oleur061Scf2195g00010.1
Oleur061Scf2204g01004.1
Oleur061Scf2207g00019.1
Oleur061Scf2210g00026.1
Oleur061Scf2215g03003.1
Oleur061Scf2215g03002.1
Oleur061Scf2217g05006.1
Oleur061Scf2217g08012.1
Oleur061Scf2217g08010.1
Oleur061Scf2231g04019.1
Oleur061Scf2236g05001.1
Oleur061Scf2238g05029.1
Oleur061Scf2246g01058.1
Oleur061Scf2248g00020.1
Oleur061Scf2259g00006.1
Oleur061Scf2264g00009.1
Oleur061Scf2268g00007.1
Oleur061Scf2269g01014.1
Oleur061Scf2272g04009.1
Oleur061Scf2272g05010.1
Oleur061Scf2288g04028.1
Oleur061Scf2289g00002.1
Oleur061Scf2290g01045.1
Oleur061Scf2292g01019.1
Oleur061Scf2296g00008.1
Oleur061Scf2299g00001.1
Oleur061Scf2302g00023.1
Oleur061Scf2303g01008.1
Oleur061Scf2305g00005.1
Oleur061Scf2306g00012.1
Oleur061Scf2311g00016.1
Oleur061Scf2311g02014.1
Oleur061Scf2312g00017.1
Oleur061Scf2314g00001.1
Oleur061Scf2317g01045.1
Oleur061Scf2320g00005.1
Oleur061Scf2321g03010.1
Oleur061Scf2333g00007.1
Oleur061Scf2337g00011.1
Oleur061Scf2340g03032.1
Oleur061Scf2341g00020.1
Oleur061Scf2342g10043.1
Oleur061Scf2343g03023.1
Oleur061Scf2346g00011.1
Oleur061Scf2349g01014.1
Oleur061Scf2351g00002.1
Oleur061Scf2358g03010.1
Oleur061Scf2361g03029.1
Oleur061Scf2365g00002.1
Oleur061Scf2365g00004.1
Oleur061Scf2371g01019.1
Oleur061Scf2378g01046.1
Oleur061Scf2379g00006.1
Oleur061Scf2382g00015.1
Oleur061Scf2383g00005.1
Oleur061Scf2387g01030.1
Oleur061Scf2391g00026.1
Oleur061Scf2402g00002.1
Oleur061Scf2407g00025.1
Oleur061Scf2410g00019.1
Oleur061Scf2414g00001.1
Oleur061Scf2427g04009.1
Oleur061Scf2430g02015.1
Oleur061Scf2432g02010.1
Oleur061Scf2432g03022.1
Oleur061Scf2438g00028.1
Oleur061Scf2439g02013.1
Oleur061Scf2439g02012.1
Oleur061Scf2439g03022.1
Oleur061Scf2439g03014.1
Oleur061Scf2449g00011.1
Oleur061Scf2451g00016.1
Oleur061Scf2454g00036.1
Oleur061Scf2457g02012.1
Oleur061Scf2457g02011.1
Oleur061Scf2457g04006.1
Oleur061Scf2457g06025.1
Oleur061Scf2458g00003.1
Oleur061Scf2461g00035.1
Oleur061Scf2465g03018.1
Oleur061Scf2470g01004.1
Oleur061Scf2471g01002.1
Oleur061Scf2474g00038.1
Oleur061Scf2478g01025.1
Oleur061Scf2479g01025.1
Oleur061Scf2481g06001.1
Oleur061Scf2481g08001.1
Oleur061Scf2482g00011.1
Oleur061Scf2484g01011.1
Oleur061Scf2484g01012.1
Oleur061Scf2485g00020.1
Oleur061Scf2487g00044.1
Oleur061Scf2487g01035.1
Oleur061Scf2499g00012.1
Oleur061Scf2499g02005.1
Oleur061Scf2501g00023.1
Oleur061Scf2501g00011.1
Oleur061Scf2502g00004.1
Oleur061Scf2513g04056.1
Oleur061Scf2513g04045.1
Oleur061Scf2517g01001.1
Oleur061Scf2518g02001.1
Oleur061Scf2518g04018.1
Oleur061Scf2518g06005.1
Oleur061Scf2518g07025.1
Oleur061Scf2518g07013.1
Oleur061Scf2524g05037.1
Oleur061Scf2529g00018.1
Oleur061Scf2532g01006.1
Oleur061Scf2533g00007.1
Oleur061Scf2533g00022.1
Oleur061Scf2536g00006.1
Oleur061Scf2536g00033.1
Oleur061Scf2545g00027.1
Oleur061Scf2545g03015.1
Oleur061Scf2545g04066.1
Oleur061Scf2554g00007.1
Oleur061Scf2558g00011.1
Oleur061Scf2558g00003.1
Oleur061Scf2560g01005.1
Oleur061Scf2560g01004.1
Oleur061Scf2560g01003.1
Oleur061Scf2562g00010.1
Oleur061Scf2564g01065.1
Oleur061Scf2571g00008.1
Oleur061Scf2573g00038.1
Oleur061Scf2574g01009.1
Oleur061Scf2578g02048.1
Oleur061Scf2580g01027.1
Oleur061Scf2581g01007.1
Oleur061Scf2582g00011.1
Oleur061Scf2583g01004.1
Oleur061Scf2583g01048.1
Oleur061Scf2586g08010.1
Oleur061Scf2586g09017.1
Oleur061Scf2591g01016.1
Oleur061Scf2592g02031.1
Oleur061Scf2592g04030.1
Oleur061Scf2593g01012.1
Oleur061Scf2609g09008.1
Oleur061Scf2615g10039.1
Oleur061Scf2615g11034.1
Oleur061Scf2615g11028.1
Oleur061Scf2621g00014.1
Oleur061Scf2628g03010.1
Oleur061Scf2629g01001.1
Oleur061Scf2632g01013.1
Oleur061Scf2637g00008.1
Oleur061Scf2638g05030.1
Oleur061Scf2638g05020.1
Oleur061Scf2647g01009.1
Oleur061Scf2656g00043.1
Oleur061Scf2658g00002.1
Oleur061Scf2663g00044.1
Oleur061Scf2671g00027.1
Oleur061Scf2676g04014.1
Oleur061Scf2677g02019.1
Oleur061Scf2685g01011.1
Oleur061Scf2685g01010.1
Oleur061Scf2685g02003.1
Oleur061Scf2697g06040.1
Oleur061Scf2704g03001.1
Oleur061Scf2705g01012.1
Oleur061Scf2717g01003.1
Oleur061Scf2729g00011.1
Oleur061Scf2736g00012.1
Oleur061Scf2736g00011.1
Oleur061Scf2738g00002.1
Oleur061Scf2746g00001.1
Oleur061Scf2747g01020.1
Oleur061Scf2750g01023.1
Oleur061Scf2759g01037.1
Oleur061Scf2769g01017.1
Oleur061Scf2776g05008.1
Oleur061Scf2777g01031.1
Oleur061Scf2783g07012.1
Oleur061Scf2790g00004.1
Oleur061Scf2797g00019.1
Oleur061Scf2798g02036.1
Oleur061Scf2799g00001.1
Oleur061Scf2808g01034.1
Oleur061Scf2812g00002.1
Oleur061Scf2818g00006.1
Oleur061Scf2818g00035.1
Oleur061Scf2818g00039.1
Oleur061Scf2821g00011.1
Oleur061Scf2822g01030.1
Oleur061Scf2827g00002.1
Oleur061Scf2837g00009.1
Oleur061Scf2838g00009.1
Oleur061Scf2846g00001.1
Oleur061Scf2846g04004.1
Oleur061Scf2846g04015.1
Oleur061Scf2851g01014.1
Oleur061Scf2851g04056.1
Oleur061Scf2852g01003.1
Oleur061Scf2854g01019.1
Oleur061Scf2858g00008.1
Oleur061Scf2864g00015.1
Oleur061Scf2871g00017.1
Oleur061Scf2872g01001.1
Oleur061Scf2873g00014.1
Oleur061Scf2874g04003.1
Oleur061Scf2874g16024.1
Oleur061Scf2876g01002.1
Oleur061Scf2877g00023.1
Oleur061Scf2877g00007.1
Oleur061Scf2885g00018.1
Oleur061Scf2899g01021.1
Oleur061Scf2899g01002.1
Oleur061Scf2899g05010.1
Oleur061Scf2901g00033.1
Oleur061Scf2901g00032.1
Oleur061Scf2902g02007.1
Oleur061Scf2902g03023.1
Oleur061Scf2903g00022.1
Oleur061Scf2909g03001.1
Oleur061Scf2910g01030.1
Oleur061Scf2913g00006.1
Oleur061Scf2919g00016.1
Oleur061Scf2921g02013.1
Oleur061Scf2921g03005.1
Oleur061Scf2924g00002.1
Oleur061Scf2927g00004.1
Oleur061Scf2934g02024.1
Oleur061Scf2945g00016.1
Oleur061Scf2949g00009.1
Oleur061Scf2950g00014.1
Oleur061Scf2951g00005.1
Oleur061Scf2960g00018.1
Oleur061Scf2960g01042.1
Oleur061Scf2971g01014.1
Oleur061Scf2976g01012.1
Oleur061Scf2976g02018.1
Oleur061Scf2987g01034.1
Oleur061Scf2990g00008.1
Oleur061Scf2990g00012.1
Oleur061Scf2990g00013.1
Oleur061Scf2991g00023.1
Oleur061Scf2993g00010.1
Oleur061Scf2997g00021.1
Oleur061Scf2999g00012.1
Oleur061Scf3000g05028.1
Oleur061Scf3000g10024.1
Oleur061Scf3000g10019.1
Oleur061Scf3006g01014.1
Oleur061Scf3006g04036.1
Oleur061Scf3008g01011.1
Oleur061Scf3009g00007.1
Oleur061Scf3009g00013.1
Oleur061Scf3013g02045.1
Oleur061Scf3013g02061.1
Oleur061Scf3019g02028.1
Oleur061Scf3022g02014.1
Oleur061Scf3022g04001.1
Oleur061Scf3024g00003.1
Oleur061Scf3026g01002.1
Oleur061Scf3030g01018.1
Oleur061Scf3033g00058.1
Oleur061Scf3037g01001.1
Oleur061Scf3039g05002.1
Oleur061Scf3040g00002.1
Oleur061Scf3046g00013.1
Oleur061Scf3064g04018.1
Oleur061Scf3064g08012.1
Oleur061Scf3064g09009.1
Oleur061Scf3066g00017.1
Oleur061Scf3069g00032.1
Oleur061Scf3072g02018.1
Oleur061Scf3080g01003.1
Oleur061Scf3082g13016.1
Oleur061Scf3094g00011.1
Oleur061Scf3101g01011.1
Oleur061Scf3103g00022.1
Oleur061Scf3104g00021.1
Oleur061Scf3105g00005.1
Oleur061Scf3105g01027.1
Oleur061Scf3109g01046.1
Oleur061Scf3112g04001.1
Oleur061Scf3112g05034.1
Oleur061Scf3114g01015.1
Oleur061Scf3114g04060.1
Oleur061Scf3115g02007.1
Oleur061Scf3122g03002.1
Oleur061Scf3122g04005.1
Oleur061Scf3133g03043.1
Oleur061Scf3135g06001.1
Oleur061Scf3147g02003.1
Oleur061Scf3148g02004.1
Oleur061Scf3149g00012.1
Oleur061Scf3158g00007.1
Oleur061Scf3163g01001.1
Oleur061Scf3163g02041.1
Oleur061Scf3172g00011.1
Oleur061Scf3186g01027.1
Oleur061Scf3195g01012.1
Oleur061Scf3195g01011.1
Oleur061Scf3195g12035.1
Oleur061Scf3204g00021.1
Oleur061Scf3204g00007.1
Oleur061Scf3204g01017.1
Oleur061Scf3217g03044.1
Oleur061Scf3220g00012.1
Oleur061Scf3229g01020.1
Oleur061Scf3236g03012.1
Oleur061Scf3237g01019.1
Oleur061Scf3240g02018.1
Oleur061Scf3241g00002.1
Oleur061Scf3246g00026.1
Oleur061Scf3254g01031.1
Oleur061Scf3257g00011.1
Oleur061Scf3257g00020.1
Oleur061Scf3257g00024.1
Oleur061Scf3259g02018.1
Oleur061Scf3259g03001.1
Oleur061Scf3260g00004.1
Oleur061Scf3270g00022.1
Oleur061Scf3272g09018.1
Oleur061Scf3285g00003.1
Oleur061Scf3287g01027.1
Oleur061Scf3287g03009.1
Oleur061Scf3287g03014.1
Oleur061Scf3290g00004.1
Oleur061Scf3292g00002.1
Oleur061Scf3300g00026.1
Oleur061Scf3302g00010.1
Oleur061Scf3311g02001.1
Oleur061Scf3315g00010.1
Oleur061Scf3315g02004.1
Oleur061Scf3316g00008.1
Oleur061Scf3337g00014.1
Oleur061Scf3339g01021.1
Oleur061Scf3346g04027.1
Oleur061Scf3346g04009.1
Oleur061Scf3346g04039.1
Oleur061Scf3355g00007.1
Oleur061Scf3360g03013.1
Oleur061Scf3360g04010.1
Oleur061Scf3361g05014.1
Oleur061Scf3361g05001.1
Oleur061Scf3361g08001.1
Oleur061Scf3363g00017.1
Oleur061Scf3365g01019.1
Oleur061Scf3370g00001.1
Oleur061Scf3372g01023.1
Oleur061Scf3373g02008.1
Oleur061Scf3373g03031.1
Oleur061Scf3373g03033.1
Oleur061Scf3373g03012.1
Oleur061Scf3374g02017.1
Oleur061Scf3381g00020.1
Oleur061Scf3381g00009.1
Oleur061Scf3399g00004.1
Oleur061Scf3399g04026.1
Oleur061Scf3402g00030.1
Oleur061Scf3403g01010.1
Oleur061Scf3403g03014.1
Oleur061Scf3403g04023.1
Oleur061Scf3403g04029.1
Oleur061Scf3403g05010.1
Oleur061Scf3403g05013.1
Oleur061Scf3407g01023.1
Oleur061Scf3409g01029.1
Oleur061Scf3409g01017.1
Oleur061Scf3409g03042.1
Oleur061Scf3410g00040.1
Oleur061Scf3420g07012.1
Oleur061Scf3420g07013.1
Oleur061Scf3421g02017.1
Oleur061Scf3422g01017.1
Oleur061Scf3434g02003.1
Oleur061Scf3434g03023.1
Oleur061Scf3434g04008.1
Oleur061Scf3443g00046.1
Oleur061Scf3443g00017.1
Oleur061Scf3443g00021.1
Oleur061Scf3458g01011.1
Oleur061Scf3463g06012.1
Oleur061Scf3486g01001.1
Oleur061Scf3488g00015.1
Oleur061Scf3490g08015.1
Oleur061Scf3497g00017.1
Oleur061Scf3499g00021.1
Oleur061Scf3505g03037.1
Oleur061Scf3506g00020.1
Oleur061Scf3509g01001.1
Oleur061Scf3512g00003.1
Oleur061Scf3514g01010.1
Oleur061Scf3514g02026.1
Oleur061Scf3519g01010.1
Oleur061Scf3519g01024.1
Oleur061Scf3521g03006.1
Oleur061Scf3521g04003.1
Oleur061Scf3524g01003.1
Oleur061Scf3529g00003.1
Oleur061Scf3530g03003.1
Oleur061Scf3531g00014.1
Oleur061Scf3534g00025.1
Oleur061Scf3534g01048.1
Oleur061Scf3539g02009.1
Oleur061Scf3542g00001.1
Oleur061Scf3544g00009.1
Oleur061Scf3545g00032.1
Oleur061Scf3552g06003.1
Oleur061Scf3561g00015.1
Oleur061Scf3561g04034.1
Oleur061Scf3561g04033.1
Oleur061Scf3562g00008.1
Oleur061Scf3570g01017.1
Oleur061Scf3571g03008.1
Oleur061Scf3572g00014.1
Oleur061Scf3572g01016.1
Oleur061Scf3574g02010.1
Oleur061Scf3574g04002.1
Oleur061Scf3586g00009.1
Oleur061Scf3595g03019.1
Oleur061Scf3595g03026.1
Oleur061Scf3595g04001.1
Oleur061Scf3609g00002.1
Oleur061Scf3609g00003.1
Oleur061Scf3614g00005.1
Oleur061Scf3619g00014.1
Oleur061Scf3653g00001.1
Oleur061Scf3663g03002.1
Oleur061Scf3663g04029.1
Oleur061Scf3674g03021.1
Oleur061Scf3678g00012.1
Oleur061Scf3678g00020.1
Oleur061Scf3687g00042.1
Oleur061Scf3725g03040.1
Oleur061Scf3725g04008.1
Oleur061Scf3725g11008.1
Oleur061Scf3734g00006.1
Oleur061Scf3735g00013.1
Oleur061Scf3739g02031.1
Oleur061Scf3766g00015.1
Oleur061Scf3775g00018.1
Oleur061Scf3795g01001.1
Oleur061Scf3795g04002.1
Oleur061Scf3795g07013.1
Oleur061Scf3799g01026.1
Oleur061Scf3803g00027.1
Oleur061Scf3803g00028.1
Oleur061Scf3807g00001.1
Oleur061Scf3810g00009.1
Oleur061Scf3818g00008.1
Oleur061Scf3825g01008.1
Oleur061Scf3825g02018.1
Oleur061Scf3825g04040.1
Oleur061Scf3825g07040.1
Oleur061Scf3828g00005.1
Oleur061Scf3843g00042.1
Oleur061Scf3843g00044.1
Oleur061Scf3843g00043.1
Oleur061Scf3858g03022.1
Oleur061Scf3863g01009.1
Oleur061Scf3866g00007.1
Oleur061Scf3866g00009.1
Oleur061Scf3866g00008.1
Oleur061Scf3874g00003.1
Oleur061Scf3874g00002.1
Oleur061Scf3874g02010.1
Oleur061Scf3874g02022.1
Oleur061Scf3878g02023.1
Oleur061Scf3883g01024.1
Oleur061Scf3883g05026.1
Oleur061Scf3889g01063.1
Oleur061Scf3899g00038.1
Oleur061Scf3932g00022.1
Oleur061Scf3970g00001.1
Oleur061Scf3970g01015.1
Oleur061Scf3986g00018.1
Oleur061Scf3994g00032.1
Oleur061Scf3994g00062.1
Oleur061Scf4003g00009.1
Oleur061Scf4008g00001.1
Oleur061Scf4012g00008.1
Oleur061Scf4014g01009.1
Oleur061Scf4017g00017.1
Oleur061Scf4022g00011.1
Oleur061Scf4072g00020.1
Oleur061Scf4082g00004.1
Oleur061Scf4111g00013.1
Oleur061Scf4135g00014.1
Oleur061Scf4143g00001.1
Oleur061Scf4143g02090.1
Oleur061Scf4146g01032.1
Oleur061Scf4157g00003.1
Oleur061Scf4198g00004.1
Oleur061Scf4237g01004.1
Oleur061Scf4253g04009.1
Oleur061Scf4253g05001.1
Oleur061Scf4260g00021.1
Oleur061Scf4263g11004.1
Oleur061Scf4263g11003.1
Oleur061Scf4263g14011.1
Oleur061Scf4277g01017.1
Oleur061Scf4302g02033.1
Oleur061Scf4302g02026.1
Oleur061Scf4308g00004.1
Oleur061Scf4310g00012.1
Oleur061Scf4310g01014.1
Oleur061Scf4336g01020.1
Oleur061Scf4336g01021.1
Oleur061Scf4348g00031.1
Oleur061Scf4349g00021.1
Oleur061Scf4349g00001.1
Oleur061Scf4353g01036.1
Oleur061Scf4377g00003.1
Oleur061Scf4386g02003.1
Oleur061Scf4403g03050.1
Oleur061Scf4411g00020.1
Oleur061Scf4412g00015.1
Oleur061Scf4412g00017.1
Oleur061Scf4416g00003.1
Oleur061Scf4431g00005.1
Oleur061Scf4436g00018.1
Oleur061Scf4436g00005.1
Oleur061Scf4442g00014.1
Oleur061Scf4452g01003.1
Oleur061Scf4453g00016.1
Oleur061Scf4457g00028.1
Oleur061Scf4462g01032.1
Oleur061Scf4484g00003.1
Oleur061Scf4491g02017.1
Oleur061Scf4498g00022.1
Oleur061Scf4512g00004.1
Oleur061Scf4515g00002.1
Oleur061Scf4516g00014.1
Oleur061Scf4534g00004.1
Oleur061Scf4543g00001.1
Oleur061Scf4557g00013.1
Oleur061Scf4565g00006.1
Oleur061Scf4570g00015.1
Oleur061Scf4575g01016.1
Oleur061Scf4582g00029.1
Oleur061Scf4595g00004.1
Oleur061Scf4601g00006.1
Oleur061Scf4613g00015.1
Oleur061Scf4622g00017.1
Oleur061Scf4622g06015.1
Oleur061Scf4622g07003.1
Oleur061Scf4625g00012.1
Oleur061Scf4626g00010.1
Oleur061Scf4628g00001.1
Oleur061Scf4628g01004.1
Oleur061Scf4628g06006.1
Oleur061Scf4628g13027.1
Oleur061Scf4629g00009.1
Oleur061Scf4638g00009.1
Oleur061Scf4638g02011.1
Oleur061Scf4641g02046.1
Oleur061Scf4644g00025.1
Oleur061Scf4649g00003.1
Oleur061Scf4651g01004.1
Oleur061Scf4657g00002.1
Oleur061Scf4664g00010.1
Oleur061Scf4664g06009.1
Oleur061Scf4664g06001.1
Oleur061Scf4664g07007.1
Oleur061Scf4673g00011.1
Oleur061Scf4674g00016.1
Oleur061Scf4681g00029.1
Oleur061Scf4684g01019.1
Oleur061Scf4696g00001.1
Oleur061Scf4700g00017.1
Oleur061Scf4721g01002.1
Oleur061Scf4722g00006.1
Oleur061Scf4724g00006.1
Oleur061Scf4742g00004.1
Oleur061Scf4754g05008.1
Oleur061Scf4757g00004.1
Oleur061Scf4760g00008.1
Oleur061Scf4779g00008.1
Oleur061Scf4786g00022.1
Oleur061Scf4792g01005.1
Oleur061Scf4810g01029.1
Oleur061Scf4882g00006.1
Oleur061Scf4895g00019.1
Oleur061Scf4895g02009.1
Oleur061Scf4917g00039.1
Oleur061Scf4952g00019.1
Oleur061Scf4953g00002.1
Oleur061Scf4962g00014.1
Oleur061Scf4965g00003.1
Oleur061Scf4973g01019.1
Oleur061Scf4976g00006.1
Oleur061Scf4983g01022.1
Oleur061Scf4983g01020.1
Oleur061Scf4983g01019.1
Oleur061Scf4983g02004.1
Oleur061Scf5035g01012.1
Oleur061Scf5043g00003.1
Oleur061Scf5050g01003.1
Oleur061Scf5050g01014.1
Oleur061Scf5054g00004.1
Oleur061Scf5060g01032.1
Oleur061Scf5067g00020.1
Oleur061Scf5067g00010.1
Oleur061Scf5078g00013.1
Oleur061Scf5085g00010.1
Oleur061Scf5094g01003.1
Oleur061Scf5094g01002.1
Oleur061Scf5095g00002.1
Oleur061Scf5097g04014.1
Oleur061Scf5101g00006.1
Oleur061Scf5104g00026.1
Oleur061Scf5106g00006.1
Oleur061Scf5106g00005.1
Oleur061Scf5106g01014.1
Oleur061Scf5110g02001.1
Oleur061Scf5110g03019.1
Oleur061Scf5115g02013.1
Oleur061Scf5118g00016.1
Oleur061Scf5124g02029.1
Oleur061Scf5124g02015.1
Oleur061Scf5124g02001.1
Oleur061Scf5125g00003.1
Oleur061Scf5128g00006.1
Oleur061Scf5135g00029.1
Oleur061Scf5140g02004.1
Oleur061Scf5140g03009.1
Oleur061Scf5150g00020.1
Oleur061Scf5156g00009.1
Oleur061Scf5168g00008.1
Oleur061Scf5180g00006.1
Oleur061Scf5181g00003.1
Oleur061Scf5185g00003.1
Oleur061Scf5193g00002.1
Oleur061Scf5205g00005.1
Oleur061Scf5208g01030.1
Oleur061Scf5220g00018.1
Oleur061Scf5224g00012.1
Oleur061Scf5225g02006.1
Oleur061Scf5230g03010.1
Oleur061Scf5230g03004.1
Oleur061Scf5246g01009.1
Oleur061Scf5246g01039.1
Oleur061Scf5247g00002.1
Oleur061Scf5294g00011.1
Oleur061Scf5313g00003.1
Oleur061Scf5319g00008.1
Oleur061Scf5321g00001.1
Oleur061Scf5323g00009.1
Oleur061Scf5325g00012.1
Oleur061Scf5355g01008.1
Oleur061Scf5368g00016.1
Oleur061Scf5371g00007.1
Oleur061Scf5376g00017.1
Oleur061Scf5379g00001.1
Oleur061Scf5379g00009.1
Oleur061Scf5384g01002.1
Oleur061Scf5403g00003.1
Oleur061Scf5410g00040.1
Oleur061Scf5416g02001.1
Oleur061Scf5417g00033.1
Oleur061Scf5432g00021.1
Oleur061Scf5436g00001.1
Oleur061Scf5440g00002.1
Oleur061Scf5446g00002.1
Oleur061Scf5453g04007.1
Oleur061Scf5453g06014.1
Oleur061Scf5473g01014.1
Oleur061Scf5473g03017.1
Oleur061Scf5478g03003.1
Oleur061Scf5478g05008.1
Oleur061Scf5480g02017.1
Oleur061Scf5480g02016.1
Oleur061Scf5480g02015.1
Oleur061Scf5491g00009.1
Oleur061Scf5518g00011.1
Oleur061Scf5520g01011.1
Oleur061Scf5545g00007.1
Oleur061Scf5561g05009.1
Oleur061Scf5561g06022.1
Oleur061Scf5581g01019.1
Oleur061Scf5581g01021.1
Oleur061Scf5595g03032.1
Oleur061Scf5595g03033.1
Oleur061Scf5603g00027.1
Oleur061Scf5612g03029.1
Oleur061Scf5624g00029.1
Oleur061Scf5632g00005.1
Oleur061Scf5638g00010.1
Oleur061Scf5647g00025.1
Oleur061Scf5654g00019.1
Oleur061Scf5675g01019.1
Oleur061Scf5675g03015.1
Oleur061Scf5675g03004.1
Oleur061Scf5683g02024.1
Oleur061Scf5694g00006.1
Oleur061Scf5713g00002.1
Oleur061Scf5718g00009.1
Oleur061Scf5721g02009.1
Oleur061Scf5722g01002.1
Oleur061Scf5722g01001.1
Oleur061Scf5724g00050.1
Oleur061Scf5766g00007.1
Oleur061Scf5771g00004.1
Oleur061Scf5784g01024.1
Oleur061Scf5795g02023.1
Oleur061Scf5797g06021.1
Oleur061Scf5804g02040.1
Oleur061Scf5820g00004.1
Oleur061Scf5826g00007.1
Oleur061Scf5845g03021.1
Oleur061Scf5859g01001.1
Oleur061Scf5862g00001.1
Oleur061Scf5862g00014.1
Oleur061Scf5862g00015.1
Oleur061Scf5893g02026.1
Oleur061Scf5894g00015.1
Oleur061Scf5904g00002.1
Oleur061Scf5925g01001.1
Oleur061Scf5935g00003.1
Oleur061Scf5937g01016.1
Oleur061Scf5937g02019.1
Oleur061Scf5937g03010.1
Oleur061Scf5937g04004.1
Oleur061Scf5964g01015.1
Oleur061Scf5975g00010.1
Oleur061Scf5984g00010.1
Oleur061Scf5985g00001.1
Oleur061Scf5991g00026.1
Oleur061Scf6003g00008.1
Oleur061Scf6015g00013.1
Oleur061Scf6024g06005.1
Oleur061Scf6034g00004.1
Oleur061Scf6035g00050.1
Oleur061Scf6041g01024.1
Oleur061Scf6061g00004.1
Oleur061Scf6088g00008.1
Oleur061Scf6111g00013.1
Oleur061Scf6112g05003.1
Oleur061Scf6127g00015.1
Oleur061Scf6131g00030.1
Oleur061Scf6137g00015.1
Oleur061Scf6148g00001.1
Oleur061Scf6152g00006.1
Oleur061Scf6152g00005.1
Oleur061Scf6153g00004.1
Oleur061Scf6153g00027.1
Oleur061Scf6161g01004.1
Oleur061Scf6170g00004.1
Oleur061Scf6197g02013.1
Oleur061Scf6201g00001.1
Oleur061Scf6201g00006.1
Oleur061Scf6201g01047.1
Oleur061Scf6201g02025.1
Oleur061Scf6208g00005.1
Oleur061Scf6211g00002.1
Oleur061Scf6217g00026.1
Oleur061Scf6222g01006.1
Oleur061Scf6228g00021.1
Oleur061Scf6229g03012.1
Oleur061Scf6233g02034.1
Oleur061Scf6248g04010.1
Oleur061Scf6253g02001.1
Oleur061Scf6254g00010.1
Oleur061Scf6254g06015.1
Oleur061Scf6266g09026.1
Oleur061Scf6271g02001.1
Oleur061Scf6276g00024.1
Oleur061Scf6276g00007.1
Oleur061Scf6276g01019.1
Oleur061Scf6290g01001.1
Oleur061Scf6299g00040.1
Oleur061Scf6305g00008.1
Oleur061Scf6308g02019.1
Oleur061Scf6319g00015.1
Oleur061Scf6346g00006.1
Oleur061Scf6364g00026.1
Oleur061Scf6364g00043.1
Oleur061Scf6382g00002.1
Oleur061Scf6394g01012.1
Oleur061Scf6395g00003.1
Oleur061Scf6406g02019.1
Oleur061Scf6410g00006.1
Oleur061Scf6410g01028.1
Oleur061Scf6411g02006.1
Oleur061Scf6411g02003.1
Oleur061Scf6411g02017.1
Oleur061Scf6412g01017.1
Oleur061Scf6430g01008.1
Oleur061Scf6452g00034.1
Oleur061Scf6484g00020.1
Oleur061Scf6485g00001.1
Oleur061Scf6488g01010.1
Oleur061Scf6507g02008.1
Oleur061Scf6517g01002.1
Oleur061Scf6535g00001.1
Oleur061Scf6540g00002.1
Oleur061Scf6544g00008.1
Oleur061Scf6548g00025.1
Oleur061Scf6593g00005.1
Oleur061Scf6596g02002.1
Oleur061Scf6622g01010.1
Oleur061Scf6622g01002.1
Oleur061Scf6622g02001.1
Oleur061Scf6622g04008.1
Oleur061Scf6622g06022.1
Oleur061Scf6624g01008.1
Oleur061Scf6644g00009.1
Oleur061Scf6677g00009.1
Oleur061Scf6677g00007.1
Oleur061Scf6691g00002.1
Oleur061Scf6692g00022.1
Oleur061Scf6700g01011.1
Oleur061Scf6704g00019.1
Oleur061Scf6709g00008.1
Oleur061Scf6752g03020.1
Oleur061Scf6762g00011.1
Oleur061Scf6779g00017.1
Oleur061Scf6785g00009.1
Oleur061Scf6800g00016.1
Oleur061Scf6802g00020.1
Oleur061Scf6808g00009.1
Oleur061Scf6817g00036.1
Oleur061Scf6823g00028.1
Oleur061Scf6826g03009.1
Oleur061Scf6831g01014.1
Oleur061Scf6831g01015.1
Oleur061Scf6850g00011.1
Oleur061Scf6859g00023.1
Oleur061Scf6860g00047.1
Oleur061Scf6862g01021.1
Oleur061Scf6863g02033.1
Oleur061Scf6879g00003.1
Oleur061Scf6890g00019.1
Oleur061Scf6909g00004.1
Oleur061Scf6910g00002.1
Oleur061Scf6912g01014.1
Oleur061Scf6916g01017.1
Oleur061Scf6922g00018.1
Oleur061Scf6925g01036.1
Oleur061Scf6943g00075.1
Oleur061Scf6944g00017.1
Oleur061Scf6980g00015.1
Oleur061Scf6983g00007.1
Oleur061Scf7036g00034.1
Oleur061Scf7038g00001.1
Oleur061Scf7042g00019.1
Oleur061Scf7050g03023.1
Oleur061Scf7057g00010.1
Oleur061Scf7066g00002.1
Oleur061Scf7067g00004.1
Oleur061Scf7078g02005.1
Oleur061Scf7078g03025.1
Oleur061Scf7082g00001.1
Oleur061Scf7082g00004.1
Oleur061Scf7085g00002.1
Oleur061Scf7096g00001.1
Oleur061Scf7101g02035.1
Oleur061Scf7137g01007.1
Oleur061Scf7137g03026.1
Oleur061Scf7138g00008.1
Oleur061Scf7147g00004.1
Oleur061Scf7149g01017.1
Oleur061Scf7153g02004.1
Oleur061Scf7169g03007.1
Oleur061Scf7182g04023.1
Oleur061Scf7182g04028.1
Oleur061Scf7219g00006.1
Oleur061Scf7230g01022.1
Oleur061Scf7235g03001.1
Oleur061Scf7245g00006.1
Oleur061Scf7250g00009.1
Oleur061Scf7270g00011.1
Oleur061Scf7271g02003.1
Oleur061Scf7271g02001.1
Oleur061Scf7286g00002.1
Oleur061Scf7295g00002.1
Oleur061Scf7295g00005.1
Oleur061Scf7295g02004.1
Oleur061Scf7296g00004.1
Oleur061Scf7298g00003.1
Oleur061Scf7298g01032.1
Oleur061Scf7303g00020.1
Oleur061Scf7303g02018.1
Oleur061Scf7307g00006.1
Oleur061Scf7308g00003.1
Oleur061Scf7352g03008.1
Oleur061Scf7356g00004.1
Oleur061Scf7357g00012.1
Oleur061Scf7362g00007.1
Oleur061Scf7363g00015.1
Oleur061Scf7368g00012.1
Oleur061Scf7368g01023.1
Oleur061Scf7368g02002.1
Oleur061Scf7374g03001.1
Oleur061Scf7383g01028.1
Oleur061Scf7387g01034.1
Oleur061Scf7395g00013.1
Oleur061Scf7402g02008.1
Oleur061Scf7406g00001.1
Oleur061Scf7407g01060.1
Oleur061Scf7407g01059.1
Oleur061Scf7429g00004.1
Oleur061Scf7429g00002.1
Oleur061Scf7437g00043.1
Oleur061Scf7458g00029.1
Oleur061Scf7461g05024.1
Oleur061Scf7465g01010.1
Oleur061Scf7480g02009.1
Oleur061Scf7480g02006.1
Oleur061Scf7480g02007.1
Oleur061Scf7480g03003.1
Oleur061Scf7481g00001.1
Oleur061Scf7492g00013.1
Oleur061Scf7501g00018.1
Oleur061Scf7501g00022.1
Oleur061Scf7515g02035.1
Oleur061Scf7528g00003.1
Oleur061Scf7541g00006.1
Oleur061Scf7543g00007.1
Oleur061Scf7578g00033.1
Oleur061Scf7582g03002.1
Oleur061Scf7587g00020.1
Oleur061Scf7596g02021.1
Oleur061Scf7597g00009.1
Oleur061Scf7605g00016.1
Oleur061Scf7610g01005.1
Oleur061Scf7610g02050.1
Oleur061Scf7610t02010.1
Oleur061Scf7617g00010.1
Oleur061Scf7622g02009.1
Oleur061Scf7622g03011.1
Oleur061Scf7642g00026.1
Oleur061Scf7647g00004.1
Oleur061Scf7664g00026.1
Oleur061Scf7673g01023.1
Oleur061Scf7673g05038.1
Oleur061Scf7677g00008.1
Oleur061Scf7680g00008.1
Oleur061Scf7681g00008.1
Oleur061Scf7681g01006.1
Oleur061Scf7681g01014.1
Oleur061Scf7688g00001.1
Oleur061Scf7692g00002.1
Oleur061Scf7695g00021.1
Oleur061Scf7715g00005.1
[truncated: 261 more rows]

## Sheet: Meristem
Oleur061Scf0004g01004.1
Oleur061Scf0011g03018.1
Oleur061Scf0018g00008.1
Oleur061Scf0021g02009.1
Oleur061Scf0022g07037.1
Oleur061Scf0023g01033.1
Oleur061Scf0025g04005.1
Oleur061Scf0028g04012.1
Oleur061Scf0031g07020.1
Oleur061Scf0035g02006.1
Oleur061Scf0037g05022.1
Oleur061Scf0037g08002.1
Oleur061Scf0038g02010.1
Oleur061Scf0041g01020.1
Oleur061Scf0042g06008.1
Oleur061Scf0042g07002.1
Oleur061Scf0048g05018.1
Oleur061Scf0048g10015.1
Oleur061Scf0048g11002.1
Oleur061Scf0054g01052.1
Oleur061Scf0056g04003.1
Oleur061Scf0057g11011.1
Oleur061Scf0058g10012.1
Oleur061Scf0061g01010.1
Oleur061Scf0062g06019.1
Oleur061Scf0064g01008.1
Oleur061Scf0064g09026.1
Oleur061Scf0065g00009.1
Oleur061Scf0069g00018.1
Oleur061Scf0076g00004.1
Oleur061Scf0080g04011.1
Oleur061Scf0086g01001.1
Oleur061Scf0091g02006.1
Oleur061Scf0094g02032.1
Oleur061Scf0096g01024.1
Oleur061Scf0099g01003.1
Oleur061Scf0105g02032.1
Oleur061Scf0112g00015.1
Oleur061Scf0115g00003.1
Oleur061Scf0118g00001.1
Oleur061Scf0122g06005.1
Oleur061Scf0130g00003.1
Oleur061Scf0131g01003.1
Oleur061Scf0140g00019.1
Oleur061Scf0140g03020.1
Oleur061Scf0145g01006.1
Oleur061Scf0146g03032.1
Oleur061Scf0148g05002.1
Oleur061Scf0148g06007.1
Oleur061Scf0152g00001.1
Oleur061Scf0153g02011.1
Oleur061Scf0162g03026.1
Oleur061Scf0180g11023.1
Oleur061Scf0180g12030.1
Oleur061Scf0193g04002.1
Oleur061Scf0194g04016.1
Oleur061Scf0195g02010.1
Oleur061Scf0202g01006.1
Oleur061Scf0206g01024.1
Oleur061Scf0207g02028.1
Oleur061Scf0210g02006.1
Oleur061Scf0210g03001.1
Oleur061Scf0224g02005.1
Oleur061Scf0224g04018.1
Oleur061Scf0237g03012.1
Oleur061Scf0240g02053.1
Oleur061Scf0254g01001.1
Oleur061Scf0255g00017.1
Oleur061Scf0258g03020.1
Oleur061Scf0260g01021.1
Oleur061Scf0260g03030.1
Oleur061Scf0266g05013.1
Oleur061Scf0267g01001.1
Oleur061Scf0275g01010.1
Oleur061Scf0275g04008.1
Oleur061Scf0277g01044.1
Oleur061Scf0279g00001.1
Oleur061Scf0286g00001.1
Oleur061Scf0289g02023.1
Oleur061Scf0291g03004.1
Oleur061Scf0293g02034.1
Oleur061Scf0297g01011.1
Oleur061Scf0299g04020.1
Oleur061Scf0300g04031.1
Oleur061Scf0300g04032.1
Oleur061Scf0303g02027.1
Oleur061Scf0308g08014.1
Oleur061Scf0316g03018.1
Oleur061Scf0318g00028.1
Oleur061Scf0319g02002.1
Oleur061Scf0319g08002.1
Oleur061Scf0332g02018.1
Oleur061Scf0341g01019.1
Oleur061Scf0341g01010.1
Oleur061Scf0342g12028.1
Oleur061Scf0348g03016.1
Oleur061Scf0350g04031.1
Oleur061Scf0357g15004.1
Oleur061Scf0357g18013.1
Oleur061Scf0359g03003.1
Oleur061Scf0360g02001.1
Oleur061Scf0360g07019.1
Oleur061Scf0364g05008.1
Oleur061Scf0367g05014.1
Oleur061Scf0371g00010.1
Oleur061Scf0375g00076.1
Oleur061Scf0378g00005.1
Oleur061Scf0378g01001.1
Oleur061Scf0387g01005.1
Oleur061Scf0392g02004.1
Oleur061Scf0397g01024.1
Oleur061Scf0401g07003.1
Oleur061Scf0402g02014.1
Oleur061Scf0403g01046.1
Oleur061Scf0408g04022.1
Oleur061Scf0409g07014.1
Oleur061Scf0413g00008.1
Oleur061Scf0414g02019.1
Oleur061Scf0415g03043.1
Oleur061Scf0416g00013.1
Oleur061Scf0426g00005.1
Oleur061Scf0426g01027.1
Oleur061Scf0430g02012.1
Oleur061Scf0434g00004.1
Oleur061Scf0437g01007.1
Oleur061Scf0440g01030.1
Oleur061Scf0466g00015.1
Oleur061Scf0467g00002.1
Oleur061Scf0468g00013.1
Oleur061Scf0468g01006.1
Oleur061Scf0475g00014.1
Oleur061Scf0476g02016.1
Oleur061Scf0477g01029.1
Oleur061Scf0477g07022.1
Oleur061Scf0482g01002.1
Oleur061Scf0482g02029.1
Oleur061Scf0508g01004.1
Oleur061Scf0515g00005.1
Oleur061Scf0515g03005.1
Oleur061Scf0532g01013.1
Oleur061Scf0542g01004.1
Oleur061Scf0543g08025.1
Oleur061Scf0552g02001.1
Oleur061Scf0553g05017.1
Oleur061Scf0553g05023.1
Oleur061Scf0554g02006.1
Oleur061Scf0556g00003.1
Oleur061Scf0558g03029.1
Oleur061Scf0559g11001.1
Oleur061Scf0563g07014.1
Oleur061Scf0568g00001.1
Oleur061Scf0590g02009.1
Oleur061Scf0592g02038.1
Oleur061Scf0596g03037.1
Oleur061Scf0601g01011.1
Oleur061Scf0602g03008.1
Oleur061Scf0602g03003.1
Oleur061Scf0603g00015.1
Oleur061Scf0623g05010.1
Oleur061Scf0625g00032.1
Oleur061Scf0626g06001.1
Oleur061Scf0626g16001.1
Oleur061Scf0630g10029.1
Oleur061Scf0631g01028.1
Oleur061Scf0637g07012.1
Oleur061Scf0644g00019.1
Oleur061Scf0667g02001.1
Oleur061Scf0667g02008.1
Oleur061Scf0677g02008.1
Oleur061Scf0680g08015.1
Oleur061Scf0683g06021.1
Oleur061Scf0691g00017.1
Oleur061Scf0691g01036.1
Oleur061Scf0705g02052.1
Oleur061Scf0716g01022.1
Oleur061Scf0720g00007.1
Oleur061Scf0723g03019.1
Oleur061Scf0724g02027.1
Oleur061Scf0728g02025.1
Oleur061Scf0732g01010.1
Oleur061Scf0732g02009.1
Oleur061Scf0732g02010.1
Oleur061Scf0748g02022.1
Oleur061Scf0750g01001.1
Oleur061Scf0755g00030.1
Oleur061Scf0758g02008.1
Oleur061Scf0762g04030.1
Oleur061Scf0763g03001.1
Oleur061Scf0764g00012.1
Oleur061Scf0765g01016.1
Oleur061Scf0767g07029.1
Oleur061Scf0769g08006.1
Oleur061Scf0776g00007.1
Oleur061Scf0778g00027.1
Oleur061Scf0778g00003.1
Oleur061Scf0789g05027.1
Oleur061Scf0799g08013.1
Oleur061Scf0808g01031.1
Oleur061Scf0809g03013.1
Oleur061Scf0812g01017.1
Oleur061Scf0818g02013.1
Oleur061Scf0821g03016.1
Oleur061Scf0830g00022.1
Oleur061Scf0830g18022.1
Oleur061Scf0835g01015.1
Oleur061Scf0839g00020.1
Oleur061Scf0859g00029.1
Oleur061Scf0861g01020.1
Oleur061Scf0863g01037.1
Oleur061Scf0863g01024.1
Oleur061Scf0867g02003.1
Oleur061Scf0887g00007.1
Oleur061Scf0893g00004.1
Oleur061Scf0893g01059.1
Oleur061Scf0894g00022.1
Oleur061Scf0894g03025.1
Oleur061Scf0895g01016.1
Oleur061Scf0898g03018.1
Oleur061Scf0902g04033.1
Oleur061Scf0902g05007.1
Oleur061Scf0910g09001.1
Oleur061Scf0921g03001.1
Oleur061Scf0926g00035.1
Oleur061Scf0930g00021.1
Oleur061Scf0936g03011.1
Oleur061Scf0937g08013.1
Oleur061Scf0957g03001.1
Oleur061Scf0967g00021.1
Oleur061Scf0968g02005.1
Oleur061Scf0968g02002.1
Oleur061Scf0970g06003.1
Oleur061Scf0974g00019.1
Oleur061Scf0981g00007.1
Oleur061Scf0986g07043.1
Oleur061Scf0994g00009.1
Oleur061Scf0997g01003.1
Oleur061Scf1000g02023.1
Oleur061Scf1008g09028.1
Oleur061Scf1018g01018.1
Oleur061Scf1021g08017.1
Oleur061Scf1028g02001.1
Oleur061Scf1036g00026.1
Oleur061Scf1046g01024.1
Oleur061Scf1055g00042.1
Oleur061Scf1055g05010.1
Oleur061Scf1057g07005.1
Oleur061Scf1057g17011.1
Oleur061Scf1057g22026.1
Oleur061Scf1062g02051.1
Oleur061Scf1064g00003.1
Oleur061Scf1065g01001.1
Oleur061Scf1067g02006.1
Oleur061Scf1070g00018.1
Oleur061Scf1071g03008.1
Oleur061Scf1074g06011.1
Oleur061Scf1086g00003.1
Oleur061Scf1087g00002.1
Oleur061Scf1098g05011.1
Oleur061Scf1098g06026.1
Oleur061Scf1105g01027.1
Oleur061Scf1106g00017.1
Oleur061Scf1107g01004.1
Oleur061Scf1113g02002.1
Oleur061Scf1117g00062.1
Oleur061Scf1117t00028.1
Oleur061Scf1121g01024.1
Oleur061Scf1132g00004.1
Oleur061Scf1134g01043.1
Oleur061Scf1136g01017.1
Oleur061Scf1140g00026.1
Oleur061Scf1141g00008.1
Oleur061Scf1142g04016.1
Oleur061Scf1166g01015.1
Oleur061Scf1170g01020.1
Oleur061Scf1170g01025.1
Oleur061Scf1172g01014.1
Oleur061Scf1178g02019.1
Oleur061Scf1209g01014.1
Oleur061Scf1209g03010.1
Oleur061Scf1209g03003.1
Oleur061Scf1213g00018.1
Oleur061Scf1229g03022.1
Oleur061Scf1242g09008.1
Oleur061Scf1242g10002.1
Oleur061Scf1250g01048.1
Oleur061Scf1251g01004.1
Oleur061Scf1255g09027.1
Oleur061Scf1256g01042.1
Oleur061Scf1263g00005.1
Oleur061Scf1263g02025.1
Oleur061Scf1265g00016.1
Oleur061Scf1270g06006.1
Oleur061Scf1275g01063.1
Oleur061Scf1286g03016.1
Oleur061Scf1289g00003.1
Oleur061Scf1289g00014.1
Oleur061Scf1300g00003.1
Oleur061Scf1305g01032.1
Oleur061Scf1320g04002.1
Oleur061Scf1323g01008.1
Oleur061Scf1329g02013.1
Oleur061Scf1334g04009.1
Oleur061Scf1335g02007.1
Oleur061Scf1338g01001.1
Oleur061Scf1338g01027.1
Oleur061Scf1339g06001.1
Oleur061Scf1349g00040.1
Oleur061Scf1369g03018.1
Oleur061Scf1390g01007.1
Oleur061Scf1395g07019.1
Oleur061Scf1398g02003.1
Oleur061Scf1403g00003.1
Oleur061Scf1410g08006.1
Oleur061Scf1413g00004.1
Oleur061Scf1422g03002.1
Oleur061Scf1430g01019.1
Oleur061Scf1437g07013.1
Oleur061Scf1446g01003.1
Oleur061Scf1452g00033.1
Oleur061Scf1460g00007.1
Oleur061Scf1478g00001.1
Oleur061Scf1479g01030.1
Oleur061Scf1480g00002.1
Oleur061Scf1483g00011.1
Oleur061Scf1488g00021.1
Oleur061Scf1499g00009.1
Oleur061Scf1505g00036.1
Oleur061Scf1506g00015.1
Oleur061Scf1510g01018.1
Oleur061Scf1511g01024.1
Oleur061Scf1536g02038.1
Oleur061Scf1538g00016.1
Oleur061Scf1555g01021.1
Oleur061Scf1565g00043.1
Oleur061Scf1571g06001.1
Oleur061Scf1571g12021.1
Oleur061Scf1574g00005.1
Oleur061Scf1583g00007.1
Oleur061Scf1601g01015.1
Oleur061Scf1608g00002.1
Oleur061Scf1620g00020.1
Oleur061Scf1627g00036.1
Oleur061Scf1639g02023.1
Oleur061Scf1644g01004.1
Oleur061Scf1649g00004.1
Oleur061Scf1658g03024.1
Oleur061Scf1660g00023.1
Oleur061Scf1661g01019.1
Oleur061Scf1664g00008.1
Oleur061Scf1667g00004.1
Oleur061Scf1668g00034.1
Oleur061Scf1680g07011.1
Oleur061Scf1686g01033.1
Oleur061Scf1688g03025.1
Oleur061Scf1698g01002.1
Oleur061Scf1703g00002.1
Oleur061Scf1704g04030.1
Oleur061Scf1715g00011.1
Oleur061Scf1716g01024.1
Oleur061Scf1724g01002.1
Oleur061Scf1736g00009.1
Oleur061Scf1737g00003.1
Oleur061Scf1764g07018.1
Oleur061Scf1775g11034.1
Oleur061Scf1785g00004.1
Oleur061Scf1794g08010.1
Oleur061Scf1796g00004.1
Oleur061Scf1806g00005.1
Oleur061Scf1811g04010.1
Oleur061Scf1822g00003.1
Oleur061Scf1823g03030.1
Oleur061Scf1827g00004.1
Oleur061Scf1831g11020.1
Oleur061Scf1834g00027.1
Oleur061Scf1834g03015.1
Oleur061Scf1843g00017.1
Oleur061Scf1869g01025.1
Oleur061Scf1883g00024.1
Oleur061Scf1902g05039.1
Oleur061Scf1924g00012.1
Oleur061Scf1931g00004.1
Oleur061Scf1938g00005.1
Oleur061Scf1938g01005.1
Oleur061Scf1944g00024.1
Oleur061Scf1952g00030.1
Oleur061Scf1952g00029.1
Oleur061Scf1959g02002.1
Oleur061Scf1960g00005.1
Oleur061Scf1988g00001.1
Oleur061Scf1997g01022.1
Oleur061Scf2004g00003.1
Oleur061Scf2010g00019.1
Oleur061Scf2013g00009.1
Oleur061Scf2019g04017.1
Oleur061Scf2042g02029.1
Oleur061Scf2052g01012.1
Oleur061Scf2071g03014.1
Oleur061Scf2072g00006.1
Oleur061Scf2083g00010.1
Oleur061Scf2085g00003.1
Oleur061Scf2086g02020.1
Oleur061Scf2091g02074.1
Oleur061Scf2114g03009.1
Oleur061Scf2114g03032.1
Oleur061Scf2114g04033.1
Oleur061Scf2122g00015.1
Oleur061Scf2127g02009.1
Oleur061Scf2142g05035.1
Oleur061Scf2143g00020.1
Oleur061Scf2143g02006.1
Oleur061Scf2190g00020.1
Oleur061Scf2215g05017.1
Oleur061Scf2217g05010.1
Oleur061Scf2220g01040.1
Oleur061Scf2221g00002.1
Oleur061Scf2231g01011.1
Oleur061Scf2231g06046.1
Oleur061Scf2235g00018.1
Oleur061Scf2236g00002.1
Oleur061Scf2236g01005.1
Oleur061Scf2238g06010.1
Oleur061Scf2239g00008.1
Oleur061Scf2244g00015.1
Oleur061Scf2244g02032.1
Oleur061Scf2246g01041.1
Oleur061Scf2255g00009.1
Oleur061Scf2269g01008.1
Oleur061Scf2275g08002.1
Oleur061Scf2280g00011.1
Oleur061Scf2292g01016.1
Oleur061Scf2311g00001.1
Oleur061Scf2311g03014.1
Oleur061Scf2316g01016.1
Oleur061Scf2321g04036.1
Oleur061Scf2321g04015.1
Oleur061Scf2341g00019.1
Oleur061Scf2342g02013.1
Oleur061Scf2342g10002.1
Oleur061Scf2343g03019.1
Oleur061Scf2345g00004.1
Oleur061Scf2346g00023.1
Oleur061Scf2348g01004.1
Oleur061Scf2413g00008.1
Oleur061Scf2418g00019.1
Oleur061Scf2426g01019.1
Oleur061Scf2428g02029.1
Oleur061Scf2428g03024.1
Oleur061Scf2429g11003.1
Oleur061Scf2440g00022.1
Oleur061Scf2451g05003.1
Oleur061Scf2457g01010.1
Oleur061Scf2457g05026.1
Oleur061Scf2458g00002.1
Oleur061Scf2472g00006.1
Oleur061Scf2474g01006.1
Oleur061Scf2474g01007.1
Oleur061Scf2481g05017.1
Oleur061Scf2482g02007.1
Oleur061Scf2483g00004.1
Oleur061Scf2503g00001.1
Oleur061Scf2508g00026.1
Oleur061Scf2509g00031.1
Oleur061Scf2509g00022.1
Oleur061Scf2518g09027.1
Oleur061Scf2523g00046.1
Oleur061Scf2542g00023.1
Oleur061Scf2545g04003.1
Oleur061Scf2545g04035.1
Oleur061Scf2559g02025.1
Oleur061Scf2563g00022.1
Oleur061Scf2565g02032.1
Oleur061Scf2586g06013.1
Oleur061Scf2587g00004.1
Oleur061Scf2592g06009.1
Oleur061Scf2592g14008.1
Oleur061Scf2593g01002.1
Oleur061Scf2603g00013.1
Oleur061Scf2609g04038.1
Oleur061Scf2615g11032.1
Oleur061Scf2647g00004.1
Oleur061Scf2663g00011.1
Oleur061Scf2677g03004.1
Oleur061Scf2677g03002.1
Oleur061Scf2685g02074.1
Oleur061Scf2701g00010.1
Oleur061Scf2702g00001.1
Oleur061Scf2704g01017.1
Oleur061Scf2704g01003.1
Oleur061Scf2706g00010.1
Oleur061Scf2743g01002.1
Oleur061Scf2747g01042.1
Oleur061Scf2766g00001.1
Oleur061Scf2778g00012.1
Oleur061Scf2778g00016.1
Oleur061Scf2789g00019.1
Oleur061Scf2790g04024.1
Oleur061Scf2792g01012.1
Oleur061Scf2800g00012.1
Oleur061Scf2807g01019.1
Oleur061Scf2813g12014.1
Oleur061Scf2819g04058.1
Oleur061Scf2838g02022.1
Oleur061Scf2838g10016.1
Oleur061Scf2841g00005.1
Oleur061Scf2846g08007.1
Oleur061Scf2851g01009.1
Oleur061Scf2864g01028.1
Oleur061Scf2874g11001.1
Oleur061Scf2874g15003.1
Oleur061Scf2883g00010.1
Oleur061Scf2884g03006.1
Oleur061Scf2891g03018.1
Oleur061Scf2900g01002.1
Oleur061Scf2902g00005.1
Oleur061Scf2903g00015.1
Oleur061Scf2909g02005.1
Oleur061Scf2910g01035.1
Oleur061Scf2917g01010.1
Oleur061Scf2938g00022.1
Oleur061Scf2944t04021.1
Oleur061Scf2958g00010.1
Oleur061Scf2973g01012.1
Oleur061Scf2976g02001.1
Oleur061Scf2977g03012.1
Oleur061Scf2987g01004.1
Oleur061Scf2997g00032.1
Oleur061Scf3000g04023.1
Oleur061Scf3000g09005.1
Oleur061Scf3004g00020.1
Oleur061Scf3022g01005.1
Oleur061Scf3029g01017.1
Oleur061Scf3038g00004.1
Oleur061Scf3039g00010.1
Oleur061Scf3050g00014.1
Oleur061Scf3053g04009.1
Oleur061Scf3072g01010.1
Oleur061Scf3075g00004.1
Oleur061Scf3080g03011.1
Oleur061Scf3081g00027.1
Oleur061Scf3082g15021.1
Oleur061Scf3082g19019.1
Oleur061Scf3089g04015.1
Oleur061Scf3090g14017.1
Oleur061Scf3125g00015.1
Oleur061Scf3133g04023.1
Oleur061Scf3133g11011.1
Oleur061Scf3136g00004.1
Oleur061Scf3136g00037.1
Oleur061Scf3137g00005.1
Oleur061Scf3142g00004.1
Oleur061Scf3147g04029.1
Oleur061Scf3148g04008.1
Oleur061Scf3167g01002.1
Oleur061Scf3167g02009.1
Oleur061Scf3177g02029.1
Oleur061Scf3186g05019.1
Oleur061Scf3193g00007.1
Oleur061Scf3193g00005.1
Oleur061Scf3195g04018.1
Oleur061Scf3195g07015.1
Oleur061Scf3195g10015.1
Oleur061Scf3200g00015.1
Oleur061Scf3202g01024.1
Oleur061Scf3219g00002.1
Oleur061Scf3219g00006.1
Oleur061Scf3229g05034.1
Oleur061Scf3232g00012.1
Oleur061Scf3232g00003.1
Oleur061Scf3244g00032.1
Oleur061Scf3248g00004.1
Oleur061Scf3260g00010.1
Oleur061Scf3272g00003.1
Oleur061Scf3272g06011.1
Oleur061Scf3283g05029.1
Oleur061Scf3287g00002.1
Oleur061Scf3292g04006.1
Oleur061Scf3296g00015.1
Oleur061Scf3318g03003.1
Oleur061Scf3322g00004.1
Oleur061Scf3324g04003.1
Oleur061Scf3329g00038.1
Oleur061Scf3339g00019.1
Oleur061Scf3346g00011.1
Oleur061Scf3346g03008.1
Oleur061Scf3346g05044.1
Oleur061Scf3358g00019.1
Oleur061Scf3361g03037.1
Oleur061Scf3361g06034.1
Oleur061Scf3364g00016.1
Oleur061Scf3378g00014.1
Oleur061Scf3387g00011.1
Oleur061Scf3402g00016.1
Oleur061Scf3403g01015.1
Oleur061Scf3409g02020.1
Oleur061Scf3427g00009.1
Oleur061Scf3431g00005.1
Oleur061Scf3434g03003.1
Oleur061Scf3436g02013.1
Oleur061Scf3450g00020.1
Oleur061Scf3463g06020.1
Oleur061Scf3480g00013.1
Oleur061Scf3483g00023.1
Oleur061Scf3483g00025.1
Oleur061Scf3485g01008.1
Oleur061Scf3490g11025.1
Oleur061Scf3498g00033.1
Oleur061Scf3514g04042.1
Oleur061Scf3517g01026.1
Oleur061Scf3524g01020.1
Oleur061Scf3524g02012.1
Oleur061Scf3527g00001.1
Oleur061Scf3530g02011.1
Oleur061Scf3535g02015.1
Oleur061Scf3536g00009.1
Oleur061Scf3552g01026.1
Oleur061Scf3552g03011.1
Oleur061Scf3555g02013.1
Oleur061Scf3561g00027.1
Oleur061Scf3571g04009.1
Oleur061Scf3586g01006.1
Oleur061Scf3589g00001.1
Oleur061Scf3595g03023.1
Oleur061Scf3599g00009.1
Oleur061Scf3625g00023.1
Oleur061Scf3625g00026.1
Oleur061Scf3628g00007.1
Oleur061Scf3637g00010.1
Oleur061Scf3694g00002.1
Oleur061Scf3729g00033.1
Oleur061Scf3752g00002.1
Oleur061Scf3752g04025.1
Oleur061Scf3801g00003.1
Oleur061Scf3818g00005.1
Oleur061Scf3825g00012.1
Oleur061Scf3825g02015.1
Oleur061Scf3825g04023.1
Oleur061Scf3825g05001.1
Oleur061Scf3866g02024.1
Oleur061Scf3869g00002.1
Oleur061Scf3878g01001.1
Oleur061Scf3878g01005.1
Oleur061Scf3879g00002.1
Oleur061Scf3913t00001.1
Oleur061Scf3935g00010.1
Oleur061Scf3938g00001.1
Oleur061Scf3945g00005.1
Oleur061Scf3958g00006.1
Oleur061Scf3967g00003.1
Oleur061Scf3986g08045.1
Oleur061Scf4013g03001.1
Oleur061Scf4059g00002.1
Oleur061Scf4082g00005.1
Oleur061Scf4087g00009.1
Oleur061Scf4087g00010.1
Oleur061Scf4091g01007.1
Oleur061Scf4091g01006.1
Oleur061Scf4105g00002.1
Oleur061Scf4132g00030.1
Oleur061Scf4140g00006.1
Oleur061Scf4143g02054.1
Oleur061Scf4191g00011.1
Oleur061Scf4222g00013.1
Oleur061Scf4230g01032.1
Oleur061Scf4230g01035.1
Oleur061Scf4242g00025.1
Oleur061Scf4242g01036.1
Oleur061Scf4263g05025.1
Oleur061Scf4275g00011.1
Oleur061Scf4295g01020.1
Oleur061Scf4339g00005.1
Oleur061Scf4348g00033.1
Oleur061Scf4362g00012.1
Oleur061Scf4386g03050.1
Oleur061Scf4402g01020.1
Oleur061Scf4406g11002.1
Oleur061Scf4406g12001.1
Oleur061Scf4497g08028.1
Oleur061Scf4498g00010.1
Oleur061Scf4502g02011.1
Oleur061Scf4519g01001.1
Oleur061Scf4519g03003.1
Oleur061Scf4523g00020.1
Oleur061Scf4530g01010.1
Oleur061Scf4533g00015.1
Oleur061Scf4535g00029.1
Oleur061Scf4535g00026.1
Oleur061Scf4537g06024.1
Oleur061Scf4569g00008.1
Oleur061Scf4570g00014.1
Oleur061Scf4575g01004.1
Oleur061Scf4575g02025.1
Oleur061Scf4592g00032.1
Oleur061Scf4605g00008.1
Oleur061Scf4613g00034.1
Oleur061Scf4622g04009.1
Oleur061Scf4638g01013.1
Oleur061Scf4671g00007.1
Oleur061Scf4684g01013.1
Oleur061Scf4721g00012.1
Oleur061Scf4753g02028.1
Oleur061Scf4754g01033.1
Oleur061Scf4773g00005.1
Oleur061Scf4796g00012.1
Oleur061Scf4821g00018.1
Oleur061Scf4838g00036.1
Oleur061Scf4856g00020.1
Oleur061Scf4874g00008.1
Oleur061Scf4884g00029.1
Oleur061Scf4897g00002.1
Oleur061Scf4907g00001.1
Oleur061Scf4912g00008.1
Oleur061Scf5024g01005.1
Oleur061Scf5059g02077.1
Oleur061Scf5070g00007.1
Oleur061Scf5075g00019.1
Oleur061Scf5091g01005.1
Oleur061Scf5094g01013.1
Oleur061Scf5097g07002.1
Oleur061Scf5109g01038.1
Oleur061Scf5109g01022.1
Oleur061Scf5119g01006.1
Oleur061Scf5160g00009.1
Oleur061Scf5170g00005.1
Oleur061Scf5172g01002.1
Oleur061Scf5207g00026.1
Oleur061Scf5220g00045.1
Oleur061Scf5301g00003.1
Oleur061Scf5309g00004.1
Oleur061Scf5311g01022.1
Oleur061Scf5355g01057.1
Oleur061Scf5369g00004.1
Oleur061Scf5419g00004.1
Oleur061Scf5446g00007.1
Oleur061Scf5453g05002.1
Oleur061Scf5462g00028.1
Oleur061Scf5474g07015.1
Oleur061Scf5478g02007.1
Oleur061Scf5497g00002.1
Oleur061Scf5520g02029.1
Oleur061Scf5529g00004.1
Oleur061Scf5537g01025.1
Oleur061Scf5567g00022.1
Oleur061Scf5595g00015.1
Oleur061Scf5600g00037.1
Oleur061Scf5602g00008.1
Oleur061Scf5602g00011.1
Oleur061Scf5602g00037.1
Oleur061Scf5602g00036.1
Oleur061Scf5617g00011.1
Oleur061Scf5626g00003.1
Oleur061Scf5628g00002.1
Oleur061Scf5633g00001.1
Oleur061Scf5654g01031.1
Oleur061Scf5660g02025.1
Oleur061Scf5662g02049.1
Oleur061Scf5675g00027.1
Oleur061Scf5675g02025.1
Oleur061Scf5701g00006.1
Oleur061Scf5721g02012.1
Oleur061Scf5722g01040.1
Oleur061Scf5722g01056.1
Oleur061Scf5759g01026.1
Oleur061Scf5794g01002.1
Oleur061Scf5798g02027.1
Oleur061Scf5804g01004.1
Oleur061Scf5804g02005.1
Oleur061Scf5825g00016.1
Oleur061Scf5837g00028.1
Oleur061Scf5845g00003.1
Oleur061Scf5845g01006.1
Oleur061Scf5911g02051.1
Oleur061Scf5940g02003.1
Oleur061Scf5971g00006.1
Oleur061Scf5993g00005.1
Oleur061Scf5999g03017.1
Oleur061Scf6018g00023.1
Oleur061Scf6020g00011.1
Oleur061Scf6024g13018.1
Oleur061Scf6029g00017.1
Oleur061Scf6042g00002.1
Oleur061Scf6061g00008.1
Oleur061Scf6064g00002.1
Oleur061Scf6075g00005.1
Oleur061Scf6081g03024.1
Oleur061Scf6112g04020.1
Oleur061Scf6137g00004.1
Oleur061Scf6158g01018.1
Oleur061Scf6188g00029.1
Oleur061Scf6188g02002.1
Oleur061Scf6192g00006.1
Oleur061Scf6225g01011.1
Oleur061Scf6238g01003.1
Oleur061Scf6254g06024.1
Oleur061Scf6257g01015.1
Oleur061Scf6257g01054.1
Oleur061Scf6260g00019.1
Oleur061Scf6289g00005.1
Oleur061Scf6331g00002.1
Oleur061Scf6331g01020.1
Oleur061Scf6361g00032.1
Oleur061Scf6364g00048.1
Oleur061Scf6387g00002.1
Oleur061Scf6398g00010.1
Oleur061Scf6406g03013.1
Oleur061Scf6418g00011.1
Oleur061Scf6430g02018.1
Oleur061Scf6430g04025.1
Oleur061Scf6430g04015.1
Oleur061Scf6433g00015.1
Oleur061Scf6433g01009.1
Oleur061Scf6451g02008.1
Oleur061Scf6461g02028.1
Oleur061Scf6463g00026.1
Oleur061Scf6472g00005.1
Oleur061Scf6488g02006.1
Oleur061Scf6519g01009.1
Oleur061Scf6600g00002.1
Oleur061Scf6603g00039.1
Oleur061Scf6613g03005.1
Oleur061Scf6622g06004.1
Oleur061Scf6637g05022.1
Oleur061Scf6638g01005.1
Oleur061Scf6690g00036.1
Oleur061Scf6702g02017.1
Oleur061Scf6770g00003.1
Oleur061Scf6776g03023.1
Oleur061Scf6776g04036.1
Oleur061Scf6826g02025.1
Oleur061Scf6913g01003.1
Oleur061Scf6930g00007.1
Oleur061Scf6952g00013.1
Oleur061Scf6952g02004.1
Oleur061Scf6989g00006.1
Oleur061Scf7035g00016.1
Oleur061Scf7036g00024.1
Oleur061Scf7039g02065.1
Oleur061Scf7041g01028.1
Oleur061Scf7042g00030.1
Oleur061Scf7112g01020.1
Oleur061Scf7122g00009.1
Oleur061Scf7123g00009.1
Oleur061Scf7177g00035.1
Oleur061Scf7177g00042.1
Oleur061Scf7178g02018.1
Oleur061Scf7182g04003.1
Oleur061Scf7210g00014.1
Oleur061Scf7222g00011.1
Oleur061Scf7238g02004.1
Oleur061Scf7278g00005.1
Oleur061Scf7298g01014.1
Oleur061Scf7300g01005.1
Oleur061Scf7308g01005.1
Oleur061Scf7314g00006.1
Oleur061Scf7360g00004.1
Oleur061Scf7363g00008.1
Oleur061Scf7374g06017.1
Oleur061Scf7392g00004.1
Oleur061Scf7428g00031.1
Oleur061Scf7437g00040.1
Oleur061Scf7454g00010.1
Oleur061Scf7465g03025.1
Oleur061Scf7492g00005.1
Oleur061Scf7497g00012.1
Oleur061Scf7498g00002.1
Oleur061Scf7500g00015.1
Oleur061Scf7504g00025.1
Oleur061Scf7535g06010.1
Oleur061Scf7550g00016.1
Oleur061Scf7567g00025.1
Oleur061Scf7606g00019.1
Oleur061Scf7610g00017.1
Oleur061Scf7678g00003.1
Oleur061Scf7681g00018.1
Oleur061Scf7702g00011.1
Oleur061Scf7729g07012.1
Oleur061Scf7729g08013.1
Oleur061Scf7761g00039.1
Oleur061Scf7769g00059.1
Oleur061Scf7771g00007.1
Oleur061Scf7811g00011.1
Oleur061Scf7834g00004.1
Oleur061Scf7859g01053.1
Oleur061Scf7869g09012.1
Oleur061Scf7874g00021.1
Oleur061Scf7880g00011.1
Oleur061Scf7894g00004.1
Oleur061Scf7940g00015.1
Oleur061Scf7943g00002.1
Oleur061Scf7943g00001.1
Oleur061Scf7943g00006.1
Oleur061Scf7978g14025.1
Oleur061Scf8001g00005.1
Oleur061Scf8067g03013.1
Oleur061Scf8070g00002.1
Oleur061Scf8076g00014.1
Oleur061Scf8118g01006.1
Oleur061Scf8118g04022.1
Oleur061Scf8118g07026.1
Oleur061Scf8127g00018.1
Oleur061Scf8146g02013.1
Oleur061Scf8161g00003.1
Oleur061Scf8184g00007.1
Oleur061Scf8186g00007.1
Oleur061Scf8274g00011.1
Oleur061Scf8275g00015.1
Oleur061Scf8288g00013.1
Oleur061Scf8288g06004.1
Oleur061Scf8289g00003.1
Oleur061Scf8341g00003.1
Oleur061Scf8346g00010.1
Oleur061Scf8348g04049.1
Oleur061Scf8353g00018.1
Oleur061Scf8355g00012.1
Oleur061Scf8376g01014.1
Oleur061Scf8376g09003.1
Oleur061Scf8376g12003.1
Oleur061Scf8381g01028.1
Oleur061Scf8396g00015.1
Oleur061Scf8408g00004.1
Oleur061Scf8438g00016.1
Oleur061Scf8446g03022.1
Oleur061Scf8452g00007.1
Oleur061Scf8452g02049.1
Oleur061Scf8482g00020.1
Oleur061Scf8512g00031.1
Oleur061Scf8512g00025.1
Oleur061Scf8517g00005.1
Oleur061Scf8536g00001.1
Oleur061Scf8545g01014.1
Oleur061Scf8574g02016.1
Oleur061Scf8578g00004.1
Oleur061Scf8582g05052.1
Oleur061Scf8586g01039.1
Oleur061Scf8591g00010.1
Oleur061Scf8612g02007.1
Oleur061Scf8612g04002.1
Oleur061Scf8612g05015.1
Oleur061Scf8634g00037.1
Oleur061Scf8642g00015.1
Oleur061Scf8643g00019.1
Oleur061Scf8643g00012.1
Oleur061Scf8664g00013.1
Oleur061Scf8689g03023.1
Oleur061Scf8689g03016.1
Oleur061Scf8689g03031.1
Oleur061Scf8696g00017.1
Oleur061Scf8705g00023.1
Oleur061Scf8788g00011.1
Oleur061Scf8821g00006.1
Oleur061Scf8825g00006.1
Oleur061Scf8848g00004.1
Oleur061Scf8856g00016.1
Oleur061Scf8862g00002.1
Oleur061Scf8879g04023.1
Oleur061Scf8906g00009.1
Oleur061Scf8914g01023.1
Oleur061Scf8954g00028.1
Oleur061Scf8956g01007.1
Oleur061Scf8956g09015.1
Oleur061Scf8974g01038.1
Oleur061Scf8979g00001.1
Oleur061Scf8990g00007.1
Oleur061Scf9035g00003.1
Oleur061Scf9057g01010.1
Oleur061Scf9073g00006.1
Oleur061Scf9090g00014.1
Oleur061Scf9125g00008.1
Oleur061Scf9126g03041.1
Oleur061Scf9138g02006.1
Oleur061Scf9139g05004.1
Oleur061Scf9139g05032.1
Oleur061Scf9140g03037.1
Oleur061Scf9140g04002.1
Oleur061Scf9146g01016.1
Oleur061Scf9146g04024.1
Oleur061Scf9146g06011.1
Oleur061Scf9147g01041.1
Oleur061Scf9147g07020.1
Oleur061Scf9150g04015.1
Oleur061Scf9153g00002.1
Oleur061Scf9153g01002.1
Oleur061Scf9154g04002.1
Oleur061Scf9154g09010.1
Oleur061Scf9155g07015.1
Oleur061Scf9159g02016.1
Oleur061Scf9159g10022.1
Oleur061Scf9160g09003.1
Oleur061Scf9161g02017.1
Oleur061Scf9161g04007.1
Oleur061Scf9161g07038.1
Oleur061Scf9164g02005.1
Oleur061Scf9164g02003.1
Oleur061Scf9165g08027.1
Oleur061Scf9166g04003.1
Oleur061Scf9166g13007.1
Oleur061Scf9170g00011.1
Oleur061Scf9170g06028.1
Oleur061Scf9171g00028.1
Oleur061Scf9173g07034.1

## Sheet: Flowers
Oleur061Scf0002g00003.1
Oleur061Scf0002g03008.1
Oleur061Scf0003g06013.1
Oleur061Scf0005g02017.1
Oleur061Scf0006g04004.1
Oleur061Scf0006g04007.1
Oleur061Scf0010g05010.1
Oleur061Scf0011g01002.1
Oleur061Scf0013g03002.1
Oleur061Scf0014g04007.1
Oleur061Scf0014g04008.1
Oleur061Scf0015g02030.1
Oleur061Scf0016g03039.1
Oleur061Scf0021g03037.1
Oleur061Scf0025g05019.1
Oleur061Scf0025g05017.1
Oleur061Scf0025g05022.1
Oleur061Scf0029g00027.1
Oleur061Scf0029g05033.1
Oleur061Scf0030g04039.1
Oleur061Scf0031g05010.1
Oleur061Scf0032g06020.1
Oleur061Scf0032g08024.1
Oleur061Scf0034g01031.1
Oleur061Scf0034g01023.1
Oleur061Scf0036g08015.1
Oleur061Scf0037g05007.1
Oleur061Scf0037g06040.1
Oleur061Scf0039g00008.1
Oleur061Scf0040g02007.1
Oleur061Scf0040g04006.1
Oleur061Scf0042g02003.1
Oleur061Scf0042g09001.1
Oleur061Scf0044g00012.1
Oleur061Scf0044g01010.1
Oleur061Scf0045g01012.1
Oleur061Scf0048g01029.1
Oleur061Scf0048g05016.1
Oleur061Scf0048g09009.1
Oleur061Scf0048g12004.1
Oleur061Scf0052g03004.1
Oleur061Scf0053g01006.1
Oleur061Scf0055g03024.1
Oleur061Scf0057g05011.1
Oleur061Scf0057g05012.1
Oleur061Scf0057g14027.1
Oleur061Scf0058g01010.1
Oleur061Scf0058g04012.1
Oleur061Scf0058g09031.1
Oleur061Scf0058g10001.1
Oleur061Scf0058g12016.1
Oleur061Scf0058g12011.1
Oleur061Scf0060g03005.1
Oleur061Scf0062g00005.1
Oleur061Scf0062g06032.1
Oleur061Scf0063g01005.1
Oleur061Scf0064g07032.1
Oleur061Scf0064g10015.1
Oleur061Scf0066g06014.1
Oleur061Scf0067g00005.1
Oleur061Scf0068g05028.1
Oleur061Scf0071g02018.1
Oleur061Scf0072g09038.1
Oleur061Scf0072g11013.1
Oleur061Scf0072g13024.1
Oleur061Scf0073g02010.1
Oleur061Scf0076g01001.1
Oleur061Scf0076g09005.1
Oleur061Scf0080g05003.1
Oleur061Scf0080g05030.1
Oleur061Scf0081g03015.1
Oleur061Scf0081g03016.1
Oleur061Scf0081g04026.1
Oleur061Scf0084g02020.1
Oleur061Scf0084g05002.1
Oleur061Scf0086g00007.1
Oleur061Scf0086g01002.1
Oleur061Scf0086g02002.1
Oleur061Scf0087g00006.1
Oleur061Scf0088g01002.1
Oleur061Scf0091g01014.1
Oleur061Scf0091g04027.1
Oleur061Scf0091g05018.1
Oleur061Scf0093g03002.1
Oleur061Scf0094g05001.1
Oleur061Scf0096g01017.1
Oleur061Scf0097g03030.1
Oleur061Scf0098g04018.1
Oleur061Scf0098g04028.1
Oleur061Scf0103g01018.1
Oleur061Scf0106g01031.1
Oleur061Scf0109g03002.1
Oleur061Scf0117g00003.1
Oleur061Scf0117g03002.1
Oleur061Scf0121g02040.1
Oleur061Scf0122g00013.1
Oleur061Scf0122g02033.1
Oleur061Scf0122g08014.1
Oleur061Scf0122g09007.1
Oleur061Scf0123g01017.1
Oleur061Scf0126g03013.1
Oleur061Scf0128g00008.1
Oleur061Scf0128g04014.1
Oleur061Scf0128g04021.1
Oleur061Scf0129g01022.1
Oleur061Scf0132g04022.1
Oleur061Scf0133g01026.1
Oleur061Scf0135g05016.1
Oleur061Scf0137g04014.1
Oleur061Scf0139g02019.1
Oleur061Scf0147g02045.1
Oleur061Scf0147g02006.1
Oleur061Scf0148g07014.1
Oleur061Scf0152g08028.1
Oleur061Scf0152g08039.1
Oleur061Scf0154g00009.1
Oleur061Scf0155g05045.1
Oleur061Scf0156g01013.1
Oleur061Scf0156g01014.1
Oleur061Scf0156g02007.1
Oleur061Scf0156g06021.1
Oleur061Scf0162g04020.1
Oleur061Scf0162g09001.1
Oleur061Scf0162g09011.1
Oleur061Scf0166g00012.1
Oleur061Scf0169g04005.1
Oleur061Scf0170g08008.1
Oleur061Scf0177g01002.1
Oleur061Scf0183g02033.1
Oleur061Scf0188g06033.1
Oleur061Scf0189g03003.1
Oleur061Scf0190g06042.1
Oleur061Scf0194g23003.1
Oleur061Scf0195g06023.1
Oleur061Scf0195g06038.1
Oleur061Scf0196g02022.1
Oleur061Scf0196g04024.1
Oleur061Scf0201g04004.1
Oleur061Scf0201g07025.1
Oleur061Scf0203g01010.1
Oleur061Scf0206g01025.1
Oleur061Scf0208g01005.1
Oleur061Scf0222g00006.1
Oleur061Scf0224g03031.1
Oleur061Scf0230g00037.1
Oleur061Scf0230g00029.1
Oleur061Scf0235g00010.1
Oleur061Scf0236g05001.1
Oleur061Scf0238g01029.1
Oleur061Scf0239g10023.1
Oleur061Scf0239g12033.1
Oleur061Scf0242g00005.1
Oleur061Scf0244g01004.1
Oleur061Scf0248g00021.1
Oleur061Scf0252g07015.1
Oleur061Scf0254g01010.1
Oleur061Scf0256g03059.1
Oleur061Scf0257g00007.1
Oleur061Scf0258g01032.1
Oleur061Scf0259g05022.1
Oleur061Scf0263g00013.1
Oleur061Scf0263g02009.1
Oleur061Scf0289g05034.1
Oleur061Scf0297g03021.1
Oleur061Scf0297g04013.1
Oleur061Scf0297g06008.1
Oleur061Scf0299g01013.1
Oleur061Scf0300g02024.1
Oleur061Scf0300g06012.1
Oleur061Scf0301g03008.1
Oleur061Scf0303g02025.1
Oleur061Scf0306g06010.1
Oleur061Scf0309g02014.1
Oleur061Scf0309g08012.1
Oleur061Scf0312g01012.1
Oleur061Scf0312g02015.1
Oleur061Scf0312g06023.1
Oleur061Scf0312g07022.1
Oleur061Scf0312g07004.1
Oleur061Scf0314g01004.1
Oleur061Scf0315g02016.1
Oleur061Scf0315g02015.1
Oleur061Scf0315g02029.1
Oleur061Scf0319g04002.1
Oleur061Scf0321g06021.1
Oleur061Scf0321g06071.1
Oleur061Scf0324g01007.1
Oleur061Scf0336g03026.1
Oleur061Scf0342g02030.1
Oleur061Scf0342g07015.1
Oleur061Scf0342g11015.1
Oleur061Scf0343g05064.1
Oleur061Scf0346g00007.1
Oleur061Scf0350g05020.1
Oleur061Scf0352g03010.1
Oleur061Scf0354g00028.1
Oleur061Scf0356g04017.1
Oleur061Scf0357g17022.1
Oleur061Scf0357g18039.1
Oleur061Scf0360g09043.1
Oleur061Scf0361g03032.1
Oleur061Scf0364g03017.1
Oleur061Scf0367g03034.1
Oleur061Scf0367g05015.1
Oleur061Scf0370g01003.1
Oleur061Scf0374g00010.1
Oleur061Scf0376g01009.1
Oleur061Scf0378g01012.1
Oleur061Scf0378g02024.1
Oleur061Scf0379g05003.1
Oleur061Scf0382g00035.1
Oleur061Scf0382g00040.1
Oleur061Scf0383g07010.1
Oleur061Scf0387g02002.1
Oleur061Scf0398g05018.1
Oleur061Scf0401g00026.1
Oleur061Scf0405g01002.1
Oleur061Scf0405g01003.1
Oleur061Scf0409g03008.1
Oleur061Scf0409g06006.1
Oleur061Scf0409g08025.1
Oleur061Scf0410g03002.1
Oleur061Scf0410g03001.1
Oleur061Scf0411g03004.1
Oleur061Scf0413g01020.1
Oleur061Scf0414g00004.1
Oleur061Scf0421g00005.1
Oleur061Scf0421g02004.1
Oleur061Scf0422g00017.1
Oleur061Scf0423g03006.1
Oleur061Scf0424g00018.1
Oleur061Scf0425g00008.1
Oleur061Scf0429g02013.1
Oleur061Scf0433g04019.1
Oleur061Scf0436g03006.1
Oleur061Scf0439g00033.1
Oleur061Scf0445g01027.1
Oleur061Scf0455g01032.1
Oleur061Scf0458g01043.1
Oleur061Scf0459g02005.1
Oleur061Scf0459g03017.1
Oleur061Scf0460g03008.1
Oleur061Scf0463g00001.1
Oleur061Scf0463g01013.1
Oleur061Scf0466g04011.1
Oleur061Scf0477g00006.1
Oleur061Scf0477g07004.1
Oleur061Scf0477g08009.1
Oleur061Scf0478g03014.1
Oleur061Scf0479g02020.1
Oleur061Scf0482g02032.1
Oleur061Scf0483g02009.1
Oleur061Scf0486g05014.1
Oleur061Scf0494g00008.1
Oleur061Scf0497g05005.1
Oleur061Scf0497g07008.1
Oleur061Scf0499g02018.1
Oleur061Scf0499g04009.1
Oleur061Scf0499g06032.1
Oleur061Scf0499g06006.1
Oleur061Scf0504g00008.1
Oleur061Scf0507g01012.1
Oleur061Scf0511g01014.1
Oleur061Scf0517g03014.1
Oleur061Scf0518g00005.1
Oleur061Scf0518g04006.1
Oleur061Scf0518g04022.1
Oleur061Scf0518g11008.1
Oleur061Scf0518g13024.1
Oleur061Scf0519g03007.1
Oleur061Scf0521g00011.1
Oleur061Scf0526g05009.1
Oleur061Scf0531g03022.1
Oleur061Scf0531g09035.1
Oleur061Scf0531g13007.1
Oleur061Scf0531g13027.1
Oleur061Scf0531g21043.1
Oleur061Scf0532g06004.1
Oleur061Scf0532g09024.1
Oleur061Scf0538g05018.1
Oleur061Scf0538g05015.1
Oleur061Scf0541g02004.1
Oleur061Scf0546g04009.1
Oleur061Scf0553g01006.1
Oleur061Scf0553g01013.1
Oleur061Scf0558g02002.1
Oleur061Scf0558g03014.1
Oleur061Scf0558g03030.1
Oleur061Scf0559g04002.1
Oleur061Scf0559g04013.1
Oleur061Scf0561g00009.1
Oleur061Scf0563g01011.1
Oleur061Scf0566g05026.1
Oleur061Scf0570g13006.1
Oleur061Scf0588g03015.1
Oleur061Scf0590g01046.1
Oleur061Scf0600g00005.1
Oleur061Scf0604g07018.1
Oleur061Scf0604g13019.1
Oleur061Scf0607g01018.1
Oleur061Scf0609g03013.1
Oleur061Scf0610g00022.1
Oleur061Scf0610g00005.1
Oleur061Scf0616g01013.1
Oleur061Scf0616g01003.1
Oleur061Scf0617g04004.1
Oleur061Scf0618g01006.1
Oleur061Scf0619g00012.1
Oleur061Scf0619g00011.1
Oleur061Scf0623g11013.1
Oleur061Scf0623g16011.1
Oleur061Scf0624g02010.1
Oleur061Scf0625g00021.1
Oleur061Scf0630g05008.1
Oleur061Scf0633g00002.1
Oleur061Scf0635g01038.1
Oleur061Scf0636g06019.1
Oleur061Scf0645g00041.1
Oleur061Scf0650g00015.1
Oleur061Scf0650g01027.1
Oleur061Scf0650g02017.1
Oleur061Scf0652g09036.1
Oleur061Scf0654g01022.1
Oleur061Scf0656g00007.1
Oleur061Scf0656g02036.1
Oleur061Scf0657g01009.1
Oleur061Scf0657g07024.1
Oleur061Scf0661g00004.1
Oleur061Scf0661g01017.1
Oleur061Scf0662g00031.1
Oleur061Scf0669g01029.1
Oleur061Scf0670g01005.1
Oleur061Scf0671g03030.1
Oleur061Scf0671g03031.1
Oleur061Scf0674g04013.1
Oleur061Scf0675g00025.1
Oleur061Scf0680g02006.1
Oleur061Scf0680g04007.1
Oleur061Scf0680g10016.1
Oleur061Scf0683g00026.1
Oleur061Scf0683g00010.1
Oleur061Scf0687g04006.1
Oleur061Scf0689g01028.1
Oleur061Scf0694g05036.1
Oleur061Scf0701g02025.1
Oleur061Scf0712g03031.1
Oleur061Scf0718g06012.1
Oleur061Scf0720g01015.1
Oleur061Scf0720g02027.1
Oleur061Scf0720g02021.1
Oleur061Scf0722g01010.1
Oleur061Scf0722g02018.1
Oleur061Scf0723g03015.1
Oleur061Scf0724g01010.1
Oleur061Scf0724g03012.1
Oleur061Scf0724g04020.1
Oleur061Scf0728g01018.1
Oleur061Scf0728g02002.1
Oleur061Scf0732g05035.1
Oleur061Scf0734g00017.1
Oleur061Scf0735g00022.1
Oleur061Scf0737g04017.1
Oleur061Scf0741g01008.1
Oleur061Scf0746g00006.1
Oleur061Scf0750g00014.1
Oleur061Scf0751g00006.1
Oleur061Scf0752g00019.1
Oleur061Scf0752g00009.1
Oleur061Scf0753g00023.1
Oleur061Scf0757g04011.1
Oleur061Scf0758g00008.1
Oleur061Scf0767g04005.1
Oleur061Scf0769g01027.1
Oleur061Scf0769g02009.1
Oleur061Scf0770g01006.1
Oleur061Scf0774g04016.1
Oleur061Scf0780g00014.1
Oleur061Scf0789g02010.1
Oleur061Scf0789g03011.1
Oleur061Scf0789g03017.1
Oleur061Scf0794g02031.1
Oleur061Scf0799g02018.1
Oleur061Scf0799g04006.1
Oleur061Scf0799g11025.1
Oleur061Scf0799g12023.1
Oleur061Scf0801g00014.1
Oleur061Scf0803g06009.1
Oleur061Scf0803g10017.1
Oleur061Scf0805g02034.1
Oleur061Scf0813g02003.1
Oleur061Scf0813g02023.1
Oleur061Scf0813g04025.1
Oleur061Scf0813g05017.1
Oleur061Scf0815g01003.1
Oleur061Scf0816g03002.1
Oleur061Scf0823g00008.1
Oleur061Scf0830g00019.1
Oleur061Scf0830g03002.1
Oleur061Scf0830g03001.1
Oleur061Scf0830g06016.1
Oleur061Scf0830g07005.1
Oleur061Scf0833g03018.1
Oleur061Scf0833g04013.1
Oleur061Scf0834g03019.1
Oleur061Scf0835g05015.1
Oleur061Scf0838g04079.1
Oleur061Scf0841g02041.1
Oleur061Scf0846g00009.1
Oleur061Scf0848g00019.1
Oleur061Scf0853g01003.1
Oleur061Scf0856g02026.1
Oleur061Scf0859g00007.1
Oleur061Scf0862g00033.1
Oleur061Scf0864g00007.1
Oleur061Scf0864g00001.1
Oleur061Scf0865g03003.1
Oleur061Scf0865g06015.1
Oleur061Scf0866g00040.1
Oleur061Scf0878g00028.1
Oleur061Scf0888g00017.1
Oleur061Scf0888g00014.1
Oleur061Scf0889g00004.1
Oleur061Scf0893g01017.1
Oleur061Scf0895g03003.1
Oleur061Scf0895g03026.1
Oleur061Scf0897g02037.1
Oleur061Scf0901g04012.1
Oleur061Scf0902g03017.1
Oleur061Scf0903g00004.1
Oleur061Scf0904g00002.1
Oleur061Scf0907g01017.1
Oleur061Scf0907g01018.1
Oleur061Scf0910g08013.1
Oleur061Scf0910g19004.1
Oleur061Scf0912g00014.1
Oleur061Scf0912g03022.1
Oleur061Scf0915g01028.1
Oleur061Scf0915g02032.1
Oleur061Scf0917g00005.1
Oleur061Scf0922g01009.1
Oleur061Scf0923g00020.1
Oleur061Scf0930g01025.1
Oleur061Scf0931g01002.1
Oleur061Scf0931g01001.1
Oleur061Scf0932g00013.1
Oleur061Scf0934g03021.1
Oleur061Scf0937g02013.1
Oleur061Scf0942g02022.1
Oleur061Scf0942g02031.1
Oleur061Scf0948g02011.1
Oleur061Scf0948g04009.1
Oleur061Scf0951g00021.1
Oleur061Scf0953g02001.1
Oleur061Scf0953g03026.1
Oleur061Scf0953g03022.1
Oleur061Scf0955g03025.1
Oleur061Scf0965g00011.1
Oleur061Scf0968g01018.1
Oleur061Scf0968g03001.1
Oleur061Scf0969g01047.1
Oleur061Scf0971g01002.1
Oleur061Scf0972g00013.1
Oleur061Scf0973g00001.1
Oleur061Scf0977g00045.1
Oleur061Scf0977g00037.1
Oleur061Scf0980g04021.1
Oleur061Scf0985g02012.1
Oleur061Scf0985g05018.1
Oleur061Scf0988g02014.1
Oleur061Scf0989g01031.1
Oleur061Scf0999g04002.1
Oleur061Scf1001g00012.1
Oleur061Scf1004g00002.1
Oleur061Scf1008g04006.1
Oleur061Scf1008g06005.1
Oleur061Scf1010g01001.1
Oleur061Scf1010g02010.1
Oleur061Scf1014g00012.1
Oleur061Scf1024g00030.1
Oleur061Scf1024g01002.1
Oleur061Scf1025g00009.1
Oleur061Scf1025g00010.1
Oleur061Scf1029g00016.1
Oleur061Scf1042g05062.1
Oleur061Scf1043g00011.1
Oleur061Scf1047g00002.1
Oleur061Scf1057g01008.1
Oleur061Scf1057g16020.1
Oleur061Scf1059g01019.1
Oleur061Scf1066g03004.1
Oleur061Scf1066g06002.1
Oleur061Scf1068g02036.1
Oleur061Scf1069g01016.1
Oleur061Scf1071g02037.1
Oleur061Scf1071g03036.1
Oleur061Scf1081g03007.1
Oleur061Scf1090g00007.1
Oleur061Scf1098g02001.1
Oleur061Scf1100g05013.1
Oleur061Scf1100g06002.1
Oleur061Scf1100g07011.1
Oleur061Scf1100g08018.1
Oleur061Scf1100g08021.1
Oleur061Scf1101g01012.1
Oleur061Scf1102g02001.1
Oleur061Scf1102g08001.1
Oleur061Scf1102g08002.1
Oleur061Scf1102g15008.1
Oleur061Scf1102g15010.1
Oleur061Scf1102g15003.1
Oleur061Scf1102g16006.1
Oleur061Scf1113g00001.1
Oleur061Scf1113g00014.1
Oleur061Scf1113g02005.1
Oleur061Scf1114g02008.1
Oleur061Scf1117g00005.1
Oleur061Scf1121g01014.1
Oleur061Scf1121g01017.1
Oleur061Scf1123g00015.1
Oleur061Scf1127g06026.1
Oleur061Scf1127g07031.1
Oleur061Scf1130g00002.1
Oleur061Scf1130g02023.1
Oleur061Scf1131g00005.1
Oleur061Scf1132g03004.1
Oleur061Scf1132g03031.1
Oleur061Scf1134g01031.1
Oleur061Scf1137g00002.1
Oleur061Scf1137g00010.1
Oleur061Scf1142g07001.1
Oleur061Scf1142g07010.1
Oleur061Scf1144g01016.1
Oleur061Scf1151g00022.1
Oleur061Scf1152g00009.1
Oleur061Scf1152g02039.1
Oleur061Scf1154g00019.1
Oleur061Scf1156g03016.1
Oleur061Scf1159g00027.1
Oleur061Scf1160g01020.1
Oleur061Scf1160g05030.1
Oleur061Scf1161g00029.1
Oleur061Scf1163g07036.1
Oleur061Scf1166g02005.1
Oleur061Scf1174g01012.1
Oleur061Scf1175g05016.1
Oleur061Scf1177g03008.1
Oleur061Scf1179g00014.1
Oleur061Scf1183g03024.1
Oleur061Scf1183g04007.1
Oleur061Scf1185g01002.1
Oleur061Scf1187g02015.1
Oleur061Scf1190g00005.1
Oleur061Scf1193g00014.1
Oleur061Scf1193g01011.1
Oleur061Scf1195g00002.1
Oleur061Scf1195g03002.1
Oleur061Scf1196g05002.1
Oleur061Scf1197g02002.1
Oleur061Scf1197g02003.1
Oleur061Scf1198g00021.1
Oleur061Scf1203g00015.1
Oleur061Scf1209g04005.1
Oleur061Scf1209g05010.1
Oleur061Scf1211g02006.1
Oleur061Scf1215g00001.1
Oleur061Scf1215g00006.1
Oleur061Scf1217g00031.1
Oleur061Scf1221g00026.1
Oleur061Scf1221g01037.1
Oleur061Scf1229g03005.1
Oleur061Scf1235g00009.1
Oleur061Scf1241g02002.1
Oleur061Scf1242g02012.1
Oleur061Scf1242g08005.1
Oleur061Scf1242g10015.1
Oleur061Scf1243g00013.1
Oleur061Scf1245g00022.1
Oleur061Scf1246g00004.1
Oleur061Scf1250g01062.1
Oleur061Scf1251g04012.1
Oleur061Scf1252g00003.1
Oleur061Scf1255g08001.1
Oleur061Scf1257g00011.1
Oleur061Scf1264g00008.1
Oleur061Scf1264g03006.1
Oleur061Scf1266g02014.1
Oleur061Scf1266g02033.1
Oleur061Scf1269g01015.1
Oleur061Scf1270g02027.1
Oleur061Scf1270g04015.1
Oleur061Scf1271g04021.1
Oleur061Scf1272g12003.1
Oleur061Scf1279g00013.1
Oleur061Scf1280g00004.1
Oleur061Scf1280g01011.1
Oleur061Scf1289g03010.1
Oleur061Scf1298g00019.1
Oleur061Scf1300g00015.1
Oleur061Scf1300g01002.1
Oleur061Scf1303g08001.1
Oleur061Scf1309g00023.1
Oleur061Scf1310g02001.1
Oleur061Scf1310g05013.1
Oleur061Scf1311g01033.1
Oleur061Scf1317g00019.1
Oleur061Scf1320g00016.1
Oleur061Scf1320g03025.1
Oleur061Scf1323g01005.1
Oleur061Scf1330g08004.1
Oleur061Scf1331g01033.1
Oleur061Scf1332g00013.1
Oleur061Scf1334g00011.1
Oleur061Scf1334g07005.1
Oleur061Scf1335g00024.1
Oleur061Scf1335g02005.1
Oleur061Scf1337g01023.1
Oleur061Scf1338g01002.1
Oleur061Scf1339g05033.1
Oleur061Scf1344g02035.1
Oleur061Scf1347g01012.1
Oleur061Scf1347g07021.1
Oleur061Scf1359g04015.1
Oleur061Scf1360g01020.1
Oleur061Scf1360g01021.1
Oleur061Scf1360g02006.1
Oleur061Scf1360g02024.1
Oleur061Scf1362g02039.1
Oleur061Scf1368g00010.1
Oleur061Scf1369g04010.1
Oleur061Scf1369g07014.1
Oleur061Scf1371g00022.1
Oleur061Scf1371g01002.1
Oleur061Scf1375g01036.1
Oleur061Scf1376g02001.1
Oleur061Scf1376g02011.1
Oleur061Scf1377g02001.1
Oleur061Scf1377g02019.1
Oleur061Scf1381g00017.1
Oleur061Scf1395g02003.1
Oleur061Scf1396g03012.1
Oleur061Scf1397g00018.1
Oleur061Scf1398g02011.1
Oleur061Scf1400g00004.1
Oleur061Scf1402g00011.1
Oleur061Scf1405g00007.1
Oleur061Scf1407g05014.1
Oleur061Scf1407g06008.1
Oleur061Scf1409g01003.1
Oleur061Scf1413g01036.1
Oleur061Scf1414g00021.1
Oleur061Scf1418g01016.1
Oleur061Scf1422g02014.1
Oleur061Scf1423g00021.1
Oleur061Scf1423g00027.1
Oleur061Scf1426g00011.1
Oleur061Scf1427g05031.1
Oleur061Scf1430g03017.1
Oleur061Scf1430g04005.1
Oleur061Scf1437g09006.1
Oleur061Scf1439g00018.1
Oleur061Scf1439g00017.1
Oleur061Scf1442g03024.1
Oleur061Scf1443g01009.1
Oleur061Scf1450g01020.1
Oleur061Scf1458g00002.1
Oleur061Scf1458g03001.1
Oleur061Scf1459g00018.1
Oleur061Scf1459g06002.1
Oleur061Scf1460g00036.1
Oleur061Scf1462g00020.1
Oleur061Scf1472g00026.1
Oleur061Scf1481g00008.1
Oleur061Scf1484g00013.1
Oleur061Scf1486g02031.1
Oleur061Scf1494g01028.1
Oleur061Scf1505g00019.1
Oleur061Scf1508g03024.1
Oleur061Scf1515g03020.1
Oleur061Scf1521g02021.1
Oleur061Scf1521g03007.1
Oleur061Scf1521g05029.1
Oleur061Scf1528g01033.1
Oleur061Scf1530g02015.1
Oleur061Scf1536g02043.1
Oleur061Scf1537g01019.1
Oleur061Scf1553g01003.1
Oleur061Scf1558g02024.1
Oleur061Scf1565g00048.1
Oleur061Scf1570g01012.1
Oleur061Scf1571g07036.1
Oleur061Scf1583g00019.1
Oleur061Scf1585g00016.1
Oleur061Scf1598g02011.1
Oleur061Scf1598g02019.1
Oleur061Scf1598g06025.1
Oleur061Scf1605g00026.1
Oleur061Scf1605g02023.1
Oleur061Scf1606g02018.1
Oleur061Scf1617g03002.1
Oleur061Scf1631g01001.1
Oleur061Scf1634g08020.1
Oleur061Scf1634g11011.1
Oleur061Scf1634g13008.1
Oleur061Scf1640g00005.1
Oleur061Scf1662g03015.1
Oleur061Scf1663g00003.1
Oleur061Scf1664g01031.1
Oleur061Scf1670g02019.1
Oleur061Scf1673g00027.1
Oleur061Scf1676g00006.1
Oleur061Scf1684g00005.1
Oleur061Scf1686g03032.1
Oleur061Scf1686g03029.1
Oleur061Scf1686g03031.1
Oleur061Scf1692g01015.1
Oleur061Scf1702g00009.1
Oleur061Scf1704g04031.1
Oleur061Scf1715g00014.1
Oleur061Scf1718g01002.1
Oleur061Scf1724g04009.1
Oleur061Scf1726g00015.1
Oleur061Scf1727g01010.1
Oleur061Scf1727g01018.1
Oleur061Scf1732g00008.1
Oleur061Scf1745g01003.1
Oleur061Scf1751g00003.1
Oleur061Scf1751g01026.1
Oleur061Scf1752g00040.1
Oleur061Scf1766g00007.1
Oleur061Scf1767g01010.1
Oleur061Scf1773g01004.1
Oleur061Scf1773g01033.1
Oleur061Scf1774g00049.1
Oleur061Scf1775g04018.1
Oleur061Scf1775g07036.1
Oleur061Scf1775g11024.1
Oleur061Scf1775g14038.1
Oleur061Scf1779g00011.1
Oleur061Scf1779g03024.1
Oleur061Scf1783g00017.1
Oleur061Scf1790g01001.1
Oleur061Scf1791g06024.1
Oleur061Scf1794g00032.1
Oleur061Scf1794g14019.1
Oleur061Scf1804g03032.1
Oleur061Scf1804g03005.1
Oleur061Scf1813g03017.1
Oleur061Scf1823g01008.1
Oleur061Scf1823g06017.1
Oleur061Scf1823g06016.1
Oleur061Scf1827g01021.1
Oleur061Scf1827g01022.1
Oleur061Scf1827g03020.1
Oleur061Scf1831g01023.1
Oleur061Scf1840g01013.1
Oleur061Scf1843g00007.1
Oleur061Scf1844g00027.1
Oleur061Scf1844g00023.1
Oleur061Scf1845g00018.1
Oleur061Scf1850g00027.1
Oleur061Scf1853g00020.1
Oleur061Scf1854g00001.1
Oleur061Scf1856g00033.1
Oleur061Scf1867g00007.1
Oleur061Scf1878g08022.1
Oleur061Scf1889g02019.1
Oleur061Scf1889g02028.1
Oleur061Scf1892g00003.1
Oleur061Scf1899g02024.1
Oleur061Scf1899g05038.1
Oleur061Scf1903g01020.1
Oleur061Scf1903g02031.1
Oleur061Scf1910g00007.1
Oleur061Scf1919g00024.1
Oleur061Scf1919t00011.1
Oleur061Scf1919g01010.1
Oleur061Scf1925g00029.1
Oleur061Scf1927g01013.1
Oleur061Scf1928g01016.1
Oleur061Scf1932g02009.1
Oleur061Scf1933g00019.1
Oleur061Scf1940g03005.1
Oleur061Scf1947g00046.1
Oleur061Scf1949g00013.1
Oleur061Scf1956g00007.1
Oleur061Scf1959g01001.1
Oleur061Scf1959g03030.1
Oleur061Scf1959g03034.1
Oleur061Scf1965g01008.1
Oleur061Scf1966g00015.1
Oleur061Scf1970g01036.1
Oleur061Scf1977g00011.1
Oleur061Scf1987g06034.1
Oleur061Scf1987g06023.1
Oleur061Scf1987g07021.1
Oleur061Scf1992g00042.1
Oleur061Scf1997g01004.1
Oleur061Scf1999g00029.1
Oleur061Scf2004g01001.1
Oleur061Scf2004g02001.1
Oleur061Scf2009g00006.1
Oleur061Scf2010g00010.1
Oleur061Scf2012g00005.1
Oleur061Scf2015g00013.1
Oleur061Scf2016g00006.1
Oleur061Scf2016g02003.1
Oleur061Scf2019g03009.1
Oleur061Scf2029g00031.1
Oleur061Scf2032g01025.1
Oleur061Scf2033g04004.1
Oleur061Scf2044g00029.1
Oleur061Scf2050g02011.1
Oleur061Scf2072g01030.1
Oleur061Scf2081g00001.1
Oleur061Scf2086g02012.1
Oleur061Scf2086g02018.1
Oleur061Scf2086g02037.1
Oleur061Scf2094g04019.1
Oleur061Scf2107g03003.1
Oleur061Scf2107g04002.1
Oleur061Scf2112g00017.1
Oleur061Scf2113g00031.1
Oleur061Scf2124g00012.1
Oleur061Scf2125g00015.1
Oleur061Scf2134g05004.1
Oleur061Scf2137g00006.1
Oleur061Scf2140g00017.1
Oleur061Scf2143g01005.1
Oleur061Scf2147g00017.1
Oleur061Scf2147g02008.1
Oleur061Scf2147g02007.1
Oleur061Scf2166g06004.1
Oleur061Scf2166g08008.1
Oleur061Scf2167g00010.1
Oleur061Scf2167g00004.1
Oleur061Scf2173g00022.1
Oleur061Scf2187g00002.1
Oleur061Scf2196g00018.1
Oleur061Scf2198g01012.1
Oleur061Scf2198g02067.1
Oleur061Scf2203g00004.1
Oleur061Scf2218g00025.1
Oleur061Scf2218g00024.1
Oleur061Scf2218g00005.1
Oleur061Scf2219g00006.1
Oleur061Scf2222g00031.1
Oleur061Scf2223g00012.1
Oleur061Scf2223g00013.1
Oleur061Scf2231g06040.1
Oleur061Scf2231g07001.1
Oleur061Scf2238g06007.1
Oleur061Scf2244g00036.1
Oleur061Scf2248g00003.1
Oleur061Scf2265g01033.1
Oleur061Scf2270g00020.1
Oleur061Scf2272g03017.1
Oleur061Scf2275g09045.1
Oleur061Scf2275g09004.1
Oleur061Scf2276g01034.1
Oleur061Scf2276g01028.1
Oleur061Scf2276g02022.1
Oleur061Scf2276g02006.1
Oleur061Scf2291g00014.1
Oleur061Scf2292g01042.1
Oleur061Scf2292g01007.1
Oleur061Scf2303g01031.1
Oleur061Scf2315g00026.1
Oleur061Scf2320g01025.1
Oleur061Scf2329g02020.1
Oleur061Scf2329g02021.1
Oleur061Scf2336g00017.1
Oleur061Scf2342g05016.1
Oleur061Scf2349g04001.1
Oleur061Scf2355g01006.1
Oleur061Scf2358g00007.1
Oleur061Scf2358g01003.1
Oleur061Scf2361g01017.1
Oleur061Scf2361g02001.1
Oleur061Scf2364g00003.1
Oleur061Scf2369g01031.1
Oleur061Scf2369g01034.1
Oleur061Scf2369g01004.1
Oleur061Scf2371g03015.1
Oleur061Scf2371g06036.1
Oleur061Scf2373g00006.1
Oleur061Scf2378g01049.1
Oleur061Scf2387g01028.1
Oleur061Scf2387g01011.1
Oleur061Scf2392g01010.1
Oleur061Scf2395g04021.1
Oleur061Scf2397g00019.1
Oleur061Scf2405g00006.1
Oleur061Scf2406g08002.1
Oleur061Scf2407g00028.1
Oleur061Scf2419g01037.1
Oleur061Scf2419g03020.1
Oleur061Scf2429g02009.1
Oleur061Scf2429g03020.1
Oleur061Scf2429g04012.1
Oleur061Scf2429g05029.1
Oleur061Scf2429g09022.1
Oleur061Scf2430g02020.1
Oleur061Scf2432g07010.1
Oleur061Scf2442g01004.1
Oleur061Scf2443g00024.1
Oleur061Scf2450g00002.1
Oleur061Scf2451g03032.1
Oleur061Scf2454g00012.1
Oleur061Scf2457g00009.1
Oleur061Scf2465g00002.1
Oleur061Scf2465g00008.1
Oleur061Scf2470g01002.1
Oleur061Scf2481g04003.1
Oleur061Scf2482g00001.1
Oleur061Scf2487g01049.1
Oleur061Scf2488g00010.1
Oleur061Scf2489g00007.1
Oleur061Scf2495g02018.1
Oleur061Scf2502g02014.1
Oleur061Scf2513g00003.1
Oleur061Scf2513g04048.1
Oleur061Scf2513g04036.1
Oleur061Scf2515g06048.1
Oleur061Scf2517g00014.1
Oleur061Scf2518g05011.1
Oleur061Scf2518g09029.1
Oleur061Scf2544g01017.1
Oleur061Scf2554g02004.1
Oleur061Scf2556g00001.1
Oleur061Scf2568g00030.1
Oleur061Scf2573g00005.1
Oleur061Scf2578g01008.1
Oleur061Scf2579g00008.1
Oleur061Scf2586g01013.1
Oleur061Scf2586g02004.1
Oleur061Scf2586g02002.1
Oleur061Scf2587g00023.1
Oleur061Scf2587g03006.1
Oleur061Scf2587g03007.1
Oleur061Scf2590g04029.1
Oleur061Scf2592g11014.1
Oleur061Scf2592g12014.1
Oleur061Scf2592g12013.1
Oleur061Scf2592g13003.1
Oleur061Scf2604g02007.1
Oleur061Scf2604g02028.1
Oleur061Scf2605g05035.1
Oleur061Scf2609g02003.1
Oleur061Scf2612g01015.1
Oleur061Scf2614g00002.1
Oleur061Scf2615g00027.1
Oleur061Scf2628g01005.1
Oleur061Scf2630g00052.1
Oleur061Scf2634g00026.1
Oleur061Scf2638g02013.1
Oleur061Scf2638g02011.1
Oleur061Scf2640g00025.1
Oleur061Scf2643g00013.1
Oleur061Scf2647g01025.1
Oleur061Scf2649g00020.1
Oleur061Scf2656g00035.1
Oleur061Scf2656g00034.1
Oleur061Scf2664g05029.1
Oleur061Scf2664g05028.1
Oleur061Scf2664g05030.1
Oleur061Scf2671g00034.1
Oleur061Scf2676g02002.1
Oleur061Scf2679g01001.1
Oleur061Scf2684g00034.1
Oleur061Scf2684g00004.1
Oleur061Scf2684g00006.1
Oleur061Scf2684g00024.1
Oleur061Scf2684g00023.1
Oleur061Scf2696g04038.1
Oleur061Scf2696g04019.1
Oleur061Scf2697g04009.1
Oleur061Scf2697g05032.1
Oleur061Scf2697g06038.1
Oleur061Scf2700g04015.1
Oleur061Scf2700g04014.1
Oleur061Scf2706g00012.1
Oleur061Scf2707g01023.1
Oleur061Scf2707g01022.1
Oleur061Scf2709g00015.1
Oleur061Scf2733g00006.1
Oleur061Scf2740g00003.1
Oleur061Scf2761g00015.1
Oleur061Scf2763g06019.1
Oleur061Scf2776g01003.1
Oleur061Scf2776g05017.1
Oleur061Scf2777g00006.1
Oleur061Scf2783g07009.1
Oleur061Scf2785g01031.1
Oleur061Scf2791g01002.1
Oleur061Scf2792g01003.1
Oleur061Scf2793g02126.1
Oleur061Scf2794g01031.1
Oleur061Scf2799g00028.1
Oleur061Scf2804g01022.1
Oleur061Scf2813g01006.1
Oleur061Scf2813g04006.1
Oleur061Scf2814g00030.1
Oleur061Scf2838g02014.1
Oleur061Scf2838g02020.1
Oleur061Scf2838g05026.1
Oleur061Scf2838g11049.1
Oleur061Scf2846g05038.1
Oleur061Scf2846g06027.1
Oleur061Scf2855g01019.1
Oleur061Scf2860g00014.1
Oleur061Scf2860g00023.1
Oleur061Scf2863g00033.1
Oleur061Scf2874g00023.1
Oleur061Scf2874g01002.1
Oleur061Scf2874g02005.1
Oleur061Scf2874g14008.1
Oleur061Scf2877g00059.1
Oleur061Scf2879g00004.1
Oleur061Scf2899g05017.1
Oleur061Scf2903g01017.1
Oleur061Scf2909g02019.1
Oleur061Scf2918g00018.1
Oleur061Scf2946g00011.1
Oleur061Scf2951g00004.1
Oleur061Scf2954g00020.1
Oleur061Scf2962g01002.1
Oleur061Scf2963g01004.1
Oleur061Scf2965g00002.1
Oleur061Scf2965g01064.1
Oleur061Scf2973g03021.1
Oleur061Scf2976g02006.1
Oleur061Scf2977g01027.1
Oleur061Scf2982g00002.1
Oleur061Scf2983g01009.1
Oleur061Scf2984g00021.1
Oleur061Scf2984g01012.1
Oleur061Scf2991g00003.1
Oleur061Scf2993g00012.1
Oleur061Scf2996g02043.1
Oleur061Scf3000g09016.1
Oleur061Scf3004g02014.1
Oleur061Scf3004g02015.1
Oleur061Scf3007g00003.1
Oleur061Scf3008g00011.1
Oleur061Scf3013g01012.1
Oleur061Scf3014g00009.1
Oleur061Scf3019g01002.1
Oleur061Scf3026g00007.1
Oleur061Scf3026g01003.1
Oleur061Scf3027g00004.1
Oleur061Scf3028g00005.1
Oleur061Scf3030g04022.1
Oleur061Scf3031g01007.1
Oleur061Scf3034g00012.1
Oleur061Scf3035g00033.1
Oleur061Scf3041g00022.1
Oleur061Scf3046g00016.1
Oleur061Scf3048g02024.1
Oleur061Scf3048g04003.1
Oleur061Scf3050g00017.1
Oleur061Scf3053g01010.1
Oleur061Scf3053g04006.1
Oleur061Scf3058g00003.1
Oleur061Scf3059g00050.1
Oleur061Scf3063g00016.1
Oleur061Scf3064g01006.1
Oleur061Scf3064g07020.1
Oleur061Scf3068g00009.1
Oleur061Scf3073g00019.1
Oleur061Scf3075g04031.1
Oleur061Scf3080g04001.1
Oleur061Scf3090g03026.1
Oleur061Scf3090g13032.1
Oleur061Scf3111g03010.1
Oleur061Scf3112g04016.1
Oleur061Scf3118g00003.1
Oleur061Scf3133g01016.1
Oleur061Scf3133g05014.1
Oleur061Scf3133g15003.1
Oleur061Scf3147g03015.1
Oleur061Scf3147g03016.1
Oleur061Scf3162g00013.1
Oleur061Scf3162g00010.1
Oleur061Scf3163g02008.1
Oleur061Scf3166g00017.1
Oleur061Scf3174g00022.1
Oleur061Scf3177g00006.1
Oleur061Scf3178g00007.1
Oleur061Scf3195g02012.1
Oleur061Scf3195g08029.1
Oleur061Scf3206g00005.1
Oleur061Scf3207g00021.1
Oleur061Scf3219g00023.1
Oleur061Scf3220g02014.1
Oleur061Scf3223g00004.1
Oleur061Scf3223g00010.1
Oleur061Scf3224g00006.1
Oleur061Scf3224g00016.1
Oleur061Scf3224g00004.1
Oleur061Scf3224g02032.1
Oleur061Scf3225g03032.1
Oleur061Scf3239g00007.1
Oleur061Scf3240g01013.1
Oleur061Scf3259g06029.1
Oleur061Scf3266g01040.1
Oleur061Scf3271g01051.1
Oleur061Scf3272g03014.1
Oleur061Scf3274g00024.1
Oleur061Scf3274g00019.1
Oleur061Scf3284g00010.1
Oleur061Scf3289g02031.1
Oleur061Scf3292g01003.1
Oleur061Scf3297g00018.1
Oleur061Scf3298g00010.1
Oleur061Scf3309g00003.1
Oleur061Scf3310g00020.1
Oleur061Scf3314g00013.1
Oleur061Scf3315g03034.1
Oleur061Scf3315g06027.1
Oleur061Scf3315g07013.1
Oleur061Scf3315g07006.1
Oleur061Scf3315g08046.1
Oleur061Scf3317g04022.1
Oleur061Scf3317g04016.1
Oleur061Scf3328g02022.1
Oleur061Scf3339g00021.1
Oleur061Scf3339g01023.1
Oleur061Scf3346g04010.1
Oleur061Scf3353g00009.1
Oleur061Scf3360g00008.1
Oleur061Scf3360g00007.1
Oleur061Scf3361g01004.1
Oleur061Scf3365g00013.1
Oleur061Scf3371g00010.1
Oleur061Scf3376g00055.1
Oleur061Scf3377g01004.1
Oleur061Scf3392g00041.1
Oleur061Scf3395g00003.1
Oleur061Scf3399g04001.1
Oleur061Scf3403g01016.1
Oleur061Scf3403g02005.1
Oleur061Scf3406g00010.1
Oleur061Scf3407g00011.1
Oleur061Scf3407g00013.1
Oleur061Scf3407g02013.1
Oleur061Scf3425g00012.1
Oleur061Scf3428g00005.1
Oleur061Scf3428g01016.1
Oleur061Scf3430g03023.1
Oleur061Scf3434g00021.1
Oleur061Scf3437g00008.1
Oleur061Scf3437g01034.1
Oleur061Scf3443g00018.1
Oleur061Scf3443g00044.1
Oleur061Scf3446g01013.1
Oleur061Scf3447g00011.1
Oleur061Scf3449g02001.1
Oleur061Scf3450g00045.1
Oleur061Scf3450g00021.1
Oleur061Scf3478g01005.1
Oleur061Scf3483g00031.1
Oleur061Scf3486g01023.1
Oleur061Scf3493g01021.1
Oleur061Scf3494g00005.1
Oleur061Scf3494g01008.1
Oleur061Scf3496g00008.1
Oleur061Scf3503g00011.1
Oleur061Scf3505g03032.1
Oleur061Scf3511g00015.1
Oleur061Scf3511g02019.1
Oleur061Scf3514g04024.1
Oleur061Scf3516g00007.1
Oleur061Scf3519g02025.1
Oleur061Scf3525g00010.1
Oleur061Scf3530g01005.1
Oleur061Scf3533g00024.1
Oleur061Scf3533g00030.1
Oleur061Scf3534g00003.1
Oleur061Scf3534g01036.1
Oleur061Scf3536g00003.1
Oleur061Scf3537g00024.1
Oleur061Scf3538g00002.1
Oleur061Scf3538g02006.1
Oleur061Scf3539g03021.1
Oleur061Scf3542g00005.1
Oleur061Scf3550g00008.1
Oleur061Scf3555g01005.1
Oleur061Scf3561g00009.1
Oleur061Scf3561g00016.1
Oleur061Scf3561g03011.1
Oleur061Scf3561g03016.1
Oleur061Scf3563g01017.1
Oleur061Scf3566g00007.1
Oleur061Scf3566g06008.1
Oleur061Scf3570g01021.1
Oleur061Scf3574g04008.1
Oleur061Scf3575g00015.1
Oleur061Scf3640g00002.1
Oleur061Scf3647g01028.1
Oleur061Scf3663g00021.1
Oleur061Scf3665g00038.1
Oleur061Scf3665g00014.1
Oleur061Scf3669g00014.1
Oleur061Scf3671g00007.1
Oleur061Scf3686g00012.1
Oleur061Scf3687g00043.1
Oleur061Scf3690g00007.1
Oleur061Scf3694g00015.1
Oleur061Scf3725g01017.1
Oleur061Scf3725g09003.1
Oleur061Scf3729g00029.1
Oleur061Scf3733g00005.1
Oleur061Scf3739g02040.1
Oleur061Scf3765g00008.1
Oleur061Scf3783g00021.1
Oleur061Scf3785g02005.1
Oleur061Scf3785g02006.1
Oleur061Scf3785g06017.1
Oleur061Scf3787g00001.1
Oleur061Scf3787g01003.1
Oleur061Scf3819g00007.1
Oleur061Scf3825g03008.1
Oleur061Scf3825g05004.1
Oleur061Scf3829g00008.1
Oleur061Scf3858g03002.1
Oleur061Scf3860g00002.1
Oleur061Scf3877g01013.1
Oleur061Scf3883g03038.1
Oleur061Scf3883g05014.1
Oleur061Scf3889g00003.1
Oleur061Scf3898g01026.1
Oleur061Scf3904g00006.1
Oleur061Scf3930g00004.1
Oleur061Scf3932g00026.1
Oleur061Scf3936g03036.1
Oleur061Scf3939g00055.1
Oleur061Scf3957g04003.1
Oleur061Scf3957g06016.1
Oleur061Scf3963g00014.1
Oleur061Scf3963g01007.1
Oleur061Scf3966g00008.1
Oleur061Scf3975g00004.1
Oleur061Scf4001g00002.1
Oleur061Scf4013g03026.1
Oleur061Scf4018g00001.1
Oleur061Scf4021g00014.1
Oleur061Scf4028g01026.1
Oleur061Scf4028g01018.1
Oleur061Scf4032g00003.1
Oleur061Scf4059g00001.1
Oleur061Scf4069g01001.1
Oleur061Scf4069g01034.1
Oleur061Scf4074g00004.1
Oleur061Scf4075g00017.1
Oleur061Scf4079g00019.1
Oleur061Scf4119g00005.1
Oleur061Scf4127g00005.1
Oleur061Scf4127g02004.1
Oleur061Scf4127g03030.1
Oleur061Scf4132g00035.1
Oleur061Scf4143g01028.1
Oleur061Scf4143g02058.1
Oleur061Scf4158g00011.1
Oleur061Scf4162g00005.1
Oleur061Scf4164g01022.1
Oleur061Scf4168g00012.1
Oleur061Scf4205g03040.1
Oleur061Scf4212g01005.1
Oleur061Scf4221g00007.1
Oleur061Scf4227g00015.1
Oleur061Scf4227g00002.1
Oleur061Scf4230g01036.1
Oleur061Scf4239g00001.1
Oleur061Scf4263g01016.1
Oleur061Scf4263g03047.1
Oleur061Scf4263g06002.1
Oleur061Scf4263g06018.1
Oleur061Scf4270g00003.1
Oleur061Scf4277g02023.1
Oleur061Scf4283g00011.1
Oleur061Scf4302g02019.1
Oleur061Scf4318g00003.1
Oleur061Scf4335g01029.1
Oleur061Scf4353g00005.1
Oleur061Scf4367g00006.1
Oleur061Scf4367g00012.1
Oleur061Scf4382g02043.1
Oleur061Scf4386g03032.1
Oleur061Scf4391g00010.1
Oleur061Scf4403g02033.1
Oleur061Scf4403g02005.1
Oleur061Scf4403g03006.1
Oleur061Scf4406g13001.1
Oleur061Scf4416g00010.1
Oleur061Scf4419g00012.1
Oleur061Scf4430g00023.1
Oleur061Scf4431g01004.1
Oleur061Scf4431g01003.1
Oleur061Scf4436g01023.1
Oleur061Scf4437g01023.1
Oleur061Scf4452g02029.1
Oleur061Scf4452g03022.1
Oleur061Scf4462g01035.1
Oleur061Scf4462g01006.1
Oleur061Scf4491g01006.1
Oleur061Scf4491g01008.1
Oleur061Scf4495g00008.1
Oleur061Scf4497g06006.1
Oleur061Scf4497g09019.1
Oleur061Scf4497g10007.1
Oleur061Scf4502g00009.1
Oleur061Scf4502g00002.1
Oleur061Scf4514g00014.1
Oleur061Scf4537g00009.1
Oleur061Scf4549g00009.1
Oleur061Scf4550g00032.1
Oleur061Scf4555g00002.1
Oleur061Scf4560g00017.1
Oleur061Scf4567g00035.1
Oleur061Scf4572g00007.1
Oleur061Scf4575g00001.1
Oleur061Scf4575g00009.1
Oleur061Scf4575g01003.1
Oleur061Scf4578g00009.1
Oleur061Scf4587g00012.1
Oleur061Scf4587g01036.1
Oleur061Scf4593g00021.1
Oleur061Scf4600g01027.1
Oleur061Scf4600g01024.1
Oleur061Scf4600g01033.1
Oleur061Scf4610g00033.1
Oleur061Scf4622g04016.1
Oleur061Scf4622g07018.1
Oleur061Scf4628g03003.1
Oleur061Scf4628g08006.1
Oleur061Scf4628g11015.1
Oleur061Scf4628g14001.1
Oleur061Scf4630g00006.1
Oleur061Scf4640g01041.1
Oleur061Scf4640g01003.1
Oleur061Scf4641g02004.1
Oleur061Scf4642g00003.1
Oleur061Scf4643g01021.1
Oleur061Scf4643g01018.1
Oleur061Scf4667g01068.1
Oleur061Scf4683g00024.1
Oleur061Scf4685g00002.1
Oleur061Scf4686g00010.1
Oleur061Scf4688g00042.1
Oleur061Scf4700g00028.1
Oleur061Scf4700g01023.1
Oleur061Scf4700g01021.1
Oleur061Scf4702g01017.1
Oleur061Scf4707g00009.1
Oleur061Scf4738g01020.1
Oleur061Scf4750g03001.1
Oleur061Scf4750g04008.1
Oleur061Scf4754g06005.1
Oleur061Scf4754g06020.1
Oleur061Scf4784g03001.1
Oleur061Scf4792g01001.1
Oleur061Scf4797g00007.1
Oleur061Scf4801g00011.1
Oleur061Scf4802g00002.1
Oleur061Scf4804g00018.1
Oleur061Scf4808g00001.1
Oleur061Scf4810g01036.1
Oleur061Scf4906g00006.1
Oleur061Scf4923g01008.1
Oleur061Scf4928g00001.1
Oleur061Scf4941g00007.1
Oleur061Scf4963g00002.1
Oleur061Scf4963g02003.1
Oleur061Scf4972g01016.1
Oleur061Scf4974g00004.1
Oleur061Scf4985g00009.1
Oleur061Scf4988g00006.1
Oleur061Scf4995g02001.1
Oleur061Scf4995g02015.1
Oleur061Scf5000g00004.1
Oleur061Scf5023g01042.1
Oleur061Scf5024g01004.1
Oleur061Scf5028g00007.1
Oleur061Scf5034g00006.1
Oleur061Scf5047g00006.1
Oleur061Scf5050g01025.1
Oleur061Scf5055g00004.1
Oleur061Scf5060g01008.1
Oleur061Scf5094g01015.1
Oleur061Scf5094g03002.1
Oleur061Scf5094g03006.1
Oleur061Scf5097g08036.1
Oleur061Scf5110g00018.1
Oleur061Scf5138g00022.1
Oleur061Scf5143g00004.1
Oleur061Scf5145g00004.1
Oleur061Scf5148g00009.1
Oleur061Scf5152g00010.1
Oleur061Scf5154g00006.1
Oleur061Scf5162g00003.1
Oleur061Scf5165g00031.1
Oleur061Scf5181g00004.1
Oleur061Scf5182g01012.1
Oleur061Scf5182g02040.1
Oleur061Scf5182g02042.1
Oleur061Scf5182g02049.1
Oleur061Scf5182g02048.1
Oleur061Scf5209g00001.1
Oleur061Scf5218g00020.1
Oleur061Scf5224g02036.1
Oleur061Scf5238g01003.1
Oleur061Scf5246g01031.1
Oleur061Scf5247g00003.1
Oleur061Scf5264g01038.1
Oleur061Scf5276g02004.1
Oleur061Scf5287g00017.1
Oleur061Scf5293g02016.1
Oleur061Scf5300g00010.1
Oleur061Scf5312g05009.1
Oleur061Scf5312g05005.1
Oleur061Scf5323g00023.1
Oleur061Scf5333g00007.1
Oleur061Scf5345g00027.1
Oleur061Scf5346g00023.1
Oleur061Scf5354g00007.1
Oleur061Scf5355g01017.1
Oleur061Scf5357g00004.1
Oleur061Scf5376g00021.1
Oleur061Scf5376g00020.1
Oleur061Scf5416g03023.1
Oleur061Scf5453g03018.1
Oleur061Scf5460g00013.1
Oleur061Scf5466g00014.1
Oleur061Scf5471g00011.1
Oleur061Scf5473g02012.1
Oleur061Scf5473g03033.1
Oleur061Scf5478g04028.1
Oleur061Scf5486g00009.1
Oleur061Scf5503g00012.1
Oleur061Scf5512g00060.1
Oleur061Scf5512g00005.1
Oleur061Scf5512g00063.1
Oleur061Scf5512g00006.1
Oleur061Scf5519g01038.1
Oleur061Scf5519g01045.1
Oleur061Scf5527g00007.1
Oleur061Scf5540g00006.1
Oleur061Scf5548g01003.1
Oleur061Scf5561g00014.1
Oleur061Scf5567g00020.1
Oleur061Scf5582g03005.1
Oleur061Scf5585g00014.1
Oleur061Scf5587g00001.1
Oleur061Scf5592g02006.1
Oleur061Scf5595g02020.1
Oleur061Scf5605g00015.1
Oleur061Scf5641g01009.1
Oleur061Scf5644g01017.1
Oleur061Scf5644g01018.1
Oleur061Scf5646g00002.1
Oleur061Scf5650g00006.1
Oleur061Scf5654g00020.1
Oleur061Scf5667g00009.1
Oleur061Scf5675g03010.1
Oleur061Scf5689g00023.1
Oleur061Scf5691g03004.1
Oleur061Scf5697g00010.1
Oleur061Scf5718g02027.1
Oleur061Scf5724g00041.1
Oleur061Scf5736g00004.1
Oleur061Scf5740g00002.1
Oleur061Scf5741g00024.1
Oleur061Scf5759g01012.1
Oleur061Scf5759g02004.1
Oleur061Scf5761g00003.1
Oleur061Scf5795g02002.1
Oleur061Scf5798g01002.1
Oleur061Scf5800g00002.1
Oleur061Scf5822g00001.1
Oleur061Scf5840g01005.1
Oleur061Scf5845g04014.1
Oleur061Scf5849g00008.1
Oleur061Scf5859g02017.1
Oleur061Scf5862g00004.1
Oleur061Scf5878g01004.1
Oleur061Scf5880g00017.1
Oleur061Scf5893g02012.1
Oleur061Scf5896g00014.1
Oleur061Scf5904g04025.1
Oleur061Scf5922g00004.1
Oleur061Scf5935g00001.1
Oleur061Scf5951g00004.1
Oleur061Scf5958g00026.1
Oleur061Scf5978g00019.1
Oleur061Scf5990g01069.1
Oleur061Scf5991g00019.1
Oleur061Scf5997g00022.1
Oleur061Scf5997g00013.1
Oleur061Scf6010g00007.1
Oleur061Scf6014g00010.1
Oleur061Scf6020g01008.1
Oleur061Scf6020g02057.1
Oleur061Scf6021g01009.1
Oleur061Scf6024g05023.1
Oleur061Scf6024g06008.1
Oleur061Scf6024g07007.1
Oleur061Scf6039g00031.1
Oleur061Scf6045g00004.1
Oleur061Scf6045g04007.1
Oleur061Scf6046g04006.1
Oleur061Scf6064g00001.1
Oleur061Scf6065g01006.1
Oleur061Scf6074g01034.1
Oleur061Scf6083g02012.1
Oleur061Scf6089g00021.1
Oleur061Scf6094g00017.1
Oleur061Scf6112g04019.1
Oleur061Scf6112g05005.1
Oleur061Scf6118g00007.1
Oleur061Scf6124g00016.1
Oleur061Scf6130g00018.1
Oleur061Scf6137g01037.1
Oleur061Scf6143g00016.1
Oleur061Scf6145g00004.1
Oleur061Scf6152g00008.1
Oleur061Scf6194g01031.1
Oleur061Scf6201g01033.1
Oleur061Scf6205g01041.1
Oleur061Scf6210g01001.1
Oleur061Scf6215g01003.1
Oleur061Scf6222g01005.1
Oleur061Scf6225g01021.1
Oleur061Scf6248g00003.1
Oleur061Scf6248g02014.1
Oleur061Scf6248g02001.1
Oleur061Scf6254g07043.1
Oleur061Scf6258g01008.1
Oleur061Scf6274g00001.1
Oleur061Scf6278g00001.1
Oleur061Scf6308g00013.1
Oleur061Scf6326g00006.1
Oleur061Scf6330g00001.1
Oleur061Scf6335g00003.1
Oleur061Scf6345g00016.1
Oleur061Scf6347g01038.1
Oleur061Scf6370g02007.1
Oleur061Scf6374g00023.1
Oleur061Scf6376g00011.1
Oleur061Scf6381g03001.1
Oleur061Scf6402g04023.1
Oleur061Scf6402g05021.1
Oleur061Scf6408g00017.1
Oleur061Scf6412g01013.1
Oleur061Scf6420g00027.1
Oleur061Scf6424g00008.1
Oleur061Scf6426g00024.1
Oleur061Scf6430g04001.1
Oleur061Scf6430g04022.1
Oleur061Scf6431g00036.1
Oleur061Scf6443g00023.1
Oleur061Scf6443g01038.1
Oleur061Scf6444g00028.1
Oleur061Scf6451g02046.1
Oleur061Scf6461g01030.1
Oleur061Scf6461g01016.1
Oleur061Scf6485g01002.1
Oleur061Scf6488g02004.1
Oleur061Scf6488g04003.1
Oleur061Scf6496g00009.1
Oleur061Scf6498g00007.1
Oleur061Scf6517g00004.1
Oleur061Scf6517g00005.1
Oleur061Scf6519g01028.1
Oleur061Scf6529g00006.1
Oleur061Scf6556g00009.1
Oleur061Scf6596g00011.1
Oleur061Scf6596g05008.1
Oleur061Scf6602g01022.1
Oleur061Scf6603g00050.1
Oleur061Scf6624g02029.1
Oleur061Scf6624g02002.1
Oleur061Scf6632g00001.1
Oleur061Scf6637g05004.1
Oleur061Scf6638g04025.1
Oleur061Scf6678g00010.1
Oleur061Scf6692g00007.1
Oleur061Scf6731g00003.1
Oleur061Scf6747g00014.1
Oleur061Scf6758g00012.1
Oleur061Scf6773g00023.1
Oleur061Scf6800g00002.1
Oleur061Scf6826g03044.1
Oleur061Scf6830g00022.1
Oleur061Scf6833g00001.1
Oleur061Scf6847g00012.1
Oleur061Scf6861g00057.1
Oleur061Scf6861g00063.1
Oleur061Scf6863g01002.1
Oleur061Scf6863g02048.1
Oleur061Scf6863g02007.1
Oleur061Scf6913g04007.1
Oleur061Scf6916g01031.1
Oleur061Scf6928g00016.1
Oleur061Scf6940g00025.1
Oleur061Scf6952g02020.1
Oleur061Scf6954g00005.1
Oleur061Scf6954g00006.1
Oleur061Scf6980g00070.1
Oleur061Scf6980g00010.1
Oleur061Scf7007g05022.1
Oleur061Scf7015g00021.1
Oleur061Scf7027g00006.1
Oleur061Scf7027g00005.1
Oleur061Scf7035g00020.1
Oleur061Scf7035g03004.1
Oleur061Scf7035g08024.1
Oleur061Scf7041g01048.1
Oleur061Scf7050g05018.1
Oleur061Scf7050g05032.1
Oleur061Scf7050g05022.1
Oleur061Scf7082g00018.1
Oleur061Scf7087g00010.1
Oleur061Scf7101g02065.1
Oleur061Scf7110g00005.1
Oleur061Scf7142g00001.1
Oleur061Scf7149g00002.1
Oleur061Scf7165g00006.1
Oleur061Scf7178g01023.1
Oleur061Scf7181g00014.1
Oleur061Scf7182g01003.1
Oleur061Scf7182g03018.1
Oleur061Scf7189g01004.1
Oleur061Scf7196g00016.1
Oleur061Scf7210g01033.1
Oleur061Scf7210g01007.1
Oleur061Scf7230g02031.1
Oleur061Scf7237g01026.1
Oleur061Scf7237g02006.1
Oleur061Scf7238g01007.1
Oleur061Scf7238g06022.1
Oleur061Scf7244g01034.1
Oleur061Scf7246g00008.1
Oleur061Scf7250g01026.1
Oleur061Scf7250g01023.1
Oleur061Scf7271g06021.1
Oleur061Scf7289g00008.1
Oleur061Scf7295g03003.1
Oleur061Scf7305g00008.1
Oleur061Scf7317g00010.1
Oleur061Scf7320g00001.1
Oleur061Scf7327g00003.1
Oleur061Scf7339g00001.1
Oleur061Scf7341g00017.1
Oleur061Scf7357g00013.1
Oleur061Scf7362g00005.1
Oleur061Scf7368g02014.1
Oleur061Scf7374g06015.1
Oleur061Scf7393g03037.1
Oleur061Scf7393g03019.1
Oleur061Scf7393g04014.1
Oleur061Scf7394g00007.1
Oleur061Scf7395g00008.1
Oleur061Scf7405g00031.1
Oleur061Scf7407g01031.1
Oleur061Scf7422g00001.1
Oleur061Scf7424g01006.1
Oleur061Scf7437g00010.1
Oleur061Scf7461g05026.1
Oleur061Scf7465g03021.1
Oleur061Scf7486g00035.1
Oleur061Scf7498g00008.1
Oleur061Scf7508g00001.1
Oleur061Scf7509g01054.1
Oleur061Scf7509g01055.1
Oleur061Scf7534g00005.1
Oleur061Scf7554g00018.1
Oleur061Scf7578g01048.1
Oleur061Scf7583g00006.1
Oleur061Scf7587g00017.1
Oleur061Scf7596g00003.1
Oleur061Scf7597g00029.1
Oleur061Scf7649g00035.1
Oleur061Scf7677g02005.1
Oleur061Scf7677g02011.1
Oleur061Scf7701g00001.1
Oleur061Scf7737g01051.1
Oleur061Scf7771g00016.1
Oleur061Scf7772g00004.1
Oleur061Scf7774g03014.1
Oleur061Scf7782g02005.1
Oleur061Scf7782g05002.1
Oleur061Scf7810g00004.1
Oleur061Scf7818g00005.1
Oleur061Scf7823g01027.1
Oleur061Scf7823g04023.1
Oleur061Scf7824g02001.1
Oleur061Scf7827g00013.1
Oleur061Scf7839g00008.1
Oleur061Scf7840g01041.1
Oleur061Scf7848g01021.1
Oleur061Scf7848g03016.1
Oleur061Scf7848g03053.1
Oleur061Scf7853g01034.1
Oleur061Scf7853g01004.1
Oleur061Scf7865g00012.1
Oleur061Scf7869g01010.1
Oleur061Scf7886g00007.1
Oleur061Scf7894g01005.1
Oleur061Scf7898g00002.1
Oleur061Scf7899g00002.1
Oleur061Scf7916g00011.1
Oleur061Scf7918g00003.1
Oleur061Scf7918g00009.1
Oleur061Scf7918g00010.1
Oleur061Scf7937g00018.1
Oleur061Scf7940t01017.1
Oleur061Scf7949g00009.1
Oleur061Scf7970g03006.1
Oleur061Scf7973g05014.1
Oleur061Scf7978g04009.1
Oleur061Scf7978g05003.1
Oleur061Scf7978g11011.1
Oleur061Scf7978g13010.1
Oleur061Scf7978g16018.1
Oleur061Scf7978g09001.1
Oleur061Scf7978g12036.1
Oleur061Scf7978g10034.1
Oleur061Scf7989g00010.1
Oleur061Scf7993g00018.1
Oleur061Scf8009g01030.1
Oleur061Scf8009g03021.1
Oleur061Scf8024g00003.1
Oleur061Scf8027g01013.1
Oleur061Scf8027g01004.1
Oleur061Scf8039t00014.1
Oleur061Scf8045g01016.1
Oleur061Scf8047g00003.1
Oleur061Scf8050g01008.1
Oleur061Scf8056g00031.1
Oleur061Scf8057g01017.1
Oleur061Scf8075g00011.1
Oleur061Scf8078g00007.1
Oleur061Scf8087g01013.1
Oleur061Scf8096g00001.1
Oleur061Scf8118g05009.1
Oleur061Scf8119g01008.1
Oleur061Scf8123g00011.1
Oleur061Scf8135g00023.1
Oleur061Scf8149g00009.1
Oleur061Scf8152g02012.1
Oleur061Scf8180g01039.1
Oleur061Scf8186g00038.1
Oleur061Scf8189g00021.1
Oleur061Scf8189g02021.1
Oleur061Scf8189g03012.1
Oleur061Scf8201g06021.1
Oleur061Scf8201g06002.1
Oleur061Scf8225g00031.1
Oleur061Scf8225g00005.1
Oleur061Scf8237g00004.1
Oleur061Scf8242g00012.1
Oleur061Scf8255g00007.1
Oleur061Scf8258g00018.1
Oleur061Scf8266g00010.1
Oleur061Scf8266g01008.1
Oleur061Scf8266g01032.1
Oleur061Scf8268g00004.1
Oleur061Scf8276g00002.1
Oleur061Scf8279g02013.1
Oleur061Scf8280g00025.1
Oleur061Scf8288g03007.1
Oleur061Scf8304g01019.1
Oleur061Scf8320g01028.1
Oleur061Scf8330g00028.1
Oleur061Scf8330g00019.1
Oleur061Scf8346g00015.1
Oleur061Scf8348g03005.1
Oleur061Scf8354g00053.1
Oleur061Scf8362g00026.1
Oleur061Scf8369g01018.1
Oleur061Scf8372g00001.1
Oleur061Scf8374g00015.1
Oleur061Scf8376g01003.1
Oleur061Scf8376g05022.1
Oleur061Scf8419g00002.1
Oleur061Scf8424g00004.1
Oleur061Scf8438g00022.1
Oleur061Scf8446g01036.1
Oleur061Scf8446g05037.1
Oleur061Scf8452g02048.1
Oleur061Scf8452g02047.1
Oleur061Scf8457g00001.1
Oleur061Scf8457g01014.1
Oleur061Scf8460g00018.1
Oleur061Scf8470g01013.1
Oleur061Scf8470g07010.1
Oleur061Scf8484g01027.1
Oleur061Scf8490g00011.1
Oleur061Scf8504g00006.1
Oleur061Scf8536g02002.1
Oleur061Scf8563g00007.1
Oleur061Scf8569g00036.1
Oleur061Scf8574g02022.1
Oleur061Scf8577g00022.1
Oleur061Scf8577g05008.1
Oleur061Scf8595g00016.1
Oleur061Scf8600g00018.1
Oleur061Scf8600g00019.1
Oleur061Scf8600g01002.1
Oleur061Scf8608g02006.1
Oleur061Scf8612g01032.1
Oleur061Scf8637g02037.1
Oleur061Scf8644g00031.1
Oleur061Scf8652g02011.1
Oleur061Scf8661g01016.1
Oleur061Scf8675g00005.1
Oleur061Scf8704g00005.1
Oleur061Scf8745g01027.1
Oleur061Scf8752g05004.1
Oleur061Scf8752g05008.1
Oleur061Scf8752g02024.1
Oleur061Scf8774g00001.1
Oleur061Scf8776g00007.1
Oleur061Scf8777g02006.1
Oleur061Scf8795g02016.1
Oleur061Scf8795g04013.1
Oleur061Scf8795g05023.1
Oleur061Scf8805g01043.1
Oleur061Scf8810g01014.1
Oleur061Scf8812g01015.1
Oleur061Scf8817g00012.1
Oleur061Scf8828g00025.1
Oleur061Scf8830g00027.1
Oleur061Scf8831g00014.1
Oleur061Scf8837g00008.1
Oleur061Scf8840g00008.1
Oleur061Scf8846g05029.1
Oleur061Scf8848g00009.1
Oleur061Scf8856g00008.1
Oleur061Scf8879g02013.1
Oleur061Scf8879g03009.1
Oleur061Scf8879g04002.1
Oleur061Scf8920g02033.1
Oleur061Scf8920g03006.1
Oleur061Scf8930g05020.1
Oleur061Scf8938g00002.1
Oleur061Scf8948g00016.1
Oleur061Scf8949g01006.1
Oleur061Scf8974g00016.1
Oleur061Scf8991g00008.1
Oleur061Scf8994g05032.1
Oleur061Scf8997g00002.1
Oleur061Scf9017g00042.1
Oleur061Scf9029g00005.1
Oleur061Scf9036g01026.1
Oleur061Scf9036g01027.1
Oleur061Scf9036g01028.1
Oleur061Scf9043g03023.1
Oleur061Scf9045g00018.1
Oleur061Scf9058g00014.1
Oleur061Scf9060g01014.1
Oleur061Scf9073g00045.1
Oleur061Scf9079g01021.1
Oleur061Scf9085g01004.1
Oleur061Scf9085g05008.1
Oleur061Scf9085g05044.1
Oleur061Scf9093g05009.1
Oleur061Scf9096g00009.1
Oleur061Scf9115g00010.1
Oleur061Scf9126g04043.1
Oleur061Scf9127g00005.1
Oleur061Scf9138g01023.1
Oleur061Scf9138g02007.1
Oleur061Scf9139g12021.1
Oleur061Scf9140g05019.1
Oleur061Scf9143g03027.1
Oleur061Scf9144g02002.1
Oleur061Scf9144g03003.1
Oleur061Scf9145g01005.1
Oleur061Scf9146g02015.1
Oleur061Scf9146g03029.1
Oleur061Scf9147g01023.1
Oleur061Scf9147g03002.1
Oleur061Scf9147g03001.1
Oleur061Scf9147g05004.1
Oleur061Scf9149g05003.1
Oleur061Scf9151g04018.1
Oleur061Scf9153g05002.1
Oleur061Scf9154g03021.1
Oleur061Scf9154g06015.1
Oleur061Scf9155g04008.1
Oleur061Scf9156g02033.1
Oleur061Scf9156g03017.1
Oleur061Scf9159g06017.1
Oleur061Scf9159g07016.1
Oleur061Scf9159g11003.1
Oleur061Scf9160g15016.1
Oleur061Scf9160g15022.1
Oleur061Scf9160g15024.1
Oleur061Scf9161g03029.1
Oleur061Scf9161g08004.1
Oleur061Scf9161g09017.1
Oleur061Scf9163g05017.1
Oleur061Scf9163g06006.1
Oleur061Scf9164g05017.1
Oleur061Scf9165g05035.1
Oleur061Scf9165g21005.1
Oleur061Scf9166g00013.1
Oleur061Scf9166g00012.1
Oleur061Scf9168g09008.1
Oleur061Scf9170g16014.1
Oleur061Scf9170g02038.1
Oleur061Scf9173g05018.1
Oleur061Scf9173g07032.1

## Sheet: Stem
Oleur061Scf0008g03027.1
Oleur061Scf0022g06003.1
Oleur061Scf0106g08018.1
Oleur061Scf0116g01012.1
Oleur061Scf0136g01014.1
Oleur061Scf0139g03004.1
Oleur061Scf0139g03007.1
Oleur061Scf0169g03016.1
Oleur061Scf0179g06019.1
Oleur061Scf0182g04027.1
Oleur061Scf0194g12013.1
Oleur061Scf0212g00005.1
Oleur061Scf0258g07037.1
Oleur061Scf0288g09024.1
Oleur061Scf0341g01020.1
Oleur061Scf0350g01013.1
Oleur061Scf0398g07003.1
Oleur061Scf0400g01005.1
Oleur061Scf0433g05016.1
Oleur061Scf0451g03004.1
Oleur061Scf0475g02005.1
Oleur061Scf0484g11020.1
Oleur061Scf0508g02062.1
Oleur061Scf0527g14014.1
Oleur061Scf0550g00003.1
Oleur061Scf0559g05003.1
Oleur061Scf0563g03005.1
Oleur061Scf0617g01001.1
Oleur061Scf0635g01026.1
Oleur061Scf0652g00007.1
Oleur061Scf0680g04028.1
Oleur061Scf0683g05015.1
Oleur061Scf0717g01008.1
Oleur061Scf0787g01026.1
Oleur061Scf0925g02018.1
Oleur061Scf0934g02016.1
Oleur061Scf0986g05016.1
Oleur061Scf1028g02037.1
Oleur061Scf1049g00014.1
Oleur061Scf1069g02015.1
Oleur061Scf1078g00037.1
Oleur061Scf1078g01003.1
Oleur061Scf1102g20011.1
Oleur061Scf1115g01018.1
Oleur061Scf1163g03022.1
Oleur061Scf1163g03011.1
Oleur061Scf1166g02004.1
Oleur061Scf1177g04045.1
Oleur061Scf1190g00003.1
Oleur061Scf1209g05018.1
Oleur061Scf1279g00010.1
Oleur061Scf1339g07001.1
Oleur061Scf1360g00001.1
Oleur061Scf1411g00015.1
Oleur061Scf1488g00043.1
Oleur061Scf1553g02038.1
Oleur061Scf1606g00017.1
Oleur061Scf1610g00009.1
Oleur061Scf1708g00018.1
Oleur061Scf1831g18001.1
Oleur061Scf1869g00026.1
Oleur061Scf1924g00002.1
Oleur061Scf1983g01006.1
Oleur061Scf1987g00012.1
Oleur061Scf2023g00013.1
Oleur061Scf2075g02039.1
Oleur061Scf2082g00004.1
Oleur061Scf2241g08007.1
Oleur061Scf2314g00004.1
Oleur061Scf2336g03012.1
Oleur061Scf2342g01009.1
Oleur061Scf2343g05035.1
Oleur061Scf2384g00027.1
Oleur061Scf2428g01004.1
Oleur061Scf2456g00006.1
Oleur061Scf2565g01001.1
Oleur061Scf2642g01034.1
Oleur061Scf2659g00002.1
Oleur061Scf2664g06019.1
Oleur061Scf2665g02006.1
Oleur061Scf2679g01016.1
Oleur061Scf2682g00009.1
Oleur061Scf2752g00022.1
Oleur061Scf2785g01025.1
Oleur061Scf2859g02012.1
Oleur061Scf2871g00015.1
Oleur061Scf2921g00004.1
Oleur061Scf3002g00007.1
Oleur061Scf3007g00013.1
Oleur061Scf3082g20023.1
Oleur061Scf3112g00014.1
Oleur061Scf3133g16029.1
Oleur061Scf3135g06024.1
Oleur061Scf3155g00001.1
Oleur061Scf3266g01047.1
Oleur061Scf3293g00003.1
Oleur061Scf3313g00003.1
Oleur061Scf3315g08045.1
Oleur061Scf3324g00002.1
Oleur061Scf3374g01017.1
Oleur061Scf3374g01007.1
Oleur061Scf3381g00014.1
Oleur061Scf3463g01004.1
Oleur061Scf3490g00002.1
Oleur061Scf3522g00026.1
Oleur061Scf3522g00002.1
Oleur061Scf3538g02037.1
Oleur061Scf3582g01021.1
Oleur061Scf3709g00002.1
Oleur061Scf3717g00001.1
Oleur061Scf3724g00024.1
Oleur061Scf3725g07002.1
Oleur061Scf3754g00007.1
Oleur061Scf3874g02013.1
Oleur061Scf3920g01010.1
Oleur061Scf3955g03010.1
Oleur061Scf3963g02001.1
Oleur061Scf4263g07002.1
Oleur061Scf4280g00001.1
Oleur061Scf4327g00019.1
Oleur061Scf4436g01025.1
Oleur061Scf4664g10005.1
Oleur061Scf4683g01024.1
Oleur061Scf4700g01029.1
Oleur061Scf4734g00007.1
Oleur061Scf4735g00006.1
Oleur061Scf4817g00005.1
Oleur061Scf5026g00013.1
Oleur061Scf5079g00003.1
Oleur061Scf5154g00035.1
Oleur061Scf5184g00004.1
Oleur061Scf5276g03002.1
Oleur061Scf5282g00019.1
Oleur061Scf5349g00001.1
Oleur061Scf5354g00002.1
Oleur061Scf5516g01001.1
Oleur061Scf5532g00019.1
Oleur061Scf5535g00011.1
Oleur061Scf5624g00030.1
Oleur061Scf5652g00032.1
Oleur061Scf5692g00008.1
Oleur061Scf5711g01019.1
Oleur061Scf5815g00008.1
Oleur061Scf5859g02011.1
Oleur061Scf5880g00019.1
Oleur061Scf5893g01012.1
Oleur061Scf5984g00008.1
Oleur061Scf6215g01079.1
Oleur061Scf6225g00021.1
Oleur061Scf6353g00008.1
Oleur061Scf6366g00001.1
Oleur061Scf6370g04023.1
Oleur061Scf6396g00034.1
Oleur061Scf6598g00006.1
Oleur061Scf6621g00002.1
Oleur061Scf6670g00004.1
Oleur061Scf6724t00001.1
Oleur061Scf6773g00008.1
Oleur061Scf6789g00014.1
Oleur061Scf6800g00018.1
Oleur061Scf6904g00012.1
Oleur061Scf7149g00005.1
Oleur061Scf7169g01006.1
Oleur061Scf7219g00005.1
Oleur061Scf7253g00021.1
Oleur061Scf7310g00002.1
Oleur061Scf7353g00010.1
Oleur061Scf7701g00015.1
Oleur061Scf7703g00003.1
Oleur061Scf7848g03047.1
Oleur061Scf7907g00026.1
Oleur061Scf8083g00019.1
Oleur061Scf8118g02014.1
Oleur061Scf8148g00001.1
Oleur061Scf8207g00005.1
Oleur061Scf8316g04021.1
Oleur061Scf8316g04053.1
Oleur061Scf8614g00004.1
Oleur061Scf8644g00023.1
Oleur061Scf8661g01017.1
Oleur061Scf8707g00001.1
Oleur061Scf8743g00004.1
Oleur061Scf8810g00006.1
Oleur061Scf8910g00030.1
Oleur061Scf8911g01007.1
Oleur061Scf8954g00003.1
Oleur061Scf8954g00002.1
Oleur061Scf9139g10025.1
Oleur061Scf9139g07036.1
Oleur061Scf9157g02021.1
Oleur061Scf9160g11014.1
Oleur061Scf9166g09001.1
Oleur061Scf9171g00021.1

## Sheet: Leaves
Oleur061Scf0001g01024.1
Oleur061Scf0002g02004.1
Oleur061Scf0004g05023.1
Oleur061Scf0005g02014.1
Oleur061Scf0014g03024.1
Oleur061Scf0016g01016.1
Oleur061Scf0023g07012.1
Oleur061Scf0025g06005.1
Oleur061Scf0037g02002.1
Oleur061Scf0039g01026.1
Oleur061Scf0042g02012.1
Oleur061Scf0042g03014.1
Oleur061Scf0054g00011.1
Oleur061Scf0058g06002.1
Oleur061Scf0062g06021.1
Oleur061Scf0066g00003.1
Oleur061Scf0068g05013.1
Oleur061Scf0075g04012.1
Oleur061Scf0082g02039.1
Oleur061Scf0091g06011.1
Oleur061Scf0102g04018.1
Oleur061Scf0122g02025.1
Oleur061Scf0125g01004.1
Oleur061Scf0133g01020.1
Oleur061Scf0137g08050.1
Oleur061Scf0143g02025.1
Oleur061Scf0147g02029.1
Oleur061Scf0154g02047.1
Oleur061Scf0155g05039.1
Oleur061Scf0158g02015.1
Oleur061Scf0158g02016.1
Oleur061Scf0160g04015.1
Oleur061Scf0170g03013.1
Oleur061Scf0176g10014.1
Oleur061Scf0177g01042.1
Oleur061Scf0181g02019.1
Oleur061Scf0190g00026.1
Oleur061Scf0190g03001.1
Oleur061Scf0194g21011.1
Oleur061Scf0194g22011.1
Oleur061Scf0216g01022.1
Oleur061Scf0216g02010.1
Oleur061Scf0224g01014.1
Oleur061Scf0225g06014.1
Oleur061Scf0229g01001.1
Oleur061Scf0231g23002.1
Oleur061Scf0237g06020.1
Oleur061Scf0251g03041.1
Oleur061Scf0261g03019.1
Oleur061Scf0288g09019.1
Oleur061Scf0308g11011.1
Oleur061Scf0333g03027.1
Oleur061Scf0336g03027.1
Oleur061Scf0338g02044.1
Oleur061Scf0340g06025.1
Oleur061Scf0344g01018.1
Oleur061Scf0350g01022.1
Oleur061Scf0352g02009.1
Oleur061Scf0352g05012.1
Oleur061Scf0357g02068.1
Oleur061Scf0357t03014.1
Oleur061Scf0363g00015.1
Oleur061Scf0365g02010.1
Oleur061Scf0377g02003.1
Oleur061Scf0379g02004.1
Oleur061Scf0383g07014.1
Oleur061Scf0395g00006.1
Oleur061Scf0400g00011.1
Oleur061Scf0408g02017.1
Oleur061Scf0411g05014.1
Oleur061Scf0420g03019.1
Oleur061Scf0424g01007.1
Oleur061Scf0427g01001.1
Oleur061Scf0433g04006.1
Oleur061Scf0443g01004.1
Oleur061Scf0446g02045.1
Oleur061Scf0450g00025.1
Oleur061Scf0451g02007.1
Oleur061Scf0456g05030.1
Oleur061Scf0459g00016.1
Oleur061Scf0465g01020.1
Oleur061Scf0469g00006.1
Oleur061Scf0490g00009.1
Oleur061Scf0491g01006.1
Oleur061Scf0491g02008.1
Oleur061Scf0492g02018.1
Oleur061Scf0511g01017.1
Oleur061Scf0519g04012.1
Oleur061Scf0522g03003.1
Oleur061Scf0530g03028.1
Oleur061Scf0534g01003.1
Oleur061Scf0546g07015.1
Oleur061Scf0570g12013.1
Oleur061Scf0583g00001.1
Oleur061Scf0583g00002.1
Oleur061Scf0588g00007.1
Oleur061Scf0594g01026.1
Oleur061Scf0603g03002.1
Oleur061Scf0622g01023.1
Oleur061Scf0623g04002.1
Oleur061Scf0626g15003.1
Oleur061Scf0626g15005.1
Oleur061Scf0636g03007.1
Oleur061Scf0636g04009.1
Oleur061Scf0636g06038.1
Oleur061Scf0641g02049.1
Oleur061Scf0651g05013.1
Oleur061Scf0652g04004.1
Oleur061Scf0658g02014.1
Oleur061Scf0680g10041.1
Oleur061Scf0683g05014.1
Oleur061Scf0683g05004.1
Oleur061Scf0687g03043.1
Oleur061Scf0687g03042.1
Oleur061Scf0687g05019.1
Oleur061Scf0697g00008.1
Oleur061Scf0702g01017.1
Oleur061Scf0702g04031.1
Oleur061Scf0706g02040.1
Oleur061Scf0722g02008.1
Oleur061Scf0724g05001.1
Oleur061Scf0732g01024.1
Oleur061Scf0732g03031.1
Oleur061Scf0743g01028.1
Oleur061Scf0743g01008.1
Oleur061Scf0746g04036.1
Oleur061Scf0766g01049.1
Oleur061Scf0772g01015.1
Oleur061Scf0775g00018.1
Oleur061Scf0778g00026.1
Oleur061Scf0782g02005.1
Oleur061Scf0789g04016.1
Oleur061Scf0805g02026.1
Oleur061Scf0806g01001.1
Oleur061Scf0816g02033.1
Oleur061Scf0822g01015.1
Oleur061Scf0855g00006.1
Oleur061Scf0871g00001.1
Oleur061Scf0886g04007.1
Oleur061Scf0889g01001.1
Oleur061Scf0892g00026.1
Oleur061Scf0933g00002.1
Oleur061Scf0952g00022.1
Oleur061Scf0952g04008.1
Oleur061Scf0970g07068.1
Oleur061Scf0988g01022.1
Oleur061Scf0988g01029.1
Oleur061Scf1013g01011.1
Oleur061Scf1015g00015.1
Oleur061Scf1032g02001.1
Oleur061Scf1033g00003.1
Oleur061Scf1036g01020.1
Oleur061Scf1042g01016.1
Oleur061Scf1044g00009.1
Oleur061Scf1054g02002.1
Oleur061Scf1057g05023.1
Oleur061Scf1060g01003.1
Oleur061Scf1063g00004.1
Oleur061Scf1063g01029.1
Oleur061Scf1066g00011.1
Oleur061Scf1066g06014.1
Oleur061Scf1066g06011.1
Oleur061Scf1068g02029.1
Oleur061Scf1075g04016.1
Oleur061Scf1081g02019.1
Oleur061Scf1081g03001.1
Oleur061Scf1081g03030.1
Oleur061Scf1081g03027.1
Oleur061Scf1082g00016.1
Oleur061Scf1084g00003.1
Oleur061Scf1084g02002.1
Oleur061Scf1088g00037.1
Oleur061Scf1089g00036.1
Oleur061Scf1100g03005.1
Oleur061Scf1100g04018.1
Oleur061Scf1109g00016.1
Oleur061Scf1114g02029.1
Oleur061Scf1120g02022.1
Oleur061Scf1127g07036.1
Oleur061Scf1128g00024.1
Oleur061Scf1142g04007.1
Oleur061Scf1158g00006.1
Oleur061Scf1159g00017.1
Oleur061Scf1176g00012.1
Oleur061Scf1181g02021.1
Oleur061Scf1183g03013.1
Oleur061Scf1187g02019.1
Oleur061Scf1195g00001.1
Oleur061Scf1213g00007.1
Oleur061Scf1214g01034.1
Oleur061Scf1217g01025.1
Oleur061Scf1219g00006.1
Oleur061Scf1219g04007.1
Oleur061Scf1231g00004.1
Oleur061Scf1269g00016.1
Oleur061Scf1271g03013.1
Oleur061Scf1287g07012.1
Oleur061Scf1310g10032.1
Oleur061Scf1313g01020.1
Oleur061Scf1335g00007.1
Oleur061Scf1340g00005.1
Oleur061Scf1364g00006.1
Oleur061Scf1374g01021.1
Oleur061Scf1409g00022.1
Oleur061Scf1412g03003.1
Oleur061Scf1413g01024.1
Oleur061Scf1423g00040.1
Oleur061Scf1427g06032.1
Oleur061Scf1443g03041.1
Oleur061Scf1460g00028.1
Oleur061Scf1464g02012.1
Oleur061Scf1508g01023.1
Oleur061Scf1517g08051.1
Oleur061Scf1537g01027.1
Oleur061Scf1537g01026.1
Oleur061Scf1537g01014.1
Oleur061Scf1537g02004.1
Oleur061Scf1538g00019.1
Oleur061Scf1553g02016.1
Oleur061Scf1570g00006.1
Oleur061Scf1577g01013.1
Oleur061Scf1580g04015.1
Oleur061Scf1581g01020.1
Oleur061Scf1582g01001.1
Oleur061Scf1588g02002.1
Oleur061Scf1648g03015.1
Oleur061Scf1656g00011.1
Oleur061Scf1658g01009.1
Oleur061Scf1663g00001.1
Oleur061Scf1664g03021.1
Oleur061Scf1678g00026.1
Oleur061Scf1680g01010.1
Oleur061Scf1680g07014.1
Oleur061Scf1686g03021.1
Oleur061Scf1688g01018.1
Oleur061Scf1716g02001.1
Oleur061Scf1726g05006.1
Oleur061Scf1737g00011.1
Oleur061Scf1770g02008.1
Oleur061Scf1809g04015.1
Oleur061Scf1837g01022.1
Oleur061Scf1870g00025.1
Oleur061Scf1899g07003.1
Oleur061Scf1899g08028.1
Oleur061Scf1899g08024.1
Oleur061Scf1899g08025.1
Oleur061Scf1985g00029.1
Oleur061Scf1987g08030.1
Oleur061Scf2003g02008.1
Oleur061Scf2069g03042.1
Oleur061Scf2088g00002.1
Oleur061Scf2114g01003.1
Oleur061Scf2114g02020.1
Oleur061Scf2134g03013.1
Oleur061Scf2175g00015.1
Oleur061Scf2189g00050.1
Oleur061Scf2196g00033.1
Oleur061Scf2215g05007.1
Oleur061Scf2215g06003.1
Oleur061Scf2232g00008.1
Oleur061Scf2286g00001.1
Oleur061Scf2292g01053.1
Oleur061Scf2296g03031.1
Oleur061Scf2303g03030.1
Oleur061Scf2323g00021.1
Oleur061Scf2329g00007.1
Oleur061Scf2383g00006.1
Oleur061Scf2423g01023.1
Oleur061Scf2439g02014.1
Oleur061Scf2443g00013.1
Oleur061Scf2443g00032.1
Oleur061Scf2443g00025.1
Oleur061Scf2451g00005.1
Oleur061Scf2451g04022.1
Oleur061Scf2457g05023.1
Oleur061Scf2464g00005.1
Oleur061Scf2481g08005.1
Oleur061Scf2502g02004.1
Oleur061Scf2502g02009.1
Oleur061Scf2513g02003.1
Oleur061Scf2515g06006.1
Oleur061Scf2515g06018.1
Oleur061Scf2523g00020.1
Oleur061Scf2536g00012.1
Oleur061Scf2553g03025.1
Oleur061Scf2554g00005.1
Oleur061Scf2592g01021.1
Oleur061Scf2592g10009.1
Oleur061Scf2594g01001.1
Oleur061Scf2622g00008.1
Oleur061Scf2630g00049.1
Oleur061Scf2632g00014.1
Oleur061Scf2638g01033.1
Oleur061Scf2683g00010.1
Oleur061Scf2697g05031.1
Oleur061Scf2697g06007.1
Oleur061Scf2762g00034.1
Oleur061Scf2768g00011.1
Oleur061Scf2774g00016.1
Oleur061Scf2813g17001.1
Oleur061Scf2818g00021.1
Oleur061Scf2854g01038.1
Oleur061Scf2876g00015.1
Oleur061Scf2899g02033.1
Oleur061Scf2904g00008.1
Oleur061Scf2909g03030.1
Oleur061Scf2915g01026.1
Oleur061Scf2915g01038.1
Oleur061Scf2925g00002.1
Oleur061Scf2934g00001.1
Oleur061Scf2948g03002.1
Oleur061Scf2950g00004.1
Oleur061Scf2962g03024.1
Oleur061Scf2971g01007.1
Oleur061Scf2972g00003.1
Oleur061Scf2974g03019.1
Oleur061Scf2985g00006.1
Oleur061Scf2986g00036.1
Oleur061Scf2991g00022.1
Oleur061Scf3000g04004.1
Oleur061Scf3000g04008.1
Oleur061Scf3010g00012.1
Oleur061Scf3010g00003.1
Oleur061Scf3012g00023.1
Oleur061Scf3029g04014.1
Oleur061Scf3029g04013.1
Oleur061Scf3075g02012.1
Oleur061Scf3082g12012.1
Oleur061Scf3084g00005.1
Oleur061Scf3087g00013.1
Oleur061Scf3087g01050.1
Oleur061Scf3087g01016.1
Oleur061Scf3089g04002.1
Oleur061Scf3108g05007.1
Oleur061Scf3109g01029.1
Oleur061Scf3112g04003.1
Oleur061Scf3124g00017.1
Oleur061Scf3131g00012.1
Oleur061Scf3132g00005.1
Oleur061Scf3133g03037.1
Oleur061Scf3143g03031.1
Oleur061Scf3147g02008.1
Oleur061Scf3163g02031.1
Oleur061Scf3167g02023.1
Oleur061Scf3176g00003.1
Oleur061Scf3179g00003.1
Oleur061Scf3186g01022.1
Oleur061Scf3204g02012.1
Oleur061Scf3217g03040.1
Oleur061Scf3218g05004.1
Oleur061Scf3224g02024.1
Oleur061Scf3225g01001.1
Oleur061Scf3229g02010.1
Oleur061Scf3249g00009.1
Oleur061Scf3259g05001.1
Oleur061Scf3259g05021.1
Oleur061Scf3259g05022.1
Oleur061Scf3267g01007.1
Oleur061Scf3286g00020.1
Oleur061Scf3287g02016.1
Oleur061Scf3294g00046.1
Oleur061Scf3306g00003.1
Oleur061Scf3318g00013.1
Oleur061Scf3318g02008.1
Oleur061Scf3351g00002.1
Oleur061Scf3355g00009.1
Oleur061Scf3365g00019.1
Oleur061Scf3370g00015.1
Oleur061Scf3384g01001.1
Oleur061Scf3398g00015.1
Oleur061Scf3418g01050.1
Oleur061Scf3420g04013.1
Oleur061Scf3421g03022.1
Oleur061Scf3485g02045.1
Oleur061Scf3514g02030.1
Oleur061Scf3524g01006.1
Oleur061Scf3534g00005.1
Oleur061Scf3538g00001.1
Oleur061Scf3541g00005.1
Oleur061Scf3564g00014.1
Oleur061Scf3571g04008.1
Oleur061Scf3586g00011.1
Oleur061Scf3592g01009.1
Oleur061Scf3592g02002.1
Oleur061Scf3595g02001.1
Oleur061Scf3625g00025.1
Oleur061Scf3663g01012.1
Oleur061Scf3725g10035.1
Oleur061Scf3752g04019.1
Oleur061Scf3760g00003.1
Oleur061Scf3785g01028.1
Oleur061Scf3795g05006.1
Oleur061Scf3816g00005.1
Oleur061Scf3816g00002.1
Oleur061Scf3818g00028.1
Oleur061Scf3825g07010.1
Oleur061Scf3852g00015.1
Oleur061Scf3868g00012.1
Oleur061Scf3887g00010.1
Oleur061Scf3890g00005.1
Oleur061Scf3926g00006.1
Oleur061Scf3926g00013.1
Oleur061Scf3967g01003.1
Oleur061Scf3986g08006.1
Oleur061Scf4001g00003.1
Oleur061Scf4013g00002.1
Oleur061Scf4042g00007.1
Oleur061Scf4049g00017.1
Oleur061Scf4053g00014.1
Oleur061Scf4112g04031.1
Oleur061Scf4127g02003.1
Oleur061Scf4159g00008.1
Oleur061Scf4209g00012.1
Oleur061Scf4253g02012.1
Oleur061Scf4253g05028.1
Oleur061Scf4298g00008.1
Oleur061Scf4309g00012.1
Oleur061Scf4310g01026.1
Oleur061Scf4344g01026.1
Oleur061Scf4379g00017.1
Oleur061Scf4382g00011.1
Oleur061Scf4406g11001.1
Oleur061Scf4411g00017.1
Oleur061Scf4430g00010.1
Oleur061Scf4457g00025.1
Oleur061Scf4462g00016.1
Oleur061Scf4592g00019.1
Oleur061Scf4600g01041.1
Oleur061Scf4610g00003.1
Oleur061Scf4622g02027.1
Oleur061Scf4750g04011.1
Oleur061Scf4829g00039.1
Oleur061Scf4897g01001.1
Oleur061Scf4989g00013.1
Oleur061Scf4993g00002.1
Oleur061Scf5024g01001.1
Oleur061Scf5031g01023.1
Oleur061Scf5076g00032.1
Oleur061Scf5096g00007.1
Oleur061Scf5130g00034.1
Oleur061Scf5156g00006.1
Oleur061Scf5156g00004.1
Oleur061Scf5199g00011.1
Oleur061Scf5205g00015.1
Oleur061Scf5223g01024.1
Oleur061Scf5238g01018.1
Oleur061Scf5239g00010.1
Oleur061Scf5258g00016.1
Oleur061Scf5260g00017.1
Oleur061Scf5276g01005.1
Oleur061Scf5293g02015.1
Oleur061Scf5293g02017.1
Oleur061Scf5326g00004.1
Oleur061Scf5355g01002.1
Oleur061Scf5355g01049.1
Oleur061Scf5358g00016.1
Oleur061Scf5420g02017.1
Oleur061Scf5439g00005.1
Oleur061Scf5473g04019.1
Oleur061Scf5508g00003.1
Oleur061Scf5561g03002.1
Oleur061Scf5574g00002.1
Oleur061Scf5608g00005.1
Oleur061Scf5657g00010.1
Oleur061Scf5685g00004.1
Oleur061Scf5687g00002.1
Oleur061Scf5705g00035.1
Oleur061Scf5711g03021.1
Oleur061Scf5724g00059.1
Oleur061Scf5726g00001.1
Oleur061Scf5782g00023.1
Oleur061Scf5804g02033.1
Oleur061Scf5893g02010.1
Oleur061Scf5990g01036.1
Oleur061Scf6041g00014.1
Oleur061Scf6051g00002.1
Oleur061Scf6052g00044.1
Oleur061Scf6052g00043.1
Oleur061Scf6052g00015.1
Oleur061Scf6052g00016.1
Oleur061Scf6053g00002.1
Oleur061Scf6068g00003.1
Oleur061Scf6119g00003.1
Oleur061Scf6148g00002.1
Oleur061Scf6150g00010.1
Oleur061Scf6150g00007.1
Oleur061Scf6150g01039.1
Oleur061Scf6228g00005.1
Oleur061Scf6266g07024.1
Oleur061Scf6282g01039.1
Oleur061Scf6341g00005.1
Oleur061Scf6363g00014.1
Oleur061Scf6379g00011.1
Oleur061Scf6385g00010.1
Oleur061Scf6391g00006.1
Oleur061Scf6461g02011.1
Oleur061Scf6481g00002.1
Oleur061Scf6481g00011.1
Oleur061Scf6485g01005.1
Oleur061Scf6507g02016.1
Oleur061Scf6581g00003.1
Oleur061Scf6602g02038.1
Oleur061Scf6637g00001.1
Oleur061Scf6637g01021.1
Oleur061Scf6637g01017.1
Oleur061Scf6637g02002.1
Oleur061Scf6655g00023.1
Oleur061Scf6690g00029.1
Oleur061Scf6715g01006.1
Oleur061Scf6735g00003.1
Oleur061Scf6775g00012.1
Oleur061Scf6776g04013.1
Oleur061Scf6797g00006.1
Oleur061Scf6811g00009.1
Oleur061Scf6857g00005.1
Oleur061Scf6892g01015.1
Oleur061Scf6908g00009.1
Oleur061Scf6918g00013.1
Oleur061Scf6918g00041.1
Oleur061Scf6923g00007.1
Oleur061Scf7007g02022.1
Oleur061Scf7012g03006.1
Oleur061Scf7062g02024.1
Oleur061Scf7062g05048.1
Oleur061Scf7103g00021.1
Oleur061Scf7124g00005.1
Oleur061Scf7152g00031.1
Oleur061Scf7152g00022.1
Oleur061Scf7152g00025.1
Oleur061Scf7178g02007.1
Oleur061Scf7194g00006.1
Oleur061Scf7198g02016.1
Oleur061Scf7305g00007.1
Oleur061Scf7390g00002.1
Oleur061Scf7432g00001.1
Oleur061Scf7450g00003.1
Oleur061Scf7461g03009.1
Oleur061Scf7479g00002.1
Oleur061Scf7525g00002.1
Oleur061Scf7535g00004.1
Oleur061Scf7582g05019.1
Oleur061Scf7622g00015.1
Oleur061Scf7702g00005.1
Oleur061Scf7728g00006.1
Oleur061Scf7736g00005.1
Oleur061Scf7744g02012.1
Oleur061Scf7754g00007.1
Oleur061Scf7769g00064.1
Oleur061Scf7774g03002.1
Oleur061Scf7779g01015.1
Oleur061Scf7779g02011.1
Oleur061Scf7798g05014.1
Oleur061Scf7798g05013.1
Oleur061Scf7798g06004.1
Oleur061Scf7842g00004.1
Oleur061Scf7850g00013.1
Oleur061Scf7869g05035.1
Oleur061Scf7909g00019.1
Oleur061Scf7973g05015.1
Oleur061Scf7973g06030.1
Oleur061Scf7982g00003.1
Oleur061Scf8050g02009.1
Oleur061Scf8069g03017.1
Oleur061Scf8108g00001.1
Oleur061Scf8144g00037.1
Oleur061Scf8147g02013.1
Oleur061Scf8189g01033.1
Oleur061Scf8284g04023.1
Oleur061Scf8284g06016.1
Oleur061Scf8288g03024.1
Oleur061Scf8288g04004.1
Oleur061Scf8288g09004.1
Oleur061Scf8288g09013.1
Oleur061Scf8316g02020.1
Oleur061Scf8443g00031.1
Oleur061Scf8467g00019.1
Oleur061Scf8474g00001.1
Oleur061Scf8489g00025.1
Oleur061Scf8511g01034.1
Oleur061Scf8620g00006.1
Oleur061Scf8661g02043.1
Oleur061Scf8764g00028.1
Oleur061Scf8770g00021.1
Oleur061Scf8779g00016.1
Oleur061Scf8784g00019.1
Oleur061Scf8902g00004.1
Oleur061Scf8914g01019.1
Oleur061Scf8929g01015.1
Oleur061Scf8944g00012.1
Oleur061Scf9037g00004.1
Oleur061Scf9135g02025.1
Oleur061Scf9138g02010.1
Oleur061Scf9139g12018.1
Oleur061Scf9139g13008.1
Oleur061Scf9140g02022.1
Oleur061Scf9153g02028.1
Oleur061Scf9155g00004.1
Oleur061Scf9156g04007.1
Oleur061Scf9159g10015.1
Oleur061Scf9161g07017.1
Oleur061Scf9162g12007.1
Oleur061Scf9164g03006.1
Oleur061Scf9164g04021.1
Oleur061Scf9165g21030.1
Oleur061Scf9166g04001.1
Oleur061Scf9166g06019.1
Oleur061Scf9170g03028.1
Oleur061Scf9173g05009.1

## Sheet: Fruits
Oleur061Scf0014g04018.1
Oleur061Scf0020g00001.1
Oleur061Scf0023g00016.1
Oleur061Scf0034g01018.1
Oleur061Scf0037g00025.1
Oleur061Scf0038g00019.1
Oleur061Scf0052g01010.1
Oleur061Scf0057g01009.1
Oleur061Scf0057g09017.1
Oleur061Scf0060g03011.1
Oleur061Scf0064g05037.1
Oleur061Scf0064g06004.1
Oleur061Scf0068g05025.1
Oleur061Scf0075g04015.1
Oleur061Scf0076g02027.1
Oleur061Scf0081g02006.1
Oleur061Scf0084g03029.1
Oleur061Scf0094g04026.1
Oleur061Scf0094g08003.1
Oleur061Scf0097g02025.1
Oleur061Scf0101g02023.1
Oleur061Scf0106g04029.1
Oleur061Scf0134g03024.1
Oleur061Scf0135g10063.1
Oleur061Scf0135g10009.1
Oleur061Scf0144g02014.1
Oleur061Scf0147g02042.1
Oleur061Scf0148g03026.1
Oleur061Scf0151g02047.1
Oleur061Scf0158g03010.1
Oleur061Scf0163g02028.1
Oleur061Scf0166g03005.1
Oleur061Scf0169g05010.1
Oleur061Scf0170g05005.1
Oleur061Scf0170g05006.1
Oleur061Scf0170g07010.1
Oleur061Scf0180g09019.1
Oleur061Scf0192g00010.1
Oleur061Scf0194g17013.1
Oleur061Scf0200g02004.1
Oleur061Scf0203g02008.1
Oleur061Scf0222g00003.1
Oleur061Scf0222g00008.1
Oleur061Scf0288g03029.1
Oleur061Scf0288g06007.1
Oleur061Scf0300g00007.1
Oleur061Scf0300g02019.1
Oleur061Scf0308g07048.1
Oleur061Scf0322g01015.1
Oleur061Scf0337g05001.1
Oleur061Scf0342g06019.1
Oleur061Scf0343g00005.1
Oleur061Scf0355g01017.1
Oleur061Scf0359g04028.1
Oleur061Scf0361g02004.1
Oleur061Scf0364g07011.1
Oleur061Scf0369g00006.1
Oleur061Scf0387g01003.1
Oleur061Scf0388g00023.1
Oleur061Scf0393g01038.1
Oleur061Scf0402g03016.1
Oleur061Scf0403g00006.1
Oleur061Scf0414g02013.1
Oleur061Scf0420g01001.1
Oleur061Scf0423g00018.1
Oleur061Scf0426g03019.1
Oleur061Scf0429g00006.1
Oleur061Scf0440g03010.1
Oleur061Scf0444g00021.1
Oleur061Scf0477g01016.1
Oleur061Scf0478g01003.1
Oleur061Scf0479g01003.1
Oleur061Scf0486g02025.1
Oleur061Scf0487g02026.1
Oleur061Scf0494g00005.1
Oleur061Scf0518g13016.1
Oleur061Scf0523g02022.1
Oleur061Scf0538g04027.1
Oleur061Scf0553g05004.1
Oleur061Scf0559g09006.1
Oleur061Scf0575g02027.1
Oleur061Scf0586g02004.1
Oleur061Scf0588g05001.1
Oleur061Scf0590g06015.1
Oleur061Scf0609g02015.1
Oleur061Scf0609g05014.1
Oleur061Scf0626g17003.1
Oleur061Scf0631g01003.1
Oleur061Scf0633g02016.1
Oleur061Scf0637g04007.1
Oleur061Scf0637g07016.1
Oleur061Scf0647g00015.1
Oleur061Scf0656g02019.1
Oleur061Scf0674g11025.1
Oleur061Scf0694g02004.1
Oleur061Scf0694g03001.1
Oleur061Scf0694g04007.1
Oleur061Scf0710g03020.1
Oleur061Scf0728g04022.1
Oleur061Scf0733g00003.1
Oleur061Scf0735g00024.1
Oleur061Scf0737g04023.1
Oleur061Scf0738g00007.1
Oleur061Scf0753g00019.1
Oleur061Scf0753g00020.1
Oleur061Scf0762g06002.1
Oleur061Scf0767g08035.1
Oleur061Scf0767g08019.1
Oleur061Scf0804g00005.1
Oleur061Scf0808g00015.1
Oleur061Scf0811g01010.1
Oleur061Scf0838g04066.1
Oleur061Scf0841g01031.1
Oleur061Scf0863g00003.1
Oleur061Scf0881g01002.1
Oleur061Scf0884g00023.1
Oleur061Scf0904g01004.1
Oleur061Scf0924g00003.1
Oleur061Scf0925g00019.1
Oleur061Scf0937g08030.1
Oleur061Scf0937g08031.1
Oleur061Scf0940g00005.1
Oleur061Scf0943g05012.1
Oleur061Scf0952g03017.1
Oleur061Scf0956g00006.1
Oleur061Scf0997g01008.1
Oleur061Scf0997g01004.1
Oleur061Scf1003g00001.1
Oleur061Scf1017g03028.1
Oleur061Scf1022g02016.1
Oleur061Scf1030g00009.1
Oleur061Scf1032g02044.1
Oleur061Scf1053g00009.1
Oleur061Scf1057g05030.1
Oleur061Scf1064g02005.1
Oleur061Scf1074g09001.1
Oleur061Scf1081g03032.1
Oleur061Scf1093g04023.1
Oleur061Scf1102g11021.1
Oleur061Scf1105g03031.1
Oleur061Scf1105g03007.1
Oleur061Scf1111g01029.1
Oleur061Scf1120g02011.1
Oleur061Scf1126g02019.1
Oleur061Scf1127g06023.1
Oleur061Scf1142g07007.1
Oleur061Scf1170g00022.1
Oleur061Scf1170t00007.1
Oleur061Scf1176g00011.1
Oleur061Scf1181g01007.1
Oleur061Scf1200g05023.1
Oleur061Scf1202g04007.1
Oleur061Scf1209g05013.1
Oleur061Scf1213g01043.1
Oleur061Scf1218g01004.1
Oleur061Scf1219g05016.1
Oleur061Scf1229g01004.1
Oleur061Scf1251g00005.1
Oleur061Scf1256g01035.1
Oleur061Scf1262g03012.1
Oleur061Scf1269g04024.1
Oleur061Scf1272g03005.1
Oleur061Scf1272g03011.1
Oleur061Scf1279g00008.1
Oleur061Scf1293g00031.1
Oleur061Scf1330g06008.1
Oleur061Scf1338g03018.1
Oleur061Scf1339g01010.1
Oleur061Scf1342g15041.1
Oleur061Scf1344g02028.1
Oleur061Scf1361g02020.1
Oleur061Scf1369g08016.1
Oleur061Scf1395g08035.1
Oleur061Scf1415g00001.1
Oleur061Scf1418g05002.1
Oleur061Scf1427g08002.1
Oleur061Scf1427g08010.1
Oleur061Scf1430g03038.1
Oleur061Scf1432g01001.1
Oleur061Scf1459g11017.1
Oleur061Scf1481g01011.1
Oleur061Scf1555g00003.1
Oleur061Scf1564g00013.1
Oleur061Scf1571g05001.1
Oleur061Scf1574g00012.1
Oleur061Scf1580g07005.1
Oleur061Scf1588g03011.1
Oleur061Scf1598g01001.1
Oleur061Scf1605g00023.1
Oleur061Scf1626g01012.1
Oleur061Scf1632g00001.1
Oleur061Scf1653g00013.1
Oleur061Scf1704g03022.1
Oleur061Scf1714g00009.1
Oleur061Scf1719g04021.1
Oleur061Scf1724g05020.1
Oleur061Scf1733g06002.1
Oleur061Scf1775g03016.1
Oleur061Scf1790g01013.1
Oleur061Scf1794g11011.1
Oleur061Scf1794g11013.1
Oleur061Scf1798g00005.1
Oleur061Scf1809g03005.1
Oleur061Scf1819g01006.1
Oleur061Scf1830g00026.1
Oleur061Scf1831g13011.1
Oleur061Scf1835g01016.1
Oleur061Scf1854g00018.1
Oleur061Scf1857g00012.1
Oleur061Scf1889g02048.1
Oleur061Scf1919g05011.1
Oleur061Scf1919g07013.1
Oleur061Scf1927g02009.1
Oleur061Scf1960g00020.1
Oleur061Scf1966g00028.1
Oleur061Scf2035g03022.1
Oleur061Scf2049g02029.1
Oleur061Scf2075g00008.1
Oleur061Scf2084g00026.1
Oleur061Scf2091g01024.1
Oleur061Scf2091g02046.1
Oleur061Scf2100g01041.1
Oleur061Scf2127g06020.1
Oleur061Scf2127g07002.1
Oleur061Scf2127g07005.1
Oleur061Scf2130g07028.1
Oleur061Scf2188g00018.1
Oleur061Scf2198g00003.1
Oleur061Scf2225g00017.1
Oleur061Scf2244g01010.1
Oleur061Scf2277g00004.1
Oleur061Scf2278g00033.1
Oleur061Scf2288g01001.1
Oleur061Scf2292g01005.1
Oleur061Scf2306g00013.1
Oleur061Scf2311g00002.1
Oleur061Scf2311g03010.1
Oleur061Scf2313g01002.1
Oleur061Scf2313g01021.1
Oleur061Scf2313g01004.1
Oleur061Scf2343g01014.1
Oleur061Scf2358g05026.1
Oleur061Scf2420g00019.1
Oleur061Scf2425g01041.1
Oleur061Scf2426g01004.1
Oleur061Scf2430g00008.1
Oleur061Scf2469g00018.1
Oleur061Scf2481g00014.1
Oleur061Scf2485g01011.1
Oleur061Scf2550g00003.1
Oleur061Scf2551g00008.1
Oleur061Scf2557g00055.1
Oleur061Scf2579g04006.1
Oleur061Scf2587g00006.1
Oleur061Scf2638g00008.1
Oleur061Scf2646g00023.1
Oleur061Scf2652g00017.1
Oleur061Scf2685g02045.1
Oleur061Scf2689g03014.1
Oleur061Scf2733g00004.1
Oleur061Scf2739g00026.1
Oleur061Scf2788g00025.1
Oleur061Scf2813g15001.1
Oleur061Scf2838g00014.1
Oleur061Scf2846g06018.1
Oleur061Scf2863g00004.1
Oleur061Scf2929g01040.1
Oleur061Scf2943g00018.1
Oleur061Scf2945g00001.1
Oleur061Scf2971g01003.1
Oleur061Scf2971g01044.1
Oleur061Scf3005g00011.1
Oleur061Scf3012g00028.1
Oleur061Scf3012g00027.1
Oleur061Scf3013g02035.1
Oleur061Scf3013t02067.1
Oleur061Scf3022g02009.1
Oleur061Scf3023g02005.1
Oleur061Scf3027g00022.1
Oleur061Scf3030g01021.1
Oleur061Scf3034g00010.1
Oleur061Scf3053g02016.1
Oleur061Scf3064g08004.1
Oleur061Scf3064g09016.1
Oleur061Scf3080g01014.1
Oleur061Scf3082g15018.1
Oleur061Scf3122g01012.1
Oleur061Scf3176g01027.1
Oleur061Scf3180g01039.1
Oleur061Scf3186g01018.1
Oleur061Scf3186g01010.1
Oleur061Scf3192g00010.1
Oleur061Scf3202g00004.1
Oleur061Scf3225g03045.1
Oleur061Scf3242g01016.1
Oleur061Scf3263g00010.1
Oleur061Scf3292g03004.1
Oleur061Scf3300g00025.1
Oleur061Scf3365g00004.1
Oleur061Scf3378g00026.1
Oleur061Scf3381g00017.1
Oleur061Scf3411g00003.1
Oleur061Scf3422g00007.1
Oleur061Scf3428g03003.1
Oleur061Scf3433g02027.1
Oleur061Scf3449g00024.1
Oleur061Scf3472g00011.1
Oleur061Scf3475g00006.1
Oleur061Scf3476g00005.1
Oleur061Scf3480g01023.1
Oleur061Scf3485g01010.1
Oleur061Scf3489g02011.1
Oleur061Scf3490g06007.1
Oleur061Scf3554g00025.1
Oleur061Scf3574g04007.1
Oleur061Scf3585g01012.1
Oleur061Scf3674g03020.1
Oleur061Scf3690g01048.1
Oleur061Scf3702g00007.1
Oleur061Scf3725g03006.1
Oleur061Scf3725g08008.1
Oleur061Scf3725g11030.1
Oleur061Scf3788g00001.1
Oleur061Scf3863g01003.1
Oleur061Scf3866g01012.1
Oleur061Scf3944g00009.1
Oleur061Scf4094g00001.1
Oleur061Scf4211g01020.1
Oleur061Scf4277g02022.1
Oleur061Scf4338g01021.1
Oleur061Scf4360g00011.1
Oleur061Scf4406g03003.1
Oleur061Scf4406g14050.1
Oleur061Scf4420g02009.1
Oleur061Scf4438g00043.1
Oleur061Scf4452g02034.1
Oleur061Scf4458g00002.1
Oleur061Scf4530g03037.1
Oleur061Scf4586g00001.1
Oleur061Scf4600g01022.1
Oleur061Scf4664g05001.1
Oleur061Scf4700g02016.1
Oleur061Scf4709g00017.1
Oleur061Scf4754g01030.1
Oleur061Scf4804g01001.1
Oleur061Scf4883g01042.1
Oleur061Scf4900g00001.1
Oleur061Scf4999g00006.1
Oleur061Scf5052g00007.1
Oleur061Scf5077g00022.1
Oleur061Scf5085g00033.1
Oleur061Scf5124g02037.1
Oleur061Scf5140g04019.1
Oleur061Scf5154g00031.1
Oleur061Scf5179g02004.1
Oleur061Scf5180g01013.1
Oleur061Scf5180g01010.1
Oleur061Scf5208g05032.1
Oleur061Scf5213g00002.1
Oleur061Scf5218g00021.1
Oleur061Scf5218g00019.1
Oleur061Scf5224g01013.1
Oleur061Scf5255g02005.1
Oleur061Scf5255g03019.1
Oleur061Scf5311g04027.1
Oleur061Scf5311g04043.1
Oleur061Scf5312g04016.1
Oleur061Scf5329g00001.1
Oleur061Scf5363g00012.1
Oleur061Scf5402g00009.1
Oleur061Scf5453g02025.1
Oleur061Scf5466g00019.1
Oleur061Scf5466g01015.1
Oleur061Scf5516g00003.1
Oleur061Scf5561g06027.1
Oleur061Scf5603g00013.1
Oleur061Scf5612g02014.1
Oleur061Scf5632g00004.1
Oleur061Scf5675g00005.1
Oleur061Scf5675g02008.1
Oleur061Scf5675t02036.1
Oleur061Scf5708g00034.1
Oleur061Scf5711g03013.1
Oleur061Scf5722g01010.1
Oleur061Scf5764g00005.1
Oleur061Scf5781g02009.1
Oleur061Scf5878g07018.1
Oleur061Scf5880g00010.1
Oleur061Scf5925g02016.1
Oleur061Scf5937g02012.1
Oleur061Scf5937g02020.1
Oleur061Scf5940g00016.1
Oleur061Scf5975g00029.1
Oleur061Scf5980g00001.1
Oleur061Scf5984g00002.1
Oleur061Scf6074g01027.1
Oleur061Scf6190g00018.1
Oleur061Scf6207g00035.1
Oleur061Scf6308g02002.1
Oleur061Scf6341g00006.1
Oleur061Scf6399g00019.1
Oleur061Scf6451g01003.1
Oleur061Scf6515g00022.1
Oleur061Scf6546g01042.1
Oleur061Scf6552g00009.1
Oleur061Scf6560g00039.1
Oleur061Scf6570g00013.1
Oleur061Scf6618g00004.1
Oleur061Scf6769g01044.1
Oleur061Scf6829g00028.1
Oleur061Scf6854g01007.1
Oleur061Scf6856g00008.1
Oleur061Scf6908g01022.1
Oleur061Scf6908g01003.1
Oleur061Scf6922g00020.1
Oleur061Scf7036g00020.1
Oleur061Scf7124g01005.1
Oleur061Scf7173g00004.1
Oleur061Scf7307g00023.1
Oleur061Scf7310g00013.1
Oleur061Scf7427g00046.1
Oleur061Scf7480g04012.1
Oleur061Scf7509g00001.1
Oleur061Scf7513g00001.1
Oleur061Scf7515g02019.1
Oleur061Scf7522g00002.1
Oleur061Scf7582g06004.1
Oleur061Scf7635g02019.1
Oleur061Scf7645g00029.1
Oleur061Scf7670g00015.1
Oleur061Scf7670g00011.1
Oleur061Scf7798g03001.1
Oleur061Scf7866g00007.1
Oleur061Scf7869g00012.1
Oleur061Scf7899g04001.1
Oleur061Scf7978g04007.1
Oleur061Scf7978g08020.1
Oleur061Scf7978g10022.1
Oleur061Scf7986g00001.1
Oleur061Scf8027g01001.1
Oleur061Scf8036g00024.1
Oleur061Scf8069g02003.1
Oleur061Scf8069g02008.1
Oleur061Scf8135g00030.1
Oleur061Scf8146g01006.1
Oleur061Scf8180g01016.1
Oleur061Scf8180g01007.1
Oleur061Scf8220g00002.1
Oleur061Scf8271g01006.1
Oleur061Scf8288g00015.1
Oleur061Scf8288g07028.1
Oleur061Scf8333g01007.1
Oleur061Scf8354g00019.1
Oleur061Scf8354g00045.1
Oleur061Scf8407g00010.1
Oleur061Scf8409g00012.1
Oleur061Scf8460g01036.1
Oleur061Scf8506g00006.1
Oleur061Scf8624g00001.1
Oleur061Scf8631g00014.1
Oleur061Scf8641g03010.1
Oleur061Scf8721g00003.1
Oleur061Scf8764g00009.1
Oleur061Scf8782g00006.1
Oleur061Scf8787g00035.1
Oleur061Scf8798g00001.1
Oleur061Scf8822g07044.1
Oleur061Scf8909g00015.1
Oleur061Scf8916g00005.1
Oleur061Scf8968g00011.1
Oleur061Scf9093g03001.1
Oleur061Scf9098g00028.1
Oleur061Scf9125g01014.1
Oleur061Scf9139g14004.1
Oleur061Scf9140g05015.1
Oleur061Scf9146g05027.1
Oleur061Scf9156g07022.1
Oleur061Scf9160g16009.1
Oleur061Scf9161g07031.1
Oleur061Scf9163g09014.1
Oleur061Scf9164g10004.1
Oleur061Scf9166g00017.1
Oleur061Scf9170g17001.1

## Sheet: Seeds
Oleur061Scf0003g00011.1
Oleur061Scf0006g00021.1
Oleur061Scf0013g01021.1
Oleur061Scf0013g03035.1
Oleur061Scf0014g04013.1
Oleur061Scf0014g04020.1
Oleur061Scf0027g00007.1
Oleur061Scf0029g03019.1
Oleur061Scf0029g03027.1
Oleur061Scf0029g03029.1
Oleur061Scf0037g05004.1
Oleur061Scf0037g05006.1
Oleur061Scf0047g00018.1
Oleur061Scf0052g03012.1
Oleur061Scf0055g02003.1
Oleur061Scf0057g11008.1
Oleur061Scf0058g13013.1
Oleur061Scf0072g09018.1
Oleur061Scf0074g08001.1
Oleur061Scf0074g08002.1
Oleur061Scf0076g03019.1
Oleur061Scf0078g00017.1
Oleur061Scf0080g05035.1
Oleur061Scf0083g01014.1
Oleur061Scf0088g04051.1
Oleur061Scf0089g02001.1
Oleur061Scf0089g11020.1
Oleur061Scf0091g06009.1
Oleur061Scf0094g09028.1
Oleur061Scf0102g00006.1
Oleur061Scf0106g08015.1
Oleur061Scf0107g01022.1
Oleur061Scf0110g00005.1
Oleur061Scf0118g01024.1
Oleur061Scf0122g05001.1
Oleur061Scf0123g04010.1
Oleur061Scf0137g03008.1
Oleur061Scf0148g01009.1
Oleur061Scf0148g04032.1
Oleur061Scf0151g02050.1
Oleur061Scf0152g02019.1
Oleur061Scf0160g05013.1
Oleur061Scf0163g00017.1
Oleur061Scf0163g01018.1
Oleur061Scf0164g01012.1
Oleur061Scf0165g01034.1
Oleur061Scf0167g01020.1
Oleur061Scf0169g05012.1
Oleur061Scf0170g06006.1
Oleur061Scf0170g06022.1
Oleur061Scf0173g03001.1
Oleur061Scf0173g04060.1
Oleur061Scf0174g02012.1
Oleur061Scf0176g03037.1
Oleur061Scf0181g03024.1
Oleur061Scf0186g07028.1
Oleur061Scf0194g01022.1
Oleur061Scf0202g01032.1
Oleur061Scf0211g02002.1
Oleur061Scf0214g00018.1
Oleur061Scf0224g03016.1
Oleur061Scf0231g20031.1
Oleur061Scf0236g05010.1
Oleur061Scf0239g07007.1
Oleur061Scf0247g05017.1
Oleur061Scf0251g03006.1
Oleur061Scf0256g01020.1
Oleur061Scf0256g03055.1
Oleur061Scf0259g03006.1
Oleur061Scf0259g03005.1
Oleur061Scf0260g02027.1
Oleur061Scf0262g02012.1
Oleur061Scf0266g01005.1
Oleur061Scf0267g00009.1
Oleur061Scf0272g00001.1
Oleur061Scf0275g00007.1
Oleur061Scf0276g02020.1
Oleur061Scf0280g02016.1
Oleur061Scf0289g03007.1
Oleur061Scf0289g05001.1
Oleur061Scf0289g05018.1
Oleur061Scf0290g01022.1
Oleur061Scf0306g02009.1
Oleur061Scf0308g04026.1
Oleur061Scf0309g03010.1
Oleur061Scf0309g03011.1
Oleur061Scf0310g02001.1
Oleur061Scf0329g00003.1
Oleur061Scf0334g01015.1
Oleur061Scf0335g01051.1
Oleur061Scf0336g03037.1
Oleur061Scf0351g02043.1
Oleur061Scf0357g07009.1
Oleur061Scf0359g04022.1
Oleur061Scf0362g01012.1
Oleur061Scf0362g03017.1
Oleur061Scf0367g02010.1
Oleur061Scf0367g06030.1
Oleur061Scf0370g06009.1
Oleur061Scf0390g05019.1
Oleur061Scf0390g07005.1
Oleur061Scf0392g03004.1
Oleur061Scf0394g00012.1
Oleur061Scf0395g01041.1
Oleur061Scf0398g07002.1
Oleur061Scf0402g01005.1
Oleur061Scf0409g00002.1
Oleur061Scf0410g01003.1
Oleur061Scf0416g07005.1
Oleur061Scf0419g00010.1
Oleur061Scf0420g02002.1
Oleur061Scf0430g06004.1
Oleur061Scf0431g00008.1
Oleur061Scf0434g00012.1
Oleur061Scf0443g00003.1
Oleur061Scf0446g02057.1
Oleur061Scf0461g02005.1
Oleur061Scf0476g00001.1
Oleur061Scf0477g01003.1
Oleur061Scf0479g02005.1
Oleur061Scf0502g00005.1
Oleur061Scf0504g01052.1
Oleur061Scf0510g01015.1
Oleur061Scf0511g01018.1
Oleur061Scf0515g01039.1
Oleur061Scf0518g07035.1
Oleur061Scf0525g04006.1
Oleur061Scf0531g09011.1
Oleur061Scf0531g25009.1
Oleur061Scf0541g00001.1
Oleur061Scf0546g01006.1
Oleur061Scf0551g00001.1
Oleur061Scf0553g05005.1
Oleur061Scf0554g04054.1
Oleur061Scf0560g00010.1
Oleur061Scf0570g10040.1
Oleur061Scf0580g02027.1
Oleur061Scf0583g00012.1
Oleur061Scf0583g00011.1
Oleur061Scf0584g00006.1
Oleur061Scf0588g05022.1
Oleur061Scf0597g00032.1
Oleur061Scf0607g00002.1
Oleur061Scf0615g02006.1
Oleur061Scf0617g00010.1
Oleur061Scf0617g04001.1
Oleur061Scf0623g12009.1
Oleur061Scf0623g17014.1
Oleur061Scf0626g01010.1
Oleur061Scf0646g01052.1
Oleur061Scf0652g12035.1
Oleur061Scf0656g01039.1
Oleur061Scf0658g00009.1
Oleur061Scf0663g01006.1
Oleur061Scf0663g01020.1
Oleur061Scf0670g01021.1
Oleur061Scf0674g09003.1
Oleur061Scf0678g00005.1
Oleur061Scf0689g01031.1
Oleur061Scf0690g01042.1
Oleur061Scf0692g01014.1
Oleur061Scf0701g00022.1
Oleur061Scf0701g00023.1
Oleur061Scf0709g02017.1
Oleur061Scf0717g00010.1
Oleur061Scf0717g00009.1
Oleur061Scf0718g03006.1
Oleur061Scf0718g05090.1
Oleur061Scf0718g10023.1
Oleur061Scf0719g10021.1
Oleur061Scf0723g01025.1
Oleur061Scf0729g00004.1
Oleur061Scf0732g04023.1
Oleur061Scf0776g00017.1
Oleur061Scf0789g01007.1
Oleur061Scf0791g00017.1
Oleur061Scf0793g07005.1
Oleur061Scf0793g07015.1
Oleur061Scf0799g05018.1
Oleur061Scf0803g10028.1
Oleur061Scf0806g01056.1
Oleur061Scf0809g00009.1
Oleur061Scf0813g00002.1
Oleur061Scf0816g00016.1
Oleur061Scf0822g01027.1
Oleur061Scf0838g01001.1
Oleur061Scf0839g00019.1
Oleur061Scf0840g01016.1
Oleur061Scf0856g01002.1
Oleur061Scf0873g01018.1
Oleur061Scf0881g02007.1
Oleur061Scf0885g00005.1
Oleur061Scf0889g02001.1
Oleur061Scf0892g03011.1
Oleur061Scf0894g00020.1
Oleur061Scf0902g06005.1
Oleur061Scf0902g06012.1
Oleur061Scf0910g07007.1
Oleur061Scf0921g01020.1
Oleur061Scf0929g03007.1
Oleur061Scf0930g03017.1
Oleur061Scf0937g08014.1
Oleur061Scf0941g02007.1
Oleur061Scf0943g00004.1
Oleur061Scf0945g00010.1
Oleur061Scf0953g05007.1
Oleur061Scf0956g00003.1
Oleur061Scf0963g01001.1
Oleur061Scf0974g00034.1
Oleur061Scf0976g00002.1
Oleur061Scf0977g00042.1
Oleur061Scf0986g01003.1
Oleur061Scf0989g01005.1
Oleur061Scf0992g00004.1
Oleur061Scf0992g00022.1
Oleur061Scf0994g05016.1
Oleur061Scf0996g00035.1
Oleur061Scf0999g07004.1
Oleur061Scf1044g00003.1
Oleur061Scf1054g01029.1
Oleur061Scf1066g00009.1
Oleur061Scf1067g01001.1
Oleur061Scf1071g02034.1
Oleur061Scf1076g00003.1
Oleur061Scf1077g02014.1
Oleur061Scf1092g00014.1
Oleur061Scf1095g01012.1
Oleur061Scf1105g06016.1
Oleur061Scf1105g06009.1
Oleur061Scf1106g00010.1
Oleur061Scf1113g02004.1
Oleur061Scf1119g01004.1
Oleur061Scf1127g04004.1
Oleur061Scf1129g00060.1
Oleur061Scf1135g02003.1
Oleur061Scf1135g03002.1
Oleur061Scf1139g01039.1
Oleur061Scf1140g01020.1
Oleur061Scf1160g02001.1
Oleur061Scf1163g04034.1
Oleur061Scf1166g07030.1
Oleur061Scf1174g02010.1
Oleur061Scf1175g03007.1
Oleur061Scf1177g07037.1
Oleur061Scf1178g07005.1
Oleur061Scf1196g07042.1
Oleur061Scf1200g04017.1
Oleur061Scf1209g08026.1
Oleur061Scf1211g02004.1
Oleur061Scf1214g01022.1
Oleur061Scf1217g03031.1
Oleur061Scf1223g04006.1
Oleur061Scf1236g00013.1
Oleur061Scf1242g06022.1
Oleur061Scf1251g01012.1
Oleur061Scf1263g01019.1
Oleur061Scf1269g03007.1
Oleur061Scf1270g16023.1
Oleur061Scf1272g10014.1
Oleur061Scf1273g01035.1
Oleur061Scf1281g01021.1
Oleur061Scf1287g13003.1
Oleur061Scf1293g01021.1
Oleur061Scf1295g03035.1
Oleur061Scf1305g01031.1
Oleur061Scf1329g05010.1
Oleur061Scf1329g05007.1
Oleur061Scf1330g02016.1
Oleur061Scf1341g00010.1
Oleur061Scf1342g02012.1
Oleur061Scf1362g02017.1
Oleur061Scf1382g02025.1
Oleur061Scf1385g00010.1
Oleur061Scf1390g01023.1
Oleur061Scf1393g00006.1
Oleur061Scf1394g01008.1
Oleur061Scf1395g06002.1
Oleur061Scf1420g01020.1
Oleur061Scf1424g03028.1
Oleur061Scf1427g05025.1
Oleur061Scf1428g01008.1
Oleur061Scf1429g00039.1
Oleur061Scf1432g04013.1
Oleur061Scf1441g00009.1
Oleur061Scf1446g01015.1
Oleur061Scf1447g01003.1
Oleur061Scf1450g01056.1
Oleur061Scf1459g16002.1
Oleur061Scf1459g16009.1
Oleur061Scf1459g20063.1
Oleur061Scf1459g20025.1
Oleur061Scf1478g04004.1
Oleur061Scf1485g00021.1
Oleur061Scf1488g00044.1
Oleur061Scf1489g00009.1
Oleur061Scf1500g00004.1
Oleur061Scf1517g03018.1
Oleur061Scf1536g01019.1
Oleur061Scf1547g00029.1
Oleur061Scf1549g00022.1
Oleur061Scf1571g06005.1
Oleur061Scf1571g11031.1
Oleur061Scf1577g01043.1
Oleur061Scf1579g00002.1
Oleur061Scf1579g00027.1
Oleur061Scf1580g09010.1
Oleur061Scf1583g00020.1
Oleur061Scf1583g00033.1
Oleur061Scf1597g01003.1
Oleur061Scf1601g00007.1
Oleur061Scf1625g00011.1
Oleur061Scf1625g01001.1
Oleur061Scf1657g02003.1
Oleur061Scf1672g00024.1
Oleur061Scf1672g00025.1
Oleur061Scf1675g02012.1
Oleur061Scf1688g04009.1
Oleur061Scf1688g05007.1
Oleur061Scf1707g00035.1
Oleur061Scf1731g01045.1
Oleur061Scf1743g01006.1
Oleur061Scf1758g00007.1
Oleur061Scf1758g00025.1
Oleur061Scf1773g01016.1
Oleur061Scf1774g00009.1
Oleur061Scf1775g10030.1
Oleur061Scf1776g00014.1
Oleur061Scf1779g00017.1
Oleur061Scf1779g01024.1
Oleur061Scf1779g02013.1
Oleur061Scf1804g05033.1
Oleur061Scf1807g00028.1
Oleur061Scf1823g04007.1
Oleur061Scf1827g02026.1
Oleur061Scf1835g00001.1
Oleur061Scf1838g00015.1
Oleur061Scf1853g00004.1
Oleur061Scf1864g00015.1
Oleur061Scf1879g02009.1
Oleur061Scf1893g01005.1
Oleur061Scf1893g03027.1
Oleur061Scf1893g04028.1
Oleur061Scf1899g02022.1
Oleur061Scf1903g05001.1
Oleur061Scf1952g00022.1
Oleur061Scf1983g00004.1
Oleur061Scf1990g02013.1
Oleur061Scf1997g01007.1
Oleur061Scf2003g00020.1
Oleur061Scf2003g00012.1
Oleur061Scf2016g01001.1
Oleur061Scf2016g01009.1
Oleur061Scf2019g01030.1
Oleur061Scf2019g02028.1
Oleur061Scf2019g05004.1
Oleur061Scf2024g00003.1
Oleur061Scf2035g01010.1
Oleur061Scf2041g00013.1
Oleur061Scf2052g01044.1
Oleur061Scf2058g00008.1
Oleur061Scf2070g00036.1
Oleur061Scf2071g04012.1
Oleur061Scf2071g08020.1
Oleur061Scf2073g00012.1
Oleur061Scf2077g00004.1
Oleur061Scf2077g01001.1
Oleur061Scf2084g01001.1
Oleur061Scf2091g02039.1
Oleur061Scf2110g00014.1
Oleur061Scf2124g01041.1
Oleur061Scf2130g06014.1
Oleur061Scf2133g00055.1
Oleur061Scf2144g00041.1
Oleur061Scf2152g00026.1
Oleur061Scf2166g02006.1
Oleur061Scf2167g00006.1
Oleur061Scf2173g00034.1
Oleur061Scf2183g01025.1
Oleur061Scf2198g02009.1
Oleur061Scf2216g00026.1
Oleur061Scf2235g00027.1
Oleur061Scf2238g05031.1
Oleur061Scf2241g05009.1
Oleur061Scf2260g00014.1
Oleur061Scf2260g01002.1
Oleur061Scf2275g03010.1
Oleur061Scf2296g03007.1
Oleur061Scf2311g01007.1
Oleur061Scf2323g00016.1
Oleur061Scf2336g04013.1
Oleur061Scf2348g00003.1
Oleur061Scf2365g00003.1
Oleur061Scf2406g06014.1
Oleur061Scf2420g00021.1
Oleur061Scf2428g01024.1
Oleur061Scf2429g07006.1
Oleur061Scf2429g08019.1
Oleur061Scf2432g09005.1
Oleur061Scf2445g02009.1
Oleur061Scf2451g03013.1
Oleur061Scf2480g00039.1
Oleur061Scf2484g00008.1
Oleur061Scf2484g00020.1
Oleur061Scf2487g01033.1
Oleur061Scf2507g00001.1
Oleur061Scf2518g07011.1
Oleur061Scf2522g00015.1
Oleur061Scf2524g05046.1
Oleur061Scf2548g01017.1
Oleur061Scf2553g03018.1
Oleur061Scf2557g00009.1
Oleur061Scf2562g00011.1
Oleur061Scf2564g00011.1
Oleur061Scf2579g00015.1
Oleur061Scf2579t00025.1
Oleur061Scf2594g01019.1
Oleur061Scf2613g00040.1
Oleur061Scf2621g01016.1
Oleur061Scf2670g00005.1
Oleur061Scf2670g00003.1
Oleur061Scf2693g00020.1
Oleur061Scf2697t00020.1
Oleur061Scf2697g04003.1
Oleur061Scf2706g00040.1
Oleur061Scf2707g01025.1
Oleur061Scf2707g01024.1
Oleur061Scf2750g00008.1
Oleur061Scf2763g01029.1
Oleur061Scf2764g00003.1
Oleur061Scf2771g01023.1
Oleur061Scf2777g00018.1
Oleur061Scf2777g01019.1
Oleur061Scf2784g00024.1
Oleur061Scf2788g00010.1
Oleur061Scf2819g04081.1
Oleur061Scf2838g00019.1
Oleur061Scf2838g07011.1
Oleur061Scf2856g00006.1
Oleur061Scf2857g00020.1
Oleur061Scf2906g00012.1
Oleur061Scf2913g00019.1
Oleur061Scf2932g00004.1
Oleur061Scf2968g03018.1
Oleur061Scf2981g00042.1
Oleur061Scf2994g00002.1
Oleur061Scf2994g00001.1
Oleur061Scf3000g08052.1
Oleur061Scf3006g04016.1
Oleur061Scf3022g00004.1
Oleur061Scf3026g03046.1
Oleur061Scf3029g02013.1
Oleur061Scf3038g00029.1
Oleur061Scf3045g00002.1
Oleur061Scf3048g01032.1
Oleur061Scf3057g01007.1
Oleur061Scf3064g01014.1
Oleur061Scf3064t09018.1
Oleur061Scf3082g04005.1
Oleur061Scf3082g19003.1
Oleur061Scf3090g00035.1
Oleur061Scf3090g01034.1
Oleur061Scf3090g09011.1
Oleur061Scf3090g09002.1
Oleur061Scf3106g00009.1
Oleur061Scf3112g06017.1
Oleur061Scf3116g00007.1
Oleur061Scf3123g00018.1
Oleur061Scf3125g00001.1
Oleur061Scf3134g00005.1
Oleur061Scf3144g01015.1
Oleur061Scf3147g02014.1
Oleur061Scf3147g02006.1
Oleur061Scf3154g00053.1
Oleur061Scf3168g00019.1
Oleur061Scf3174g00010.1
Oleur061Scf3186g01019.1
Oleur061Scf3217g01002.1
Oleur061Scf3220g04003.1
Oleur061Scf3224g00015.1
Oleur061Scf3224g01012.1
Oleur061Scf3224g01010.1
Oleur061Scf3224g01011.1
Oleur061Scf3224g02031.1
Oleur061Scf3229g01021.1
Oleur061Scf3229g02016.1
Oleur061Scf3261g00025.1
Oleur061Scf3261g00003.1
Oleur061Scf3267g04022.1
Oleur061Scf3270g00015.1
Oleur061Scf3315g03026.1
Oleur061Scf3316g00007.1
Oleur061Scf3330g00001.1
Oleur061Scf3339g00004.1
Oleur061Scf3339g00014.1
Oleur061Scf3345g01033.1
Oleur061Scf3361g03016.1
Oleur061Scf3362g00016.1
Oleur061Scf3364g00031.1
Oleur061Scf3377t01052.1
Oleur061Scf3379g00013.1
Oleur061Scf3414g03025.1
Oleur061Scf3419g00004.1
Oleur061Scf3420g04024.1
Oleur061Scf3431g01033.1
Oleur061Scf3434g05031.1
Oleur061Scf3436g02015.1
Oleur061Scf3449g01008.1
Oleur061Scf3463g02011.1
Oleur061Scf3481g00021.1
Oleur061Scf3494g01012.1
Oleur061Scf3497g02001.1
Oleur061Scf3505g03029.1
Oleur061Scf3509g02015.1
Oleur061Scf3509g02002.1
Oleur061Scf3514g00008.1
Oleur061Scf3519g02021.1
Oleur061Scf3530g03010.1
Oleur061Scf3538g03022.1
Oleur061Scf3539g03004.1
Oleur061Scf3539g03003.1
Oleur061Scf3563g02010.1
Oleur061Scf3563g05036.1
Oleur061Scf3570g01013.1
Oleur061Scf3571g02006.1
Oleur061Scf3581g01038.1
Oleur061Scf3592g00005.1
Oleur061Scf3595g00021.1
Oleur061Scf3595g05025.1
Oleur061Scf3595g05026.1
Oleur061Scf3663g01014.1
Oleur061Scf3670g00006.1
Oleur061Scf3674g03019.1
Oleur061Scf3697g00013.1
Oleur061Scf3725g09008.1
Oleur061Scf3728g00005.1
Oleur061Scf3733g00006.1
Oleur061Scf3751g00012.1
Oleur061Scf3781g00005.1
Oleur061Scf3781g00004.1
Oleur061Scf3852g00012.1
Oleur061Scf3854g00008.1
Oleur061Scf3854g00007.1
Oleur061Scf3854g00001.1
Oleur061Scf3870g00001.1
Oleur061Scf3871g01013.1
Oleur061Scf3871g02021.1
Oleur061Scf3883g02031.1
Oleur061Scf3883g04034.1
Oleur061Scf3883g06001.1
Oleur061Scf3907g00017.1
Oleur061Scf3939t00062.1
Oleur061Scf3960g02052.1
Oleur061Scf3963g07030.1
Oleur061Scf3970g01002.1
Oleur061Scf3970g02003.1
Oleur061Scf3970g02001.1
Oleur061Scf3970g02004.1
Oleur061Scf3978g00004.1
Oleur061Scf3990g00003.1
Oleur061Scf4002g00007.1
Oleur061Scf4005g00007.1
Oleur061Scf4013g01013.1
Oleur061Scf4084g06036.1
Oleur061Scf4143g02039.1
Oleur061Scf4146g01045.1
Oleur061Scf4171g00008.1
Oleur061Scf4185g00009.1
Oleur061Scf4204g00008.1
Oleur061Scf4207g00020.1
Oleur061Scf4212g01004.1
Oleur061Scf4222g00019.1
Oleur061Scf4245g00006.1
Oleur061Scf4245g00007.1
Oleur061Scf4263g04008.1
Oleur061Scf4280g00004.1
Oleur061Scf4371g00009.1
Oleur061Scf4422g00005.1
Oleur061Scf4424g00018.1
Oleur061Scf4457g00034.1
Oleur061Scf4471g00004.1
Oleur061Scf4501g00010.1
Oleur061Scf4516g00010.1
Oleur061Scf4519g03004.1
Oleur061Scf4530g02001.1
Oleur061Scf4538g00021.1
Oleur061Scf4562g00006.1
Oleur061Scf4583g00015.1
Oleur061Scf4587g01043.1
Oleur061Scf4587g01046.1
Oleur061Scf4628g03002.1
Oleur061Scf4628g14007.1
Oleur061Scf4628g14046.1
Oleur061Scf4630g00020.1
Oleur061Scf4638g02015.1
Oleur061Scf4643g01051.1
Oleur061Scf4662g00042.1
Oleur061Scf4683g01028.1
Oleur061Scf4683g02003.1
Oleur061Scf4684g01017.1
Oleur061Scf4727g00003.1
Oleur061Scf4753g02016.1
Oleur061Scf4754g02019.1
Oleur061Scf4784g01006.1
Oleur061Scf4784g01005.1
Oleur061Scf4818g00002.1
Oleur061Scf4871g00003.1
Oleur061Scf4897g02010.1
Oleur061Scf4909g00019.1
Oleur061Scf4917g00022.1
Oleur061Scf4917g00008.1
Oleur061Scf4942g00035.1
Oleur061Scf4951g00003.1
Oleur061Scf4973g01023.1
Oleur061Scf4982g00005.1
Oleur061Scf4995g02014.1
Oleur061Scf5009g01002.1
Oleur061Scf5009g01051.1
Oleur061Scf5009g01019.1
Oleur061Scf5035g02006.1
Oleur061Scf5042g00006.1
Oleur061Scf5059g01016.1
Oleur061Scf5085g00038.1
Oleur061Scf5087g02030.1
Oleur061Scf5133g00001.1
Oleur061Scf5179g01025.1
Oleur061Scf5207g00009.1
Oleur061Scf5208g05025.1
Oleur061Scf5220g00047.1
Oleur061Scf5255g03032.1
Oleur061Scf5309g00007.1
Oleur061Scf5311g04034.1
Oleur061Scf5312g04013.1
Oleur061Scf5315g00011.1
Oleur061Scf5343g00003.1
Oleur061Scf5383g02014.1
Oleur061Scf5449g00011.1
Oleur061Scf5473g04030.1
Oleur061Scf5523g00019.1
Oleur061Scf5535g02030.1
Oleur061Scf5593g00008.1
Oleur061Scf5598g01054.1
Oleur061Scf5611g00004.1
Oleur061Scf5644g00001.1
Oleur061Scf5660g02026.1
Oleur061Scf5683g02018.1
Oleur061Scf5688g02031.1
Oleur061Scf5719g00001.1
Oleur061Scf5720g00037.1
Oleur061Scf5721g00002.1
Oleur061Scf5721g00008.1
Oleur061Scf5757g00004.1
Oleur061Scf5780g00004.1
Oleur061Scf5781g03016.1
Oleur061Scf5798g00014.1
Oleur061Scf5800g01013.1
Oleur061Scf5825g00009.1
Oleur061Scf5845g02001.1
Oleur061Scf5892g00001.1
Oleur061Scf5940g01019.1
Oleur061Scf5940g02013.1
Oleur061Scf6024g07005.1
Oleur061Scf6052g00039.1
Oleur061Scf6065g01015.1
Oleur061Scf6083g01004.1
Oleur061Scf6124g01025.1
Oleur061Scf6132g00035.1
Oleur061Scf6155g00002.1
Oleur061Scf6170g00003.1
Oleur061Scf6173g00009.1
Oleur061Scf6179g00017.1
Oleur061Scf6197g02018.1
Oleur061Scf6249g00008.1
Oleur061Scf6254g04008.1
Oleur061Scf6266g07004.1
Oleur061Scf6266g08018.1
Oleur061Scf6276g02015.1
Oleur061Scf6294g00001.1
Oleur061Scf6311g00001.1
Oleur061Scf6314g00016.1
Oleur061Scf6345g00024.1
Oleur061Scf6363g00006.1
Oleur061Scf6394g04010.1
Oleur061Scf6394g04018.1
Oleur061Scf6402g02020.1
Oleur061Scf6430g00013.1
Oleur061Scf6432g00013.1
Oleur061Scf6498g00029.1
Oleur061Scf6507g00017.1
Oleur061Scf6519g01016.1
Oleur061Scf6525g00014.1
Oleur061Scf6580g00007.1
Oleur061Scf6586g00005.1
Oleur061Scf6587g00018.1
Oleur061Scf6587g00020.1
Oleur061Scf6587g01034.1
Oleur061Scf6637g06018.1
Oleur061Scf6638g04006.1
Oleur061Scf6687g01016.1
Oleur061Scf6708g00008.1
Oleur061Scf6803g01021.1
Oleur061Scf6840g00008.1
Oleur061Scf6888g00012.1
Oleur061Scf6916g00026.1
Oleur061Scf6944g05011.1
Oleur061Scf6945g00013.1
Oleur061Scf6980g00067.1
Oleur061Scf7004g00040.1
Oleur061Scf7036g00038.1
Oleur061Scf7041g00016.1
Oleur061Scf7041g01024.1
Oleur061Scf7067g00011.1
Oleur061Scf7105g00006.1
Oleur061Scf7112g01017.1
Oleur061Scf7124g01007.1
Oleur061Scf7131g00009.1
Oleur061Scf7178g00002.1
Oleur061Scf7235g05008.1
Oleur061Scf7237g06013.1
Oleur061Scf7241g00005.1
Oleur061Scf7265g00002.1
Oleur061Scf7271g04010.1
Oleur061Scf7279g00010.1
Oleur061Scf7283g01022.1
Oleur061Scf7300g01018.1
Oleur061Scf7302g00013.1
Oleur061Scf7303g01016.1
Oleur061Scf7310g00003.1
Oleur061Scf7313g00013.1
Oleur061Scf7356g00005.1
Oleur061Scf7393g00021.1
Oleur061Scf7395g00001.1
Oleur061Scf7425g00012.1
Oleur061Scf7452g02020.1
Oleur061Scf7465g00017.1
Oleur061Scf7476g01023.1
Oleur061Scf7488g00007.1
Oleur061Scf7497g00013.1
Oleur061Scf7510g00017.1
Oleur061Scf7510g00016.1
Oleur061Scf7534g00011.1
Oleur061Scf7571g00003.1
Oleur061Scf7577g00018.1
Oleur061Scf7578g01049.1
Oleur061Scf7605g01015.1
Oleur061Scf7608g00002.1
Oleur061Scf7610g01006.1
Oleur061Scf7622g04034.1
Oleur061Scf7637g00023.1
Oleur061Scf7644g00009.1
Oleur061Scf7659g01020.1
Oleur061Scf7678g00002.1
Oleur061Scf7724g00016.1
Oleur061Scf7727g00012.1
Oleur061Scf7729g01021.1
Oleur061Scf7744g03034.1
Oleur061Scf7769g00042.1
Oleur061Scf7779g02035.1
Oleur061Scf7853g00004.1
Oleur061Scf7853g02001.1
Oleur061Scf7858g00009.1
Oleur061Scf7921g00015.1
Oleur061Scf7984g00006.1
Oleur061Scf7984g00017.1
Oleur061Scf7984g01020.1
Oleur061Scf8014g02020.1
Oleur061Scf8074g01019.1
Oleur061Scf8077g02007.1
Oleur061Scf8082g00002.1
Oleur061Scf8086g00016.1
Oleur061Scf8118g06011.1
Oleur061Scf8121g02010.1
Oleur061Scf8121g03008.1
Oleur061Scf8249g00005.1
Oleur061Scf8276g00009.1
Oleur061Scf8276g03008.1
Oleur061Scf8282g00013.1
Oleur061Scf8284g06001.1
Oleur061Scf8288g02014.1
Oleur061Scf8288g02019.1
Oleur061Scf8350g01014.1
Oleur061Scf8369g01035.1
Oleur061Scf8376g09014.1
Oleur061Scf8376g11016.1
Oleur061Scf8376g12042.1
Oleur061Scf8404g00025.1
Oleur061Scf8424g00007.1
Oleur061Scf8438g00013.1
Oleur061Scf8470g08002.1
Oleur061Scf8536g01003.1
Oleur061Scf8536g01025.1
Oleur061Scf8538g00028.1
Oleur061Scf8553g00017.1
Oleur061Scf8555g00008.1
Oleur061Scf8557g00016.1
Oleur061Scf8564g00015.1
Oleur061Scf8608g03050.1
Oleur061Scf8613g00001.1
Oleur061Scf8651g00015.1
Oleur061Scf8652g03015.1
Oleur061Scf8666g00003.1
Oleur061Scf8745g02019.1
Oleur061Scf8784g03039.1
Oleur061Scf8792g00001.1
Oleur061Scf8795g01004.1
Oleur061Scf8795g01005.1
Oleur061Scf8795g01037.1
Oleur061Scf8797g00013.1
Oleur061Scf8805g00003.1
Oleur061Scf8810g02001.1
Oleur061Scf8822g07045.1
Oleur061Scf8830g00028.1
Oleur061Scf8869g00004.1
Oleur061Scf8881g00024.1
Oleur061Scf8950g00003.1
Oleur061Scf8955g01018.1
Oleur061Scf8956g08005.1
Oleur061Scf9060g00021.1
Oleur061Scf9070g00001.1
Oleur061Scf9085g02016.1
Oleur061Scf9091g01022.1
Oleur061Scf9128g01002.1
Oleur061Scf9131g05010.1
Oleur061Scf9140g05047.1
Oleur061Scf9145g00009.1
Oleur061Scf9150g06007.1
Oleur061Scf9154g05022.1
Oleur061Scf9154g05023.1
Oleur061Scf9154g09009.1
Oleur061Scf9157g06018.1
Oleur061Scf9162g04020.1
Oleur061Scf9170t13010.1
Oleur061Scf9171g00005.1

## Sheet: Pollen
Oleur061Scf0002g03005.1
Oleur061Scf0004g05001.1
Oleur061Scf0007g02019.1
Oleur061Scf0009g05019.1
Oleur061Scf0014g03011.1
Oleur061Scf0014g03021.1
Oleur061Scf0015g02010.1
Oleur061Scf0022g01006.1
Oleur061Scf0024g00010.1
Oleur061Scf0024g03008.1
Oleur061Scf0026g03014.1
Oleur061Scf0028g01019.1
Oleur061Scf0029g06002.1
Oleur061Scf0029g09003.1
Oleur061Scf0029g09002.1
Oleur061Scf0031g04013.1
Oleur061Scf0031g04018.1
Oleur061Scf0032g08016.1
Oleur061Scf0032g09025.1
Oleur061Scf0035g02003.1
Oleur061Scf0035g02021.1
Oleur061Scf0035g02038.1
Oleur061Scf0036g00010.1
Oleur061Scf0037g06003.1
Oleur061Scf0037g06041.1
Oleur061Scf0037g08030.1
Oleur061Scf0038g01001.1
Oleur061Scf0044g01006.1
Oleur061Scf0046g00007.1
Oleur061Scf0046g02003.1
Oleur061Scf0048g01024.1
Oleur061Scf0048g13015.1
Oleur061Scf0050g01021.1
Oleur061Scf0051g00010.1
Oleur061Scf0051g06034.1
Oleur061Scf0053g04024.1
Oleur061Scf0057g10012.1
Oleur061Scf0057g14012.1
Oleur061Scf0058g09022.1
Oleur061Scf0058g12013.1
Oleur061Scf0058g14008.1
Oleur061Scf0060g03070.1
Oleur061Scf0060g03002.1
Oleur061Scf0061g03005.1
Oleur061Scf0062g06018.1
Oleur061Scf0064g05034.1
Oleur061Scf0065g01020.1
Oleur061Scf0065g01024.1
Oleur061Scf0068g01014.1
Oleur061Scf0069g02017.1
Oleur061Scf0069g02036.1
Oleur061Scf0074g04009.1
Oleur061Scf0076g00019.1
Oleur061Scf0076g02032.1
Oleur061Scf0081g01020.1
Oleur061Scf0084g00028.1
Oleur061Scf0088g00020.1
Oleur061Scf0088g04058.1
Oleur061Scf0089g10012.1
Oleur061Scf0091g04005.1
Oleur061Scf0095g02009.1
Oleur061Scf0100g01001.1
Oleur061Scf0104g00021.1
Oleur061Scf0110g01020.1
Oleur061Scf0113g00018.1
Oleur061Scf0113g00005.1
Oleur061Scf0117g04024.1
Oleur061Scf0118g01023.1
Oleur061Scf0118g01008.1
Oleur061Scf0118g03008.1
Oleur061Scf0121g01010.1
Oleur061Scf0122g13019.1
Oleur061Scf0134g06053.1
Oleur061Scf0137g04013.1
Oleur061Scf0137g05015.1
Oleur061Scf0137g07022.1
Oleur061Scf0140g03005.1
Oleur061Scf0142g00023.1
Oleur061Scf0142g04012.1
Oleur061Scf0145g01016.1
Oleur061Scf0146g04013.1
Oleur061Scf0147g00014.1
Oleur061Scf0148g01002.1
Oleur061Scf0148g01004.1
Oleur061Scf0148g07006.1
Oleur061Scf0152g04001.1
Oleur061Scf0153g03023.1
Oleur061Scf0155g02020.1
Oleur061Scf0156g07008.1
Oleur061Scf0162g05044.1
Oleur061Scf0163g02001.1
Oleur061Scf0167g01022.1
Oleur061Scf0168g02008.1
Oleur061Scf0169g01016.1
Oleur061Scf0169g08006.1
Oleur061Scf0170g02026.1
Oleur061Scf0171g01017.1
Oleur061Scf0173g04006.1
Oleur061Scf0173g04073.1
Oleur061Scf0174g05006.1
Oleur061Scf0176g01009.1
Oleur061Scf0176g03021.1
Oleur061Scf0176g09005.1
Oleur061Scf0180g11030.1
Oleur061Scf0181g00003.1
Oleur061Scf0186g06043.1
Oleur061Scf0186g07027.1
Oleur061Scf0187g00004.1
Oleur061Scf0190g03012.1
Oleur061Scf0195g03004.1
Oleur061Scf0198g04028.1
Oleur061Scf0216g03036.1
Oleur061Scf0225g08006.1
Oleur061Scf0225g08004.1
Oleur061Scf0226g05008.1
Oleur061Scf0227g03020.1
Oleur061Scf0230g00036.1
Oleur061Scf0231g18021.1
Oleur061Scf0231g23022.1
Oleur061Scf0231g23023.1
Oleur061Scf0236g06022.1
Oleur061Scf0239g04006.1
Oleur061Scf0239g04005.1
Oleur061Scf0239g11011.1
Oleur061Scf0239g12023.1
Oleur061Scf0240g01004.1
Oleur061Scf0250g03026.1
Oleur061Scf0256g03008.1
Oleur061Scf0258g07046.1
Oleur061Scf0259g01002.1
Oleur061Scf0262g00015.1
Oleur061Scf0263g01012.1
Oleur061Scf0268g02042.1
Oleur061Scf0277g01009.1
Oleur061Scf0288g02002.1
Oleur061Scf0288g08024.1
Oleur061Scf0296g00005.1
Oleur061Scf0296g01014.1
Oleur061Scf0297g05013.1
Oleur061Scf0303g02049.1
Oleur061Scf0306g01008.1
Oleur061Scf0308g01021.1
Oleur061Scf0308g01019.1
Oleur061Scf0311g01005.1
Oleur061Scf0318g06028.1
Oleur061Scf0319g08009.1
Oleur061Scf0320g01018.1
Oleur061Scf0322g00011.1
Oleur061Scf0326g01012.1
Oleur061Scf0332g00002.1
Oleur061Scf0332g02009.1
Oleur061Scf0340g03017.1
Oleur061Scf0340g07009.1
Oleur061Scf0342g04006.1
Oleur061Scf0342g17007.1
Oleur061Scf0346g00023.1
Oleur061Scf0350g05014.1
Oleur061Scf0352g02001.1
Oleur061Scf0352g04018.1
Oleur061Scf0356g04006.1
Oleur061Scf0357g00011.1
Oleur061Scf0357g01014.1
Oleur061Scf0357g08019.1
Oleur061Scf0357g13021.1
Oleur061Scf0357g18031.1
Oleur061Scf0360g04007.1
Oleur061Scf0367g03027.1
Oleur061Scf0368g03002.1
Oleur061Scf0372g01008.1
Oleur061Scf0375g00048.1
Oleur061Scf0378g02027.1
Oleur061Scf0383g08022.1
Oleur061Scf0390g05018.1
Oleur061Scf0390g06010.1
Oleur061Scf0396g01008.1
Oleur061Scf0398g03026.1
Oleur061Scf0399g04001.1
Oleur061Scf0402g03035.1
Oleur061Scf0404g01028.1
Oleur061Scf0404g01014.1
Oleur061Scf0409g04024.1
Oleur061Scf0416g08045.1
Oleur061Scf0419g02034.1
Oleur061Scf0419g02016.1
Oleur061Scf0421g02012.1
Oleur061Scf0430g00024.1
Oleur061Scf0441g01014.1
Oleur061Scf0443g00011.1
Oleur061Scf0443g04001.1
Oleur061Scf0452g00028.1
Oleur061Scf0457g00005.1
Oleur061Scf0458g01050.1
Oleur061Scf0459g04012.1
Oleur061Scf0462g01036.1
Oleur061Scf0466g02018.1
Oleur061Scf0466g08014.1
Oleur061Scf0476g04028.1
Oleur061Scf0478g02008.1
Oleur061Scf0478g07004.1
Oleur061Scf0478g08006.1
Oleur061Scf0491g03012.1
Oleur061Scf0491g03011.1
Oleur061Scf0492g02016.1
Oleur061Scf0495g01011.1
Oleur061Scf0496g00061.1
Oleur061Scf0503g01010.1
Oleur061Scf0504g01051.1
Oleur061Scf0506g02001.1
Oleur061Scf0511g01016.1
Oleur061Scf0511g02025.1
Oleur061Scf0511g02007.1
Oleur061Scf0511g06008.1
Oleur061Scf0517g04016.1
Oleur061Scf0519g00016.1
Oleur061Scf0522g01014.1
Oleur061Scf0525g00027.1
Oleur061Scf0525g02002.1
Oleur061Scf0527g10001.1
Oleur061Scf0528g06027.1
Oleur061Scf0531g06044.1
Oleur061Scf0531g13031.1
Oleur061Scf0531g14005.1
Oleur061Scf0532g02002.1
Oleur061Scf0532g10018.1
Oleur061Scf0541g02018.1
Oleur061Scf0553g00020.1
Oleur061Scf0554g04010.1
Oleur061Scf0559g04009.1
Oleur061Scf0559g05006.1
Oleur061Scf0563g00018.1
Oleur061Scf0563g00014.1
Oleur061Scf0563g02017.1
Oleur061Scf0566g05036.1
Oleur061Scf0570g01017.1
Oleur061Scf0570g07002.1
Oleur061Scf0570g10007.1
Oleur061Scf0570g11007.1
Oleur061Scf0580g02016.1
Oleur061Scf0580g02025.1
Oleur061Scf0584g00008.1
Oleur061Scf0588g05003.1
Oleur061Scf0588g07009.1
Oleur061Scf0588g07034.1
Oleur061Scf0591g01004.1
Oleur061Scf0596g03048.1
Oleur061Scf0596g03032.1
Oleur061Scf0605g00016.1
Oleur061Scf0609g01011.1
Oleur061Scf0612g04021.1
Oleur061Scf0616g06006.1
Oleur061Scf0621g00008.1
Oleur061Scf0623g12012.1
Oleur061Scf0626g10014.1
Oleur061Scf0632g00009.1
Oleur061Scf0637g07003.1
Oleur061Scf0641g00008.1
Oleur061Scf0641g00014.1
Oleur061Scf0646g00014.1
Oleur061Scf0646g01026.1
Oleur061Scf0658g00034.1
Oleur061Scf0658g00038.1
Oleur061Scf0658g02004.1
Oleur061Scf0675g00026.1
Oleur061Scf0678g02041.1
Oleur061Scf0680g07011.1
Oleur061Scf0683g05001.1
Oleur061Scf0690g01019.1
Oleur061Scf0704g00003.1
Oleur061Scf0704g00001.1
Oleur061Scf0709g02009.1
Oleur061Scf0712g00007.1
Oleur061Scf0714g00054.1
Oleur061Scf0719g01012.1
Oleur061Scf0719g06013.1
Oleur061Scf0720g00003.1
Oleur061Scf0726g00019.1
Oleur061Scf0726g00020.1
Oleur061Scf0734g00016.1
Oleur061Scf0734g00032.1
Oleur061Scf0734g01031.1
Oleur061Scf0736g01031.1
Oleur061Scf0736g01021.1
Oleur061Scf0737g00008.1
Oleur061Scf0746g00008.1
Oleur061Scf0754g00004.1
Oleur061Scf0756g03023.1
Oleur061Scf0758g02025.1
Oleur061Scf0763g02029.1
Oleur061Scf0767g17034.1
Oleur061Scf0769g04018.1
Oleur061Scf0769g07008.1
Oleur061Scf0770g02022.1
Oleur061Scf0772g01016.1
Oleur061Scf0773g00014.1
Oleur061Scf0774g04014.1
Oleur061Scf0781g00029.1
Oleur061Scf0789g04026.1
Oleur061Scf0792g00010.1
Oleur061Scf0793g05006.1
Oleur061Scf0793g06034.1
Oleur061Scf0795g00028.1
Oleur061Scf0798g00015.1
Oleur061Scf0799g05002.1
Oleur061Scf0799g08012.1
Oleur061Scf0803g08013.1
Oleur061Scf0804g04025.1
Oleur061Scf0810g03026.1
Oleur061Scf0818g04002.1
Oleur061Scf0829g00007.1
Oleur061Scf0830g02014.1
Oleur061Scf0830g02015.1
Oleur061Scf0830g03023.1
Oleur061Scf0830g09001.1
Oleur061Scf0830g15004.1
Oleur061Scf0833g00006.1
Oleur061Scf0833g08003.1
Oleur061Scf0841g02055.1
Oleur061Scf0843g00003.1
Oleur061Scf0848g00013.1
Oleur061Scf0850g00010.1
Oleur061Scf0863g04013.1
Oleur061Scf0872g05012.1
Oleur061Scf0884g00016.1
Oleur061Scf0886g04026.1
Oleur061Scf0889g04005.1
Oleur061Scf0894g03006.1
Oleur061Scf0894g03004.1
Oleur061Scf0895g02011.1
Oleur061Scf0897g02042.1
Oleur061Scf0897g02041.1
Oleur061Scf0898g00005.1
Oleur061Scf0898t03020.1
Oleur061Scf0899g00007.1
Oleur061Scf0904g01013.1
Oleur061Scf0913g00010.1
Oleur061Scf0914g00024.1
Oleur061Scf0930g01012.1
Oleur061Scf0934g02013.1
Oleur061Scf0952g02022.1
Oleur061Scf0952g04005.1
Oleur061Scf0952g05009.1
Oleur061Scf0954g03004.1
Oleur061Scf0959g00003.1
Oleur061Scf0961g01020.1
Oleur061Scf0969g00005.1
Oleur061Scf0970g07062.1
Oleur061Scf0970g07074.1
Oleur061Scf0971g00007.1
Oleur061Scf0974g00017.1
Oleur061Scf0979g00002.1
Oleur061Scf0987g00005.1
Oleur061Scf0995g00016.1
Oleur061Scf0998g00030.1
Oleur061Scf0998g00021.1
Oleur061Scf0999g02031.1
Oleur061Scf1009g00022.1
Oleur061Scf1010g02008.1
Oleur061Scf1013g02017.1
Oleur061Scf1013g02040.1
Oleur061Scf1016g04016.1
Oleur061Scf1016g05038.1
Oleur061Scf1017g02007.1
Oleur061Scf1021g03019.1
Oleur061Scf1025g00024.1
Oleur061Scf1025g00027.1
Oleur061Scf1031g02016.1
Oleur061Scf1036g02015.1
Oleur061Scf1037g04008.1
Oleur061Scf1040g00011.1
Oleur061Scf1046g00013.1
Oleur061Scf1049g00018.1
Oleur061Scf1054g01007.1
Oleur061Scf1054g01004.1
Oleur061Scf1057g04028.1
Oleur061Scf1057g11032.1
Oleur061Scf1057g24002.1
Oleur061Scf1060g01002.1
Oleur061Scf1065g00007.1
Oleur061Scf1066g06008.1
Oleur061Scf1067g07002.1
Oleur061Scf1071g02026.1
Oleur061Scf1077g01003.1
Oleur061Scf1078g00017.1
Oleur061Scf1080g00003.1
Oleur061Scf1084g01004.1
Oleur061Scf1090t00022.1
Oleur061Scf1093g07014.1
Oleur061Scf1102g04007.1
Oleur061Scf1107g00016.1
Oleur061Scf1107g01010.1
Oleur061Scf1113g01016.1
Oleur061Scf1113g01017.1
Oleur061Scf1114g02020.1
Oleur061Scf1118g05024.1
Oleur061Scf1118g07025.1
Oleur061Scf1119g02006.1
Oleur061Scf1119g03017.1
Oleur061Scf1124g01042.1
Oleur061Scf1126g01025.1
Oleur061Scf1153g00023.1
Oleur061Scf1156g05016.1
Oleur061Scf1160g01027.1
Oleur061Scf1160g02002.1
Oleur061Scf1172g00010.1
Oleur061Scf1173g01009.1
Oleur061Scf1176g01013.1
Oleur061Scf1187g02018.1
Oleur061Scf1189g00002.1
Oleur061Scf1189g04015.1
Oleur061Scf1191g00006.1
Oleur061Scf1196g04026.1
Oleur061Scf1199g00007.1
Oleur061Scf1206t01002.1
Oleur061Scf1209g08021.1
Oleur061Scf1211g02037.1
Oleur061Scf1211g03037.1
Oleur061Scf1211g04031.1
Oleur061Scf1216g00017.1
Oleur061Scf1217g04024.1
Oleur061Scf1218g00017.1
Oleur061Scf1223g00006.1
Oleur061Scf1228g02009.1
Oleur061Scf1239g03038.1
Oleur061Scf1242g00004.1
Oleur061Scf1249g00024.1
Oleur061Scf1263g01020.1
Oleur061Scf1263g01021.1
Oleur061Scf1263g02031.1
Oleur061Scf1270g04006.1
Oleur061Scf1286g03001.1
Oleur061Scf1287g05001.1
Oleur061Scf1287g10001.1
Oleur061Scf1287g12003.1
Oleur061Scf1292g02009.1
Oleur061Scf1293g01043.1
Oleur061Scf1296g00002.1
Oleur061Scf1300g01023.1
Oleur061Scf1303g01024.1
Oleur061Scf1303g01008.1
Oleur061Scf1310g10014.1
Oleur061Scf1317g00006.1
Oleur061Scf1317g01011.1
Oleur061Scf1320g03030.1
Oleur061Scf1320g04051.1
Oleur061Scf1329g04014.1
Oleur061Scf1330g05003.1
Oleur061Scf1330g05004.1
Oleur061Scf1331g00007.1
Oleur061Scf1339g03021.1
Oleur061Scf1339g05002.1
Oleur061Scf1345g00004.1
Oleur061Scf1347g05030.1
Oleur061Scf1347g07008.1
Oleur061Scf1347g08013.1
Oleur061Scf1357g03014.1
Oleur061Scf1369g05001.1
Oleur061Scf1369g06005.1
Oleur061Scf1372g02005.1
Oleur061Scf1374g02038.1
Oleur061Scf1382g00010.1
Oleur061Scf1385g01010.1
Oleur061Scf1394g01025.1
Oleur061Scf1395g01032.1
Oleur061Scf1396g04007.1
Oleur061Scf1398g00006.1
Oleur061Scf1401g02050.1
Oleur061Scf1402g01020.1
Oleur061Scf1407g06015.1
Oleur061Scf1422g03036.1
Oleur061Scf1427g08003.1
Oleur061Scf1433g00026.1
Oleur061Scf1437g01025.1
Oleur061Scf1450g00004.1
Oleur061Scf1450g01014.1
Oleur061Scf1459g01029.1
Oleur061Scf1459g11019.1
Oleur061Scf1459g14031.1
Oleur061Scf1459g14002.1
Oleur061Scf1466g01008.1
Oleur061Scf1479g01034.1
Oleur061Scf1485g00002.1
Oleur061Scf1485g01005.1
Oleur061Scf1494g01030.1
Oleur061Scf1495g02040.1
Oleur061Scf1508g00008.1
Oleur061Scf1513g00002.1
Oleur061Scf1517g02016.1
Oleur061Scf1517g08025.1
Oleur061Scf1519g00025.1
Oleur061Scf1521g02007.1
Oleur061Scf1528g01036.1
Oleur061Scf1530g01013.1
Oleur061Scf1530g02011.1
Oleur061Scf1535g02007.1
Oleur061Scf1538g00018.1
Oleur061Scf1555g00001.1
Oleur061Scf1558g04020.1
Oleur061Scf1565g00042.1
Oleur061Scf1567g00022.1
Oleur061Scf1569g00003.1
Oleur061Scf1571g05012.1
Oleur061Scf1571g11030.1
Oleur061Scf1571g12022.1
Oleur061Scf1580g08006.1
Oleur061Scf1590g00016.1
Oleur061Scf1590g00025.1
Oleur061Scf1605g00029.1
Oleur061Scf1606g00005.1
Oleur061Scf1610g01037.1
Oleur061Scf1617g04011.1
Oleur061Scf1634g15024.1
Oleur061Scf1647g00016.1
Oleur061Scf1647g00008.1
Oleur061Scf1666g00037.1
Oleur061Scf1678g01003.1
Oleur061Scf1685g01038.1
Oleur061Scf1686g01013.1
Oleur061Scf1688g05003.1
Oleur061Scf1696g01061.1
Oleur061Scf1698g01007.1
Oleur061Scf1715t00001.1
Oleur061Scf1716g05026.1
Oleur061Scf1721g00010.1
Oleur061Scf1722g00012.1
Oleur061Scf1724g08011.1
Oleur061Scf1731g00007.1
Oleur061Scf1731g01004.1
Oleur061Scf1746g00019.1
Oleur061Scf1748g00012.1
Oleur061Scf1752g00056.1
Oleur061Scf1759g00005.1
Oleur061Scf1764g04003.1
Oleur061Scf1768g02023.1
Oleur061Scf1768g03012.1
Oleur061Scf1773g01038.1
Oleur061Scf1775g06026.1
Oleur061Scf1779g01023.1
Oleur061Scf1794g00028.1
Oleur061Scf1794g05003.1
Oleur061Scf1800g00021.1
Oleur061Scf1802g03014.1
Oleur061Scf1804g04003.1
Oleur061Scf1804g05016.1
Oleur061Scf1804g05036.1
Oleur061Scf1804g05012.1
Oleur061Scf1806g02005.1
Oleur061Scf1811g03010.1
Oleur061Scf1813g01018.1
Oleur061Scf1813g01022.1
Oleur061Scf1828g00015.1
Oleur061Scf1828g01025.1
Oleur061Scf1828g02063.1
Oleur061Scf1831g02015.1
Oleur061Scf1831g09019.1
Oleur061Scf1831g09009.1
Oleur061Scf1831g15010.1
Oleur061Scf1844g00020.1
Oleur061Scf1856g00024.1
Oleur061Scf1869g00037.1
Oleur061Scf1878g02009.1
Oleur061Scf1881g01042.1
Oleur061Scf1886g02007.1
Oleur061Scf1893g03023.1
Oleur061Scf1898g00028.1
Oleur061Scf1910g00008.1
Oleur061Scf1919g01004.1
Oleur061Scf1920g00013.1
Oleur061Scf1922g00019.1
Oleur061Scf1926g00002.1
Oleur061Scf1928g01004.1
Oleur061Scf1933g00001.1
Oleur061Scf1942g01002.1
Oleur061Scf1952g00023.1
Oleur061Scf1959g02013.1
Oleur061Scf1970g01039.1
Oleur061Scf1972g01019.1
Oleur061Scf1982g00002.1
Oleur061Scf1999g00028.1
Oleur061Scf2005g02018.1
Oleur061Scf2014g00011.1
Oleur061Scf2033g06009.1
Oleur061Scf2036g03010.1
Oleur061Scf2038g01020.1
Oleur061Scf2042g01046.1
Oleur061Scf2049g02018.1
Oleur061Scf2071g13020.1
Oleur061Scf2084g02007.1
Oleur061Scf2094g04015.1
Oleur061Scf2100g01027.1
Oleur061Scf2107g02007.1
Oleur061Scf2107g04003.1
Oleur061Scf2113g00010.1
Oleur061Scf2113g00014.1
Oleur061Scf2114g03014.1
Oleur061Scf2115g00002.1
Oleur061Scf2124g03030.1
Oleur061Scf2142g04001.1
Oleur061Scf2143g01014.1
Oleur061Scf2143g01004.1
Oleur061Scf2146g02026.1
Oleur061Scf2153g00004.1
Oleur061Scf2165g00006.1
Oleur061Scf2166g13001.1
Oleur061Scf2166g15004.1
Oleur061Scf2170g03008.1
Oleur061Scf2172g05004.1
Oleur061Scf2176g00017.1
Oleur061Scf2178g06022.1
Oleur061Scf2193g01008.1
Oleur061Scf2207g00006.1
Oleur061Scf2210g01021.1
Oleur061Scf2231g00012.1
Oleur061Scf2231t00008.1
Oleur061Scf2238g04001.1
Oleur061Scf2241g09001.1
Oleur061Scf2241g09022.1
Oleur061Scf2249g00008.1
Oleur061Scf2254g01023.1
Oleur061Scf2254g01027.1
Oleur061Scf2256g00006.1
Oleur061Scf2262g02023.1
Oleur061Scf2264g00010.1
Oleur061Scf2269g01015.1
Oleur061Scf2275g09038.1
Oleur061Scf2276g01033.1
Oleur061Scf2277g01009.1
Oleur061Scf2277g01043.1
Oleur061Scf2282g00009.1
Oleur061Scf2287g00013.1
Oleur061Scf2310g00026.1
Oleur061Scf2316g03012.1
Oleur061Scf2316g03025.1
Oleur061Scf2321g00011.1
Oleur061Scf2321g05008.1
Oleur061Scf2328g00011.1
Oleur061Scf2340g03001.1
Oleur061Scf2340g04011.1
Oleur061Scf2340g04014.1
Oleur061Scf2342g03017.1
Oleur061Scf2342g05005.1
Oleur061Scf2343g05048.1
Oleur061Scf2349g04008.1
Oleur061Scf2358g01005.1
Oleur061Scf2364g00037.1
Oleur061Scf2365g00009.1
Oleur061Scf2365g02044.1
Oleur061Scf2365g02032.1
Oleur061Scf2371g01015.1
Oleur061Scf2378g00016.1
Oleur061Scf2388g00003.1
Oleur061Scf2402g00021.1
Oleur061Scf2402g00022.1
Oleur061Scf2402g00013.1
Oleur061Scf2413g02001.1
Oleur061Scf2426g00020.1
Oleur061Scf2429g06005.1
Oleur061Scf2442g01017.1
Oleur061Scf2451g00015.1
Oleur061Scf2451g00004.1
Oleur061Scf2456g00011.1
Oleur061Scf2460g00008.1
Oleur061Scf2461g00033.1
Oleur061Scf2464g00002.1
Oleur061Scf2479g02008.1
Oleur061Scf2481g07018.1
Oleur061Scf2482g01010.1
Oleur061Scf2483g00016.1
Oleur061Scf2493g01019.1
Oleur061Scf2511g00003.1
Oleur061Scf2513g04057.1
Oleur061Scf2522g00011.1
Oleur061Scf2524g04001.1
Oleur061Scf2527g00017.1
Oleur061Scf2542g00018.1
Oleur061Scf2557g00025.1
Oleur061Scf2565g00005.1
Oleur061Scf2569g00003.1
Oleur061Scf2580g01048.1
Oleur061Scf2586g04003.1
Oleur061Scf2587g01003.1
Oleur061Scf2592g12010.1
Oleur061Scf2597g00004.1
Oleur061Scf2608g00006.1
Oleur061Scf2609g09019.1
Oleur061Scf2612g01013.1
Oleur061Scf2614g00013.1
Oleur061Scf2622g01021.1
Oleur061Scf2628g01014.1
Oleur061Scf2629g01010.1
Oleur061Scf2629g01014.1
Oleur061Scf2657g01016.1
Oleur061Scf2664g05032.1
Oleur061Scf2666g02015.1
Oleur061Scf2697g06004.1
Oleur061Scf2698g01009.1
Oleur061Scf2699g00014.1
Oleur061Scf2700g02005.1
Oleur061Scf2701g00012.1
Oleur061Scf2705g01043.1
Oleur061Scf2706g00047.1
Oleur061Scf2706g00027.1
Oleur061Scf2709g00011.1
Oleur061Scf2710g00001.1
Oleur061Scf2722g03006.1
Oleur061Scf2722g05044.1
Oleur061Scf2722g05049.1
Oleur061Scf2737g00021.1
Oleur061Scf2743g03012.1
Oleur061Scf2745g01004.1
Oleur061Scf2745g02012.1
Oleur061Scf2746g00014.1
Oleur061Scf2749g00015.1
Oleur061Scf2750g01017.1
Oleur061Scf2751g00010.1
Oleur061Scf2752g00028.1
Oleur061Scf2760g00005.1
Oleur061Scf2762g00037.1
Oleur061Scf2771g01025.1
Oleur061Scf2776g04003.1
Oleur061Scf2776g05003.1
Oleur061Scf2783g04012.1
Oleur061Scf2789g00026.1
Oleur061Scf2789g00013.1
Oleur061Scf2791g00012.1
Oleur061Scf2792g01004.1
Oleur061Scf2798g00010.1
Oleur061Scf2810g02022.1
Oleur061Scf2813g02010.1
Oleur061Scf2838g05011.1
Oleur061Scf2838g06014.1
Oleur061Scf2838g11058.1
Oleur061Scf2844g00003.1
Oleur061Scf2859g01005.1
Oleur061Scf2862g01021.1
Oleur061Scf2864g00009.1
Oleur061Scf2866g01003.1
Oleur061Scf2871g00030.1
Oleur061Scf2874g02011.1
Oleur061Scf2891g01010.1
Oleur061Scf2891g03046.1
Oleur061Scf2897g00014.1
Oleur061Scf2903g03017.1
Oleur061Scf2907g00001.1
Oleur061Scf2907g00002.1
Oleur061Scf2925g00001.1
Oleur061Scf2934g00013.1
Oleur061Scf2935g00026.1
Oleur061Scf2936t00025.1
Oleur061Scf2938g00025.1
Oleur061Scf2939g00009.1
Oleur061Scf2944g01006.1
Oleur061Scf2945g00010.1
Oleur061Scf2952g00008.1
Oleur061Scf2960g00015.1
Oleur061Scf2968g03008.1
Oleur061Scf2968g04003.1
Oleur061Scf2969g00006.1
Oleur061Scf2974g04039.1
Oleur061Scf2974g04028.1
Oleur061Scf2977g02018.1
Oleur061Scf2977g03003.1
Oleur061Scf2982g00009.1
Oleur061Scf2983g01032.1
Oleur061Scf2986g00026.1
Oleur061Scf2987g01002.1
Oleur061Scf2998g00017.1
Oleur061Scf3000g00001.1
Oleur061Scf3004g02004.1
Oleur061Scf3008g01020.1
Oleur061Scf3016g00018.1
Oleur061Scf3022g03002.1
Oleur061Scf3023g00017.1
Oleur061Scf3030g02010.1
Oleur061Scf3030g02013.1
Oleur061Scf3030g04031.1
Oleur061Scf3030g05035.1
Oleur061Scf3048g03009.1
Oleur061Scf3059g00019.1
Oleur061Scf3059g00024.1
Oleur061Scf3061g02006.1
Oleur061Scf3064g12006.1
Oleur061Scf3074g01019.1
Oleur061Scf3075g00008.1
Oleur061Scf3082g15020.1
Oleur061Scf3089g03001.1
Oleur061Scf3098g03006.1
Oleur061Scf3108g01022.1
Oleur061Scf3111g02009.1
Oleur061Scf3112g05008.1
Oleur061Scf3114g04050.1
Oleur061Scf3115g00022.1
Oleur061Scf3115g00028.1
Oleur061Scf3120g00010.1
Oleur061Scf3120g00013.1
Oleur061Scf3133g13010.1
Oleur061Scf3133g13011.1
Oleur061Scf3135g03003.1
Oleur061Scf3139g00001.1
Oleur061Scf3147g04015.1
Oleur061Scf3148g02009.1
Oleur061Scf3148g02007.1
Oleur061Scf3148g04006.1
Oleur061Scf3163g02044.1
Oleur061Scf3167g01007.1
Oleur061Scf3170g00011.1
Oleur061Scf3177g01001.1
Oleur061Scf3187g00015.1
Oleur061Scf3198g00011.1
Oleur061Scf3211g01009.1
Oleur061Scf3215g00022.1
Oleur061Scf3217g03006.1
Oleur061Scf3217g03038.1
Oleur061Scf3219g00027.1
Oleur061Scf3224g04020.1
Oleur061Scf3225g03033.1
Oleur061Scf3236g01029.1
Oleur061Scf3239g00039.1
Oleur061Scf3242g01040.1
Oleur061Scf3254g04002.1
Oleur061Scf3264g00006.1
Oleur061Scf3267g02025.1
Oleur061Scf3267g04013.1
Oleur061Scf3268g01013.1
Oleur061Scf3270g02002.1
Oleur061Scf3271g01007.1
Oleur061Scf3272g00004.1
Oleur061Scf3272g03021.1
Oleur061Scf3283g05025.1
Oleur061Scf3285g05011.1
Oleur061Scf3289g01004.1
Oleur061Scf3298g00035.1
Oleur061Scf3298g00019.1
Oleur061Scf3298g00013.1
Oleur061Scf3306g00002.1
Oleur061Scf3309g00014.1
Oleur061Scf3313g00002.1
Oleur061Scf3317g02018.1
Oleur061Scf3318g03012.1
Oleur061Scf3328g02009.1
Oleur061Scf3330g05012.1
Oleur061Scf3346g01056.1
Oleur061Scf3349g03012.1
Oleur061Scf3353g00018.1
Oleur061Scf3359t00008.1
Oleur061Scf3361g04005.1
Oleur061Scf3361g10002.1
Oleur061Scf3377g01003.1
Oleur061Scf3391g01024.1
Oleur061Scf3396g02030.1
Oleur061Scf3400g01025.1
Oleur061Scf3403g03013.1
Oleur061Scf3403g04022.1
Oleur061Scf3403g04028.1
Oleur061Scf3410g00043.1
Oleur061Scf3414g00007.1
Oleur061Scf3415g00008.1
Oleur061Scf3428g01017.1
Oleur061Scf3434g04006.1
Oleur061Scf3436g01014.1
Oleur061Scf3448g00010.1
Oleur061Scf3449g01005.1
Oleur061Scf3458g02005.1
Oleur061Scf3463g06017.1
Oleur061Scf3478g05019.1
Oleur061Scf3485g02001.1
Oleur061Scf3492g01008.1
Oleur061Scf3495g01001.1
Oleur061Scf3497g00004.1
Oleur061Scf3503g02004.1
Oleur061Scf3505g02002.1
Oleur061Scf3505g03025.1
Oleur061Scf3509g01017.1
Oleur061Scf3509g04013.1
Oleur061Scf3514g02025.1
Oleur061Scf3514g02028.1
Oleur061Scf3514g03028.1
Oleur061Scf3514g03031.1
Oleur061Scf3519g02034.1
Oleur061Scf3534g01028.1
Oleur061Scf3538g01017.1
Oleur061Scf3538g04004.1
Oleur061Scf3543g00007.1
Oleur061Scf3569g00011.1
Oleur061Scf3569g00013.1
Oleur061Scf3572g02015.1
Oleur061Scf3574g02002.1
Oleur061Scf3580g00010.1
Oleur061Scf3601g01015.1
Oleur061Scf3601g01011.1
Oleur061Scf3612g00012.1
Oleur061Scf3615g00024.1
Oleur061Scf3663g05011.1
Oleur061Scf3669g00013.1
Oleur061Scf3716g01052.1
Oleur061Scf3724g00026.1
Oleur061Scf3725g06004.1
Oleur061Scf3739g00024.1
Oleur061Scf3774g00002.1
Oleur061Scf3774g01010.1
Oleur061Scf3785g06011.1
Oleur061Scf3795g06044.1
Oleur061Scf3795g07061.1
Oleur061Scf3803g00021.1
Oleur061Scf3812g00020.1
Oleur061Scf3820g00008.1
Oleur061Scf3835g00013.1
Oleur061Scf3858g03049.1
Oleur061Scf3871g00014.1
Oleur061Scf3871g01020.1
Oleur061Scf3878g00018.1
Oleur061Scf3920g03010.1
Oleur061Scf3923g00003.1
Oleur061Scf3926g00012.1
Oleur061Scf3939g00007.1
Oleur061Scf3939g00018.1
Oleur061Scf3941g00007.1
Oleur061Scf3970g01011.1
Oleur061Scf3986g02019.1
Oleur061Scf4001g00001.1
Oleur061Scf4005g00006.1
Oleur061Scf4011g00033.1
Oleur061Scf4025g00008.1
Oleur061Scf4041g00022.1
Oleur061Scf4048g00003.1
Oleur061Scf4061g01007.1
Oleur061Scf4080g00012.1
Oleur061Scf4086g00003.1
Oleur061Scf4087g00015.1
Oleur061Scf4092g00007.1
Oleur061Scf4112g00012.1
Oleur061Scf4112g02014.1
Oleur061Scf4120g00033.1
Oleur061Scf4126g00002.1
Oleur061Scf4126g02029.1
Oleur061Scf4127g02001.1
Oleur061Scf4146g01049.1
Oleur061Scf4158g00021.1
Oleur061Scf4169g00004.1
Oleur061Scf4170g00005.1
Oleur061Scf4207g00022.1
Oleur061Scf4209g00010.1
Oleur061Scf4242g01002.1
Oleur061Scf4262g00009.1
Oleur061Scf4263g01003.1
Oleur061Scf4263g13028.1
Oleur061Scf4268g00005.1
Oleur061Scf4270g00026.1
Oleur061Scf4280g00006.1
Oleur061Scf4296g00033.1
Oleur061Scf4331g00002.1
Oleur061Scf4336g00007.1
Oleur061Scf4339g00009.1
Oleur061Scf4339g00017.1
Oleur061Scf4344g01020.1
Oleur061Scf4382g01022.1
Oleur061Scf4386g03016.1
Oleur061Scf4386g03055.1
Oleur061Scf4406g14062.1
Oleur061Scf4420g00006.1
Oleur061Scf4420g03014.1
Oleur061Scf4425g00007.1
Oleur061Scf4430g00011.1
Oleur061Scf4434g00023.1
Oleur061Scf4436g02013.1
Oleur061Scf4444g00033.1
Oleur061Scf4449g00003.1
Oleur061Scf4452g04001.1
Oleur061Scf4452g04023.1
Oleur061Scf4455g00006.1
Oleur061Scf4462g01033.1
Oleur061Scf4471g00028.1
Oleur061Scf4479g00001.1
Oleur061Scf4489g00002.1
Oleur061Scf4493g00006.1
Oleur061Scf4497g07025.1
Oleur061Scf4519g04001.1
Oleur061Scf4532g00018.1
Oleur061Scf4558g00011.1
Oleur061Scf4579g00010.1
Oleur061Scf4582g00025.1
Oleur061Scf4593g00027.1
Oleur061Scf4622g00015.1
Oleur061Scf4625g01007.1
Oleur061Scf4628g14038.1
Oleur061Scf4628g14040.1
Oleur061Scf4640g01010.1
Oleur061Scf4640g02010.1
Oleur061Scf4641g02045.1
Oleur061Scf4651g01002.1
Oleur061Scf4664g03009.1
Oleur061Scf4705g00014.1
Oleur061Scf4718g00031.1
Oleur061Scf4718g00032.1
Oleur061Scf4721g01005.1
Oleur061Scf4733g00009.1
Oleur061Scf4737g00004.1
Oleur061Scf4754g00005.1
Oleur061Scf4754g00004.1
Oleur061Scf4776g00007.1
Oleur061Scf4784g02010.1
Oleur061Scf4811g00010.1
Oleur061Scf4824g00014.1
Oleur061Scf4824g00009.1
Oleur061Scf4829g00018.1
Oleur061Scf4841g00004.1
Oleur061Scf4873g00014.1
Oleur061Scf4903g00002.1
Oleur061Scf4903g00014.1
Oleur061Scf4917g00041.1
Oleur061Scf4921g00003.1
Oleur061Scf4933g00018.1
Oleur061Scf4959g00004.1
Oleur061Scf4972g01009.1
Oleur061Scf4983g02003.1
Oleur061Scf4995g00019.1
Oleur061Scf5016g00022.1
Oleur061Scf5016g00023.1
Oleur061Scf5082g00004.1
Oleur061Scf5091g01002.1
Oleur061Scf5097g07021.1
Oleur061Scf5097g08028.1
Oleur061Scf5102g01024.1
Oleur061Scf5110g01015.1
Oleur061Scf5110g02004.1
Oleur061Scf5110g02029.1
Oleur061Scf5112g00020.1
Oleur061Scf5145g00016.1
Oleur061Scf5152g00002.1
Oleur061Scf5156g00010.1
Oleur061Scf5179g00001.1
Oleur061Scf5179g03011.1
Oleur061Scf5179g07033.1
Oleur061Scf5212g00017.1
Oleur061Scf5224g01023.1
Oleur061Scf5231g01021.1
Oleur061Scf5241g00019.1
Oleur061Scf5320g00014.1
Oleur061Scf5346g00025.1
Oleur061Scf5352g00014.1
Oleur061Scf5354g00006.1
Oleur061Scf5379g00003.1
Oleur061Scf5386g00015.1
Oleur061Scf5395g00013.1
Oleur061Scf5411g00008.1
Oleur061Scf5417g00038.1
Oleur061Scf5417g00031.1
Oleur061Scf5419g00006.1
Oleur061Scf5445g00004.1
Oleur061Scf5445g00007.1
Oleur061Scf5473g02001.1
Oleur061Scf5473g04040.1
Oleur061Scf5473g04038.1
Oleur061Scf5474g04011.1
Oleur061Scf5478g05015.1
Oleur061Scf5535g01009.1
Oleur061Scf5538g00002.1
Oleur061Scf5553g00011.1
Oleur061Scf5567g00021.1
Oleur061Scf5574g00005.1
Oleur061Scf5591g00010.1
Oleur061Scf5591g00008.1
Oleur061Scf5595g02015.1
Oleur061Scf5603g00031.1
Oleur061Scf5616g00007.1
Oleur061Scf5640g00003.1
Oleur061Scf5641g01032.1
Oleur061Scf5660g01004.1
Oleur061Scf5660g02003.1
Oleur061Scf5660g02029.1
Oleur061Scf5661g00004.1
Oleur061Scf5661g01010.1
Oleur061Scf5661g01011.1
Oleur061Scf5670g00009.1
Oleur061Scf5675g03006.1
Oleur061Scf5704g00001.1
Oleur061Scf5708g00021.1
Oleur061Scf5721g02001.1
Oleur061Scf5733g00014.1
Oleur061Scf5756g00016.1
Oleur061Scf5764g00001.1
Oleur061Scf5777g00015.1
Oleur061Scf5784g00023.1
Oleur061Scf5802g00008.1
Oleur061Scf5804g02010.1
Oleur061Scf5805g00002.1
Oleur061Scf5810g00004.1
Oleur061Scf5840g01004.1
Oleur061Scf5843g00002.1
Oleur061Scf5843g05012.1
Oleur061Scf5843g05066.1
Oleur061Scf5845g00009.1
Oleur061Scf5847g00008.1
Oleur061Scf5852g00003.1
Oleur061Scf5861g00011.1
Oleur061Scf5862g00007.1
Oleur061Scf5864g00004.1
Oleur061Scf5868g00014.1
Oleur061Scf5878g03013.1
Oleur061Scf5878g07061.1
Oleur061Scf5880g00022.1
Oleur061Scf5880g00011.1
Oleur061Scf5894g00022.1
Oleur061Scf5915g00008.1
Oleur061Scf5931g00007.1
Oleur061Scf5937g01005.1
Oleur061Scf5964g00007.1
Oleur061Scf5971g00029.1
Oleur061Scf5990g01043.1
Oleur061Scf5991g00028.1
Oleur061Scf5996g00003.1
Oleur061Scf6023g03010.1
Oleur061Scf6024g09027.1
Oleur061Scf6024g14017.1
Oleur061Scf6046g01005.1
Oleur061Scf6053g00012.1
Oleur061Scf6070g00001.1
Oleur061Scf6070g00014.1
Oleur061Scf6072g00027.1
Oleur061Scf6103g00006.1
Oleur061Scf6118g00019.1
Oleur061Scf6150g03007.1
Oleur061Scf6155g00018.1
Oleur061Scf6159g00006.1
Oleur061Scf6194g01071.1
Oleur061Scf6195g00004.1
Oleur061Scf6197g07034.1
Oleur061Scf6204g00002.1
Oleur061Scf6228g00022.1
Oleur061Scf6233g01002.1
Oleur061Scf6248g01011.1
Oleur061Scf6248g04014.1
Oleur061Scf6254g06006.1
Oleur061Scf6254g06022.1
Oleur061Scf6254g06027.1
Oleur061Scf6254g06020.1
Oleur061Scf6254g06001.1
Oleur061Scf6256g00019.1
Oleur061Scf6261g00027.1
Oleur061Scf6321g00008.1
Oleur061Scf6342g00008.1
Oleur061Scf6342g00017.1
Oleur061Scf6345g00001.1
Oleur061Scf6363g00003.1
Oleur061Scf6363g00016.1
Oleur061Scf6370g02019.1
Oleur061Scf6370g04002.1
Oleur061Scf6370g04015.1
Oleur061Scf6381g00010.1
Oleur061Scf6386g04025.1
Oleur061Scf6386g04058.1
Oleur061Scf6386g04056.1
Oleur061Scf6386g04057.1
Oleur061Scf6392g00022.1
Oleur061Scf6394g00005.1
Oleur061Scf6394g02020.1
Oleur061Scf6394g02007.1
Oleur061Scf6398g02007.1
Oleur061Scf6411g00010.1
Oleur061Scf6411g01034.1
Oleur061Scf6426g00016.1
Oleur061Scf6430g02019.1
Oleur061Scf6433g01014.1
Oleur061Scf6433g01013.1
Oleur061Scf6444g00019.1
Oleur061Scf6451g02035.1
Oleur061Scf6464g00006.1
Oleur061Scf6482g00023.1
Oleur061Scf6505g01018.1
Oleur061Scf6519g00023.1
Oleur061Scf6530g00003.1
Oleur061Scf6530g00004.1
Oleur061Scf6539g00001.1
Oleur061Scf6545g00005.1
Oleur061Scf6550g03024.1
Oleur061Scf6575g01007.1
Oleur061Scf6576g00004.1
Oleur061Scf6584g02015.1
Oleur061Scf6596g01014.1
Oleur061Scf6596g01008.1
Oleur061Scf6622g00004.1
Oleur061Scf6622g06030.1
Oleur061Scf6638g02008.1
Oleur061Scf6672g00007.1
Oleur061Scf6678g00047.1
Oleur061Scf6702g02007.1
Oleur061Scf6708g00001.1
Oleur061Scf6724g00018.1
Oleur061Scf6751g00013.1
Oleur061Scf6752g02003.1
Oleur061Scf6752g02004.1
Oleur061Scf6752g02010.1
Oleur061Scf6782g03027.1
Oleur061Scf6805g00002.1
Oleur061Scf6805g00008.1
Oleur061Scf6820g00014.1
Oleur061Scf6826g00004.1
Oleur061Scf6827g00024.1
Oleur061Scf6827g00018.1
Oleur061Scf6827g00013.1
Oleur061Scf6837g00005.1
Oleur061Scf6844g02001.1
Oleur061Scf6860g00008.1
Oleur061Scf6874g00017.1
Oleur061Scf6877g00010.1
Oleur061Scf6884g00002.1
Oleur061Scf6884g00011.1
Oleur061Scf6900g00026.1
Oleur061Scf6901g00020.1
Oleur061Scf6913g03043.1
Oleur061Scf6925g00010.1
Oleur061Scf6933g01019.1
Oleur061Scf6944g05028.1
Oleur061Scf6947g00011.1
Oleur061Scf6965g01009.1
Oleur061Scf6965g01010.1
Oleur061Scf6983g02004.1
Oleur061Scf6985g00015.1
Oleur061Scf7004g00024.1
Oleur061Scf7038g00002.1
Oleur061Scf7062g04017.1
Oleur061Scf7062g05046.1
Oleur061Scf7065g01030.1
Oleur061Scf7078g01020.1
Oleur061Scf7085g01025.1
Oleur061Scf7087g00009.1
Oleur061Scf7088g00006.1
Oleur061Scf7088g00003.1
Oleur061Scf7105g00005.1
Oleur061Scf7105g01039.1
Oleur061Scf7131g00001.1
Oleur061Scf7137g02014.1
Oleur061Scf7150g00013.1
Oleur061Scf7191g00001.1
Oleur061Scf7192g02004.1
Oleur061Scf7198g00012.1
Oleur061Scf7216g00002.1
Oleur061Scf7216g00001.1
Oleur061Scf7230g01001.1
Oleur061Scf7235g00019.1
Oleur061Scf7237g00008.1
Oleur061Scf7238g00012.1
Oleur061Scf7245g00005.1
Oleur061Scf7271g01008.1
Oleur061Scf7271g03004.1
Oleur061Scf7275g00012.1
Oleur061Scf7283g01008.1
Oleur061Scf7289g00016.1
Oleur061Scf7303g01014.1
Oleur061Scf7334g00006.1
Oleur061Scf7341g00002.1
Oleur061Scf7352g01016.1
Oleur061Scf7352g01017.1
Oleur061Scf7368g01033.1
Oleur061Scf7375g00011.1
Oleur061Scf7387g01031.1
Oleur061Scf7393g01014.1
Oleur061Scf7402g02032.1
Oleur061Scf7420g01001.1
Oleur061Scf7428g00005.1
Oleur061Scf7465g00012.1
Oleur061Scf7465g00003.1
Oleur061Scf7479g01007.1
Oleur061Scf7484g00005.1
Oleur061Scf7508g00007.1
Oleur061Scf7509g00003.1
Oleur061Scf7515g02034.1
Oleur061Scf7529g00002.1
Oleur061Scf7571g00004.1
Oleur061Scf7595g00006.1
Oleur061Scf7596g01029.1
Oleur061Scf7604g00003.1
Oleur061Scf7621g01013.1
Oleur061Scf7621g01014.1
Oleur061Scf7622g04005.1
Oleur061Scf7635g00011.1
Oleur061Scf7681g01001.1
Oleur061Scf7684g00023.1
Oleur061Scf7688g00015.1
Oleur061Scf7734g02003.1
Oleur061Scf7759g00038.1
Oleur061Scf7782g02017.1
Oleur061Scf7782g04013.1
Oleur061Scf7804g02017.1
Oleur061Scf7804g03012.1
Oleur061Scf7804g03011.1
Oleur061Scf7808g00008.1
Oleur061Scf7829g02006.1
Oleur061Scf7849g00015.1
Oleur061Scf7865g00011.1
Oleur061Scf7901g00030.1
Oleur061Scf7901g00020.1
Oleur061Scf7908g00008.1
Oleur061Scf7909g00006.1
Oleur061Scf7909g00003.1
Oleur061Scf7910g05026.1
Oleur061Scf7910g05027.1
Oleur061Scf7913g00010.1
Oleur061Scf7915g05011.1
Oleur061Scf7940g01007.1
Oleur061Scf7950g00020.1
Oleur061Scf7973g00024.1
Oleur061Scf7978g13006.1
Oleur061Scf7978g01019.1
Oleur061Scf7978g12003.1
Oleur061Scf7981g02002.1
Oleur061Scf8003g01031.1
Oleur061Scf8009g07021.1
Oleur061Scf8024g02031.1
Oleur061Scf8035g01021.1
Oleur061Scf8035g02029.1
Oleur061Scf8050g02018.1
Oleur061Scf8057g01003.1
Oleur061Scf8058g00001.1
Oleur061Scf8060g01026.1
Oleur061Scf8060g01027.1
Oleur061Scf8067g03019.1
Oleur061Scf8078g02003.1
Oleur061Scf8082g00013.1
Oleur061Scf8097g00004.1
Oleur061Scf8103g00012.1
Oleur061Scf8116g00010.1
Oleur061Scf8129g00027.1
Oleur061Scf8129g00026.1
Oleur061Scf8129g00047.1
Oleur061Scf8135g00006.1
Oleur061Scf8145g00008.1
Oleur061Scf8152g01002.1
Oleur061Scf8165g00009.1
Oleur061Scf8171g00002.1
Oleur061Scf8180g01021.1
Oleur061Scf8180g01019.1
Oleur061Scf8191g00004.1
Oleur061Scf8201g06027.1
Oleur061Scf8232g00039.1
Oleur061Scf8269g00008.1
Oleur061Scf8289g00010.1
Oleur061Scf8289g02063.1
Oleur061Scf8290g00023.1
Oleur061Scf8307g00007.1
Oleur061Scf8330g00002.1
Oleur061Scf8334g02044.1
Oleur061Scf8348g04016.1
Oleur061Scf8362g00028.1
Oleur061Scf8374g01010.1
Oleur061Scf8376g08030.1
Oleur061Scf8376g10007.1
Oleur061Scf8381g03014.1
Oleur061Scf8399g00011.1
Oleur061Scf8411g00002.1
Oleur061Scf8438g00003.1
Oleur061Scf8445g01003.1
Oleur061Scf8457g00015.1
Oleur061Scf8460g01007.1
Oleur061Scf8470g00009.1
Oleur061Scf8516g00002.1
Oleur061Scf8518g00001.1
Oleur061Scf8528g00015.1
Oleur061Scf8536g00003.1
Oleur061Scf8539g00010.1
Oleur061Scf8569g01038.1
Oleur061Scf8574g02028.1
Oleur061Scf8577g01014.1
Oleur061Scf8577g05027.1
Oleur061Scf8581g00004.1
Oleur061Scf8603g00016.1
Oleur061Scf8608g03044.1
Oleur061Scf8612g03023.1
Oleur061Scf8612g07001.1
Oleur061Scf8624g00009.1
Oleur061Scf8625g00014.1
Oleur061Scf8631g00017.1
Oleur061Scf8631g00016.1
Oleur061Scf8647g00018.1
Oleur061Scf8652g06006.1
Oleur061Scf8652g10010.1
Oleur061Scf8689g02009.1
Oleur061Scf8695g00002.1
Oleur061Scf8699g00001.1
Oleur061Scf8707g00015.1
Oleur061Scf8709g00009.1
Oleur061Scf8726g00005.1
Oleur061Scf8732g00001.1
Oleur061Scf8736g00001.1
Oleur061Scf8755g00001.1
Oleur061Scf8766g00019.1
Oleur061Scf8783g00007.1
Oleur061Scf8795g04014.1
Oleur061Scf8800g01006.1
Oleur061Scf8818g01003.1
Oleur061Scf8822g05006.1
Oleur061Scf8823g00018.1
Oleur061Scf8834g00006.1
Oleur061Scf8836g02030.1
Oleur061Scf8846g01004.1
Oleur061Scf8846g01026.1
Oleur061Scf8846g08018.1
Oleur061Scf8921g00007.1
Oleur061Scf8929g01043.1
Oleur061Scf8930g05004.1
Oleur061Scf8931g00008.1
Oleur061Scf8934g00021.1
Oleur061Scf8948g02001.1
Oleur061Scf8949g01003.1
Oleur061Scf8949g02001.1
Oleur061Scf8955g00005.1
Oleur061Scf8955g01001.1
Oleur061Scf8956g04006.1
Oleur061Scf8956g08006.1
Oleur061Scf8974g01042.1
Oleur061Scf8979g00018.1
Oleur061Scf8980g00028.1
Oleur061Scf8986g00008.1
Oleur061Scf8986g00017.1
Oleur061Scf9012g00012.1
Oleur061Scf9017g00028.1
Oleur061Scf9023g01016.1
Oleur061Scf9035g02001.1
Oleur061Scf9036g01033.1
Oleur061Scf9060g01003.1
Oleur061Scf9066g00005.1
Oleur061Scf9077g00012.1
Oleur061Scf9079g01003.1
Oleur061Scf9079g01017.1
Oleur061Scf9079g01026.1
Oleur061Scf9086g00005.1
Oleur061Scf9100g00003.1
Oleur061Scf9126g04008.1
Oleur061Scf9127g00009.1
Oleur061Scf9129g00006.1
Oleur061Scf9131g05005.1
Oleur061Scf9138g01016.1
Oleur061Scf9139g13041.1
Oleur061Scf9139g17061.1
Oleur061Scf9140g01006.1
Oleur061Scf9140g04038.1
Oleur061Scf9140g05045.1
Oleur061Scf9146g06020.1
Oleur061Scf9148g02024.1
Oleur061Scf9150g01023.1
Oleur061Scf9151g01012.1
Oleur061Scf9152g02004.1
Oleur061Scf9154g05008.1
Oleur061Scf9155g04001.1
Oleur061Scf9155g05010.1
Oleur061Scf9156g01024.1
Oleur061Scf9156g02028.1
Oleur061Scf9157g04006.1
Oleur061Scf9157g09006.1
Oleur061Scf9158g02002.1
Oleur061Scf9158g06005.1
Oleur061Scf9160g19009.1
Oleur061Scf9160g18027.1
Oleur061Scf9161g12009.1
Oleur061Scf9162g06012.1
Oleur061Scf9162g09006.1
Oleur061Scf9163g01012.1
Oleur061Scf9163g05010.1
Oleur061Scf9163g08016.1
Oleur061Scf9163g16016.1
Oleur061Scf9164g03020.1
Oleur061Scf9165g19015.1
Oleur061Scf9166g12012.1
Oleur061Scf9166g12007.1
Oleur061Scf9170g06030.1
Oleur061Scf9170g10006.1
Oleur061Scf9172g05014.1
Oleur061Scf9173g00011.1
Oleur061Scf9173g03029.1
Oleur061Scf9173g05020.1
