# Supplementary material for: OliveAtlas: A Gene Expression Atlas Tool for Olea europaea
Source: Plants (Basel). 2023 Mar 10;12(6):1274. doi: 10.3390/plants12061274 (PMC10053119; doi:10.3390/plants12061274)
Supplement: Supplementary file 1 [file plants-12-01274-s001.zip › Table S2 - specific genes venn.xlsx]

## Sheet: Leaves
Oleur061Scf0001g01024.1
Oleur061Scf0001g02005.1
Oleur061Scf0002g02004.1
Oleur061Scf0004g05023.1
Oleur061Scf0005g02014.1
Oleur061Scf0013g00012.1
Oleur061Scf0013g05012.1
Oleur061Scf0014g02017.1
Oleur061Scf0014g02018.1
Oleur061Scf0014g03024.1
Oleur061Scf0014g05020.1
Oleur061Scf0016g01016.1
Oleur061Scf0018g01007.1
Oleur061Scf0020g03012.1
Oleur061Scf0020g04019.1
Oleur061Scf0020g04020.1
Oleur061Scf0020g06025.1
Oleur061Scf0023g01008.1
Oleur061Scf0023g07012.1
Oleur061Scf0024g01010.1
Oleur061Scf0025g06005.1
Oleur061Scf0028g06055.1
Oleur061Scf0031g00013.1
Oleur061Scf0032g00021.1
Oleur061Scf0032g04021.1
Oleur061Scf0033g02007.1
Oleur061Scf0036g02002.1
Oleur061Scf0037g02002.1
Oleur061Scf0037g06001.1
Oleur061Scf0038g00012.1
Oleur061Scf0038g00003.1
Oleur061Scf0038g02019.1
Oleur061Scf0039g01026.1
Oleur061Scf0042g02012.1
Oleur061Scf0042g03014.1
Oleur061Scf0042g06038.1
Oleur061Scf0048g03003.1
Oleur061Scf0048g03009.1
Oleur061Scf0048g07018.1
Oleur061Scf0048g14004.1
Oleur061Scf0054g00011.1
Oleur061Scf0055g03038.1
Oleur061Scf0056g01005.1
Oleur061Scf0057g09030.1
Oleur061Scf0058g06002.1
Oleur061Scf0062g04003.1
Oleur061Scf0062g06021.1
Oleur061Scf0064g04010.1
Oleur061Scf0064g09030.1
Oleur061Scf0066g00003.1
Oleur061Scf0068g05013.1
Oleur061Scf0071g01002.1
Oleur061Scf0072g00021.1
Oleur061Scf0072g05019.1
Oleur061Scf0072g08037.1
Oleur061Scf0072g09039.1
Oleur061Scf0072g14001.1
Oleur061Scf0072g16007.1
Oleur061Scf0073g03011.1
Oleur061Scf0073g06005.1
Oleur061Scf0074g02004.1
Oleur061Scf0074g03008.1
Oleur061Scf0074g06027.1
Oleur061Scf0075g04012.1
Oleur061Scf0075g06011.1
Oleur061Scf0075g06022.1
Oleur061Scf0076g05005.1
Oleur061Scf0076g05028.1
Oleur061Scf0076g06003.1
Oleur061Scf0078g04002.1
Oleur061Scf0082g00023.1
Oleur061Scf0082g00009.1
Oleur061Scf0082g02039.1
Oleur061Scf0083g00010.1
Oleur061Scf0084g00030.1
Oleur061Scf0084g01019.1
Oleur061Scf0084g02010.1
Oleur061Scf0084g09006.1
Oleur061Scf0087g02026.1
Oleur061Scf0089g11015.1
Oleur061Scf0090g00005.1
Oleur061Scf0090g02032.1
Oleur061Scf0091g01019.1
Oleur061Scf0091g06011.1
Oleur061Scf0091g07001.1
Oleur061Scf0094g04024.1
Oleur061Scf0095g02045.1
Oleur061Scf0096g01015.1
Oleur061Scf0098g03007.1
Oleur061Scf0102g04005.1
Oleur061Scf0102g04018.1
Oleur061Scf0102g05045.1
Oleur061Scf0106g05016.1
Oleur061Scf0106g08004.1
Oleur061Scf0106g08005.1
Oleur061Scf0106g08038.1
Oleur061Scf0111g01029.1
Oleur061Scf0113g00002.1
Oleur061Scf0116g05059.1
Oleur061Scf0117g03005.1
Oleur061Scf0119g00014.1
Oleur061Scf0119g00005.1
Oleur061Scf0119g00011.1
Oleur061Scf0119g00004.1
Oleur061Scf0122g01009.1
Oleur061Scf0122g02025.1
Oleur061Scf0122g04017.1
Oleur061Scf0122g09006.1
Oleur061Scf0122g11020.1
Oleur061Scf0122g12012.1
Oleur061Scf0123g04006.1
Oleur061Scf0123g04005.1
Oleur061Scf0125g01004.1
Oleur061Scf0125g01001.1
Oleur061Scf0128g05002.1
Oleur061Scf0129g02003.1
Oleur061Scf0133g01020.1
Oleur061Scf0135g06014.1
Oleur061Scf0136g00017.1
Oleur061Scf0137g07007.1
Oleur061Scf0137g08050.1
Oleur061Scf0137g08015.1
Oleur061Scf0137g08039.1
Oleur061Scf0139g00026.1
Oleur061Scf0142g03009.1
Oleur061Scf0142g04013.1
Oleur061Scf0143g02030.1
Oleur061Scf0143g02024.1
Oleur061Scf0143g02025.1
Oleur061Scf0146g01015.1
Oleur061Scf0146g03021.1
Oleur061Scf0147g02029.1
Oleur061Scf0148g06010.1
Oleur061Scf0149g00019.1
Oleur061Scf0150g03004.1
Oleur061Scf0152g08007.1
Oleur061Scf0154g02047.1
Oleur061Scf0155g01010.1
Oleur061Scf0155g05039.1
Oleur061Scf0158g02015.1
Oleur061Scf0158g02016.1
Oleur061Scf0160g04015.1
Oleur061Scf0162g03025.1
Oleur061Scf0162g04017.1
Oleur061Scf0163g00016.1
Oleur061Scf0163g00011.1
Oleur061Scf0166g00009.1
Oleur061Scf0169g06003.1
Oleur061Scf0170g03013.1
Oleur061Scf0172g15012.1
Oleur061Scf0172g17015.1
Oleur061Scf0173g03013.1
Oleur061Scf0175g00018.1
Oleur061Scf0176g10014.1
Oleur061Scf0176g10002.1
Oleur061Scf0176g10045.1
Oleur061Scf0177g01042.1
Oleur061Scf0178g00006.1
Oleur061Scf0179g00002.1
Oleur061Scf0179g01015.1
Oleur061Scf0180g07008.1
Oleur061Scf0181g02019.1
Oleur061Scf0181g04023.1
Oleur061Scf0182g01026.1
Oleur061Scf0183g00004.1
Oleur061Scf0183g01009.1
Oleur061Scf0183g01008.1
Oleur061Scf0183g02019.1
Oleur061Scf0186g05007.1
Oleur061Scf0189g03002.1
Oleur061Scf0190g00021.1
Oleur061Scf0190g00026.1
Oleur061Scf0190g00019.1
Oleur061Scf0190g03001.1
Oleur061Scf0190g03007.1
Oleur061Scf0190g06032.1
Oleur061Scf0193g08011.1
Oleur061Scf0194g00010.1
Oleur061Scf0194g04010.1
Oleur061Scf0194g04013.1
Oleur061Scf0194g21011.1
Oleur061Scf0194g22011.1
Oleur061Scf0195g06018.1
Oleur061Scf0195g06045.1
Oleur061Scf0196g01019.1
Oleur061Scf0196g03028.1
Oleur061Scf0196g04003.1
Oleur061Scf0201g05028.1
Oleur061Scf0203g07008.1
Oleur061Scf0207t02013.1
Oleur061Scf0216g00015.1
Oleur061Scf0216g00004.1
Oleur061Scf0216g01022.1
Oleur061Scf0216g02010.1
Oleur061Scf0222g00018.1
Oleur061Scf0222g01018.1
Oleur061Scf0222g01016.1
Oleur061Scf0224g01014.1
Oleur061Scf0224g01015.1
Oleur061Scf0225g06014.1
Oleur061Scf0226g00005.1
Oleur061Scf0226g07022.1
Oleur061Scf0229g01001.1
Oleur061Scf0231g23002.1
Oleur061Scf0236g04002.1
Oleur061Scf0237g04018.1
Oleur061Scf0237g06020.1
Oleur061Scf0239g09003.1
Oleur061Scf0239g09016.1
Oleur061Scf0241g02027.1
Oleur061Scf0242g00020.1
Oleur061Scf0243g01020.1
Oleur061Scf0247g03014.1
Oleur061Scf0250g03035.1
Oleur061Scf0251g03041.1
Oleur061Scf0253g00003.1
Oleur061Scf0257g00004.1
Oleur061Scf0258g03026.1
Oleur061Scf0259g02008.1
Oleur061Scf0260g02019.1
Oleur061Scf0260g08007.1
Oleur061Scf0261g03019.1
Oleur061Scf0261g04011.1
Oleur061Scf0263g00014.1
Oleur061Scf0266g00009.1
Oleur061Scf0268g00001.1
Oleur061Scf0269g04001.1
Oleur061Scf0271g00002.1
Oleur061Scf0288g01008.1
Oleur061Scf0288g05013.1
Oleur061Scf0288g09019.1
Oleur061Scf0291g08012.1
Oleur061Scf0291g14029.1
Oleur061Scf0298g00002.1
Oleur061Scf0298g05058.1
Oleur061Scf0298g05007.1
Oleur061Scf0302g01007.1
Oleur061Scf0305g01052.1
Oleur061Scf0306g03010.1
Oleur061Scf0307g01008.1
Oleur061Scf0308g08005.1
Oleur061Scf0308g09003.1
Oleur061Scf0308g11011.1
Oleur061Scf0314g06002.1
Oleur061Scf0316g03019.1
Oleur061Scf0317g00009.1
Oleur061Scf0319g00011.1
Oleur061Scf0321g03020.1
Oleur061Scf0321g03006.1
Oleur061Scf0321g06013.1
Oleur061Scf0327g00015.1
Oleur061Scf0327g02006.1
Oleur061Scf0333g01021.1
Oleur061Scf0333g02020.1
Oleur061Scf0333g03027.1
Oleur061Scf0333g03015.1
Oleur061Scf0334g00012.1
Oleur061Scf0336g03036.1
Oleur061Scf0336g03028.1
Oleur061Scf0336g03027.1
Oleur061Scf0338g02044.1
Oleur061Scf0339g01003.1
Oleur061Scf0339g04012.1
Oleur061Scf0340g06025.1
Oleur061Scf0340g07040.1
Oleur061Scf0342g03005.1
Oleur061Scf0342g08036.1
Oleur061Scf0343g04020.1
Oleur061Scf0344g01018.1
Oleur061Scf0348g03014.1
Oleur061Scf0350g00020.1
Oleur061Scf0350g01022.1
Oleur061Scf0350g02013.1
Oleur061Scf0352g02009.1
Oleur061Scf0352g05012.1
Oleur061Scf0352g06009.1
Oleur061Scf0355g01007.1
Oleur061Scf0357g02068.1
Oleur061Scf0357g02003.1
Oleur061Scf0357g03063.1
Oleur061Scf0357g03041.1
Oleur061Scf0357g03072.1
Oleur061Scf0357t03010.1
Oleur061Scf0357t03014.1
Oleur061Scf0357g04055.1
Oleur061Scf0357g07014.1
Oleur061Scf0357g11007.1
Oleur061Scf0357g15010.1
Oleur061Scf0359g01011.1
Oleur061Scf0359g04032.1
Oleur061Scf0361g02001.1
Oleur061Scf0362g03025.1
Oleur061Scf0363g00015.1
Oleur061Scf0363g00005.1
Oleur061Scf0365g02010.1
Oleur061Scf0367g04007.1
Oleur061Scf0367g05004.1
Oleur061Scf0374g02015.1
Oleur061Scf0377g02022.1
Oleur061Scf0377g02003.1
Oleur061Scf0379g02004.1
Oleur061Scf0379g04004.1
Oleur061Scf0383g07014.1
Oleur061Scf0384g05015.1
Oleur061Scf0390g03029.1
Oleur061Scf0391g00006.1
Oleur061Scf0393g00024.1
Oleur061Scf0395g00006.1
Oleur061Scf0397g03022.1
Oleur061Scf0400g00011.1
Oleur061Scf0400g03023.1
Oleur061Scf0401g03016.1
Oleur061Scf0401g04013.1
Oleur061Scf0402g01023.1
Oleur061Scf0402g02005.1
Oleur061Scf0402g02007.1
Oleur061Scf0402g02006.1
Oleur061Scf0404g00012.1
Oleur061Scf0404g01004.1
Oleur061Scf0408g02003.1
Oleur061Scf0408g02017.1
Oleur061Scf0408g06008.1
Oleur061Scf0408g07012.1
Oleur061Scf0409g05017.1
Oleur061Scf0411g03005.1
Oleur061Scf0411g05014.1
Oleur061Scf0411g08021.1
Oleur061Scf0419g01029.1
Oleur061Scf0420g03019.1
Oleur061Scf0421g00002.1
Oleur061Scf0421g02011.1
Oleur061Scf0423g03003.1
Oleur061Scf0424g01007.1
Oleur061Scf0427g01001.1
Oleur061Scf0427g02003.1
Oleur061Scf0433g00006.1
Oleur061Scf0433g04006.1
Oleur061Scf0440g01003.1
Oleur061Scf0440g03015.1
Oleur061Scf0440g04001.1
Oleur061Scf0443g01004.1
Oleur061Scf0444g01016.1
Oleur061Scf0445g00009.1
Oleur061Scf0446g02048.1
Oleur061Scf0446g02045.1
Oleur061Scf0447g00019.1
Oleur061Scf0450g00025.1
Oleur061Scf0451g01012.1
Oleur061Scf0451g02007.1
Oleur061Scf0451g04036.1
Oleur061Scf0452g00023.1
Oleur061Scf0456g05030.1
Oleur061Scf0457g01030.1
Oleur061Scf0459g00016.1
Oleur061Scf0460g02006.1
Oleur061Scf0465g01020.1
Oleur061Scf0466g04013.1
Oleur061Scf0466g08008.1
Oleur061Scf0468g02015.1
Oleur061Scf0469g00006.1
Oleur061Scf0469g02024.1
Oleur061Scf0470g02014.1
Oleur061Scf0470g02019.1
Oleur061Scf0470g02020.1
Oleur061Scf0475g01003.1
Oleur061Scf0476g04012.1
Oleur061Scf0477g07016.1
Oleur061Scf0478g08026.1
Oleur061Scf0479g00002.1
Oleur061Scf0479g03002.1
Oleur061Scf0481g01021.1
Oleur061Scf0482g00010.1
Oleur061Scf0482g01001.1
Oleur061Scf0482g01005.1
Oleur061Scf0484g01010.1
Oleur061Scf0485g00049.1
Oleur061Scf0489g00007.1
Oleur061Scf0490g00009.1
Oleur061Scf0491g01006.1
Oleur061Scf0491g02008.1
Oleur061Scf0492g00017.1
Oleur061Scf0492g02018.1
Oleur061Scf0495g02032.1
Oleur061Scf0498g01025.1
Oleur061Scf0499g07006.1
Oleur061Scf0508g01026.1
Oleur061Scf0511g00013.1
Oleur061Scf0511g01017.1
Oleur061Scf0514g00004.1
Oleur061Scf0515g01006.1
Oleur061Scf0516g02002.1
Oleur061Scf0517g01023.1
Oleur061Scf0518g01018.1
Oleur061Scf0518g06017.1
Oleur061Scf0519g04011.1
Oleur061Scf0519g04012.1
Oleur061Scf0521g00046.1
Oleur061Scf0522g01015.1
Oleur061Scf0522g03003.1
Oleur061Scf0527g08006.1
Oleur061Scf0530g03028.1
Oleur061Scf0531g25033.1
Oleur061Scf0532g05004.1
Oleur061Scf0532g11006.1
Oleur061Scf0534g01003.1
Oleur061Scf0538g00001.1
Oleur061Scf0538g01023.1
Oleur061Scf0541g04007.1
Oleur061Scf0542g04003.1
Oleur061Scf0542g05032.1
Oleur061Scf0543g02003.1
Oleur061Scf0543g08039.1
Oleur061Scf0546g07015.1
Oleur061Scf0552g01015.1
Oleur061Scf0553g02001.1
Oleur061Scf0561g00006.1
Oleur061Scf0561g00007.1
Oleur061Scf0567g00021.1
Oleur061Scf0570g12013.1
Oleur061Scf0581g00030.1
Oleur061Scf0581g00002.1
Oleur061Scf0582g01010.1
Oleur061Scf0583g00001.1
Oleur061Scf0583g00002.1
Oleur061Scf0584g00022.1
Oleur061Scf0585g00008.1
Oleur061Scf0586g05015.1
Oleur061Scf0588g00007.1
Oleur061Scf0588g02039.1
Oleur061Scf0590g03014.1
Oleur061Scf0594g01026.1
Oleur061Scf0594g01025.1
Oleur061Scf0594g01006.1
Oleur061Scf0594g02044.1
Oleur061Scf0594g02045.1
Oleur061Scf0594g02047.1
Oleur061Scf0594g02036.1
Oleur061Scf0594g02004.1
Oleur061Scf0597g00004.1
Oleur061Scf0598g01015.1
Oleur061Scf0598g02044.1
Oleur061Scf0599g02017.1
Oleur061Scf0602g05030.1
Oleur061Scf0603g00017.1
Oleur061Scf0603g03002.1
Oleur061Scf0604g01002.1
Oleur061Scf0607g01013.1
Oleur061Scf0607g01016.1
Oleur061Scf0608g00029.1
Oleur061Scf0609g07023.1
Oleur061Scf0611g00010.1
Oleur061Scf0612g02005.1
Oleur061Scf0612g04015.1
Oleur061Scf0615g04011.1
Oleur061Scf0617g02006.1
Oleur061Scf0617g02014.1
Oleur061Scf0621g00009.1
Oleur061Scf0622g01023.1
Oleur061Scf0623g04002.1
Oleur061Scf0623g05006.1
Oleur061Scf0623g14004.1
Oleur061Scf0624g00010.1
Oleur061Scf0626g04003.1
Oleur061Scf0626g09018.1
Oleur061Scf0626g15003.1
Oleur061Scf0626g15005.1
Oleur061Scf0626g16012.1
Oleur061Scf0630g08001.1
Oleur061Scf0630g08025.1
Oleur061Scf0633g01001.1
Oleur061Scf0634g01019.1
Oleur061Scf0636g03007.1
Oleur061Scf0636g04009.1
Oleur061Scf0636g06038.1
Oleur061Scf0637g01005.1
Oleur061Scf0641g02049.1
Oleur061Scf0641g02048.1
Oleur061Scf0641g02010.1
Oleur061Scf0642g02031.1
Oleur061Scf0647g01006.1
Oleur061Scf0648g05011.1
Oleur061Scf0651g01029.1
Oleur061Scf0651g05013.1
Oleur061Scf0652g04003.1
Oleur061Scf0652g04004.1
Oleur061Scf0652g05022.1
Oleur061Scf0652g06024.1
Oleur061Scf0654g00011.1
Oleur061Scf0654g01035.1
Oleur061Scf0655g01004.1
Oleur061Scf0656g01033.1
Oleur061Scf0656g01036.1
Oleur061Scf0656g01037.1
Oleur061Scf0657g07033.1
Oleur061Scf0658g02014.1
Oleur061Scf0661g01016.1
Oleur061Scf0674g04011.1
Oleur061Scf0674g11028.1
Oleur061Scf0678g04007.1
Oleur061Scf0680g10041.1
Oleur061Scf0683g05014.1
Oleur061Scf0683g05004.1
Oleur061Scf0687g03043.1
Oleur061Scf0687g03042.1
Oleur061Scf0687g05019.1
Oleur061Scf0689g01033.1
Oleur061Scf0691g01034.1
Oleur061Scf0692g02016.1
Oleur061Scf0692g02019.1
Oleur061Scf0694g05035.1
Oleur061Scf0696g00014.1
Oleur061Scf0697g00008.1
Oleur061Scf0700g00012.1
Oleur061Scf0700g03004.1
Oleur061Scf0702g00002.1
Oleur061Scf0702g01017.1
Oleur061Scf0702g04031.1
Oleur061Scf0704g02013.1
Oleur061Scf0705g01026.1
Oleur061Scf0705g02046.1
Oleur061Scf0706g02040.1
Oleur061Scf0707g00004.1
Oleur061Scf0707g01001.1
Oleur061Scf0709g02003.1
Oleur061Scf0711g00003.1
Oleur061Scf0712g03037.1
Oleur061Scf0719g04026.1
Oleur061Scf0719g09002.1
Oleur061Scf0721g00003.1
Oleur061Scf0722g02008.1
Oleur061Scf0724g05001.1
Oleur061Scf0724g09014.1
Oleur061Scf0727g00016.1
Oleur061Scf0732g01024.1
Oleur061Scf0732g03031.1
Oleur061Scf0734g01018.1
Oleur061Scf0737g00001.1
Oleur061Scf0739g00003.1
Oleur061Scf0742g03011.1
Oleur061Scf0743g01028.1
Oleur061Scf0743g01008.1
Oleur061Scf0745g04015.1
Oleur061Scf0745g04032.1
Oleur061Scf0745g04021.1
Oleur061Scf0746g04036.1
Oleur061Scf0755g00029.1
Oleur061Scf0756g03024.1
Oleur061Scf0761g01038.1
Oleur061Scf0766g01049.1
Oleur061Scf0767g14008.1
Oleur061Scf0767g14009.1
Oleur061Scf0767g16013.1
Oleur061Scf0769g05014.1
Oleur061Scf0772g01015.1
Oleur061Scf0775g00018.1
Oleur061Scf0778g00026.1
Oleur061Scf0780g00033.1
Oleur061Scf0781g00051.1
Oleur061Scf0782g02005.1
Oleur061Scf0785g02008.1
Oleur061Scf0785g03016.1
Oleur061Scf0787g01005.1
Oleur061Scf0788g00013.1
Oleur061Scf0789g02018.1
Oleur061Scf0789g04016.1
Oleur061Scf0793g04024.1
Oleur061Scf0793g05012.1
Oleur061Scf0793g07012.1
Oleur061Scf0794g00007.1
Oleur061Scf0794g03036.1
Oleur061Scf0799g02021.1
Oleur061Scf0804g04021.1
Oleur061Scf0805g02033.1
Oleur061Scf0805g02026.1
Oleur061Scf0806g01001.1
Oleur061Scf0808g00004.1
Oleur061Scf0811g01019.1
Oleur061Scf0815g05001.1
Oleur061Scf0816g02007.1
Oleur061Scf0816g02033.1
Oleur061Scf0816g03020.1
Oleur061Scf0818g00007.1
Oleur061Scf0818g03007.1
Oleur061Scf0822g01015.1
Oleur061Scf0826g01017.1
Oleur061Scf0826g01023.1
Oleur061Scf0829g03029.1
Oleur061Scf0829g04021.1
Oleur061Scf0831g00022.1
Oleur061Scf0833g07023.1
Oleur061Scf0840g01003.1
Oleur061Scf0842g00011.1
Oleur061Scf0855g00006.1
Oleur061Scf0857g03003.1
Oleur061Scf0859g00038.1
Oleur061Scf0859g00004.1
Oleur061Scf0863g00002.1
Oleur061Scf0866g00020.1
Oleur061Scf0867g01014.1
Oleur061Scf0867g01003.1
Oleur061Scf0867g02023.1
Oleur061Scf0871g00001.1
Oleur061Scf0871g01052.1
Oleur061Scf0872g04029.1
Oleur061Scf0872g05030.1
Oleur061Scf0874g00044.1
Oleur061Scf0876g01024.1
Oleur061Scf0876g01023.1
Oleur061Scf0879g01002.1
Oleur061Scf0881g02018.1
Oleur061Scf0881g04030.1
Oleur061Scf0882g06023.1
Oleur061Scf0882g06016.1
Oleur061Scf0883g00022.1
Oleur061Scf0884g00011.1
Oleur061Scf0886g04007.1
Oleur061Scf0887g00032.1
Oleur061Scf0888g00018.1
Oleur061Scf0889g00002.1
Oleur061Scf0889g01001.1
Oleur061Scf0889g03001.1
Oleur061Scf0890g05013.1
Oleur061Scf0892g00026.1
Oleur061Scf0892g01001.1
Oleur061Scf0895g01021.1
Oleur061Scf0895g03002.1
Oleur061Scf0898g04037.1
Oleur061Scf0902g03050.1
Oleur061Scf0902g06016.1
Oleur061Scf0903g02015.1
Oleur061Scf0904g00008.1
Oleur061Scf0904g00005.1
Oleur061Scf0905g01019.1
Oleur061Scf0909g00002.1
Oleur061Scf0909g00015.1
Oleur061Scf0910g16023.1
Oleur061Scf0910g16005.1
Oleur061Scf0910g18014.1
Oleur061Scf0912g03013.1
Oleur061Scf0914g03003.1
Oleur061Scf0914g05014.1
Oleur061Scf0914g05036.1
Oleur061Scf0916g02011.1
Oleur061Scf0921g01021.1
Oleur061Scf0926g00046.1
Oleur061Scf0928g01008.1
Oleur061Scf0931g02055.1
Oleur061Scf0932g00001.1
Oleur061Scf0933g00002.1
Oleur061Scf0941g01004.1
Oleur061Scf0948g03008.1
Oleur061Scf0952g00022.1
Oleur061Scf0952g00023.1
Oleur061Scf0952g04008.1
Oleur061Scf0952g06021.1
Oleur061Scf0955g00014.1
Oleur061Scf0970g02020.1
Oleur061Scf0970g04016.1
Oleur061Scf0970g06014.1
Oleur061Scf0970g07068.1
Oleur061Scf0976g03008.1
Oleur061Scf0982g01006.1
Oleur061Scf0987g01031.1
Oleur061Scf0987g02010.1
Oleur061Scf0988g01022.1
Oleur061Scf0988g01029.1
Oleur061Scf0994g00002.1
Oleur061Scf0997g00005.1
Oleur061Scf0999g01014.1
Oleur061Scf0999g05006.1
Oleur061Scf1000g01017.1
Oleur061Scf1000g02024.1
Oleur061Scf1004g00007.1
Oleur061Scf1009g00031.1
Oleur061Scf1009g00025.1
Oleur061Scf1013g01011.1
Oleur061Scf1015g00015.1
Oleur061Scf1016g05033.1
Oleur061Scf1016g05034.1
Oleur061Scf1020g02006.1
Oleur061Scf1021g00002.1
Oleur061Scf1021g02010.1
Oleur061Scf1022g02020.1
Oleur061Scf1024g00025.1
Oleur061Scf1032g02001.1
Oleur061Scf1033g00003.1
Oleur061Scf1033g01004.1
Oleur061Scf1036g00027.1
Oleur061Scf1036g01020.1
Oleur061Scf1036g03028.1
Oleur061Scf1042g01016.1
Oleur061Scf1044g00009.1
Oleur061Scf1051g00023.1
Oleur061Scf1052g02006.1
Oleur061Scf1053g01018.1
Oleur061Scf1054g00020.1
Oleur061Scf1054g02002.1
Oleur061Scf1055g00015.1
Oleur061Scf1057g05023.1
Oleur061Scf1057g15015.1
Oleur061Scf1059g01023.1
Oleur061Scf1060g01003.1
Oleur061Scf1063g00004.1
Oleur061Scf1063g01029.1
Oleur061Scf1065g01005.1
Oleur061Scf1066g00011.1
Oleur061Scf1066g01015.1
Oleur061Scf1066g03001.1
Oleur061Scf1066g03002.1
Oleur061Scf1066g06014.1
Oleur061Scf1066g06011.1
Oleur061Scf1067g02007.1
Oleur061Scf1067g05009.1
Oleur061Scf1067g06008.1
Oleur061Scf1067g06013.1
Oleur061Scf1068g00008.1
Oleur061Scf1068g02029.1
Oleur061Scf1068g03004.1
Oleur061Scf1069g00022.1
Oleur061Scf1071g03042.1
Oleur061Scf1074g05014.1
Oleur061Scf1074g05001.1
Oleur061Scf1074g09004.1
Oleur061Scf1075g01041.1
Oleur061Scf1075g04016.1
Oleur061Scf1077g00019.1
Oleur061Scf1077g01010.1
Oleur061Scf1077g01009.1
Oleur061Scf1081g02019.1
Oleur061Scf1081g03001.1
Oleur061Scf1081g03013.1
Oleur061Scf1081g03030.1
Oleur061Scf1081g03027.1
Oleur061Scf1082g00016.1
Oleur061Scf1084g00003.1
Oleur061Scf1084g02002.1
Oleur061Scf1087g00001.1
Oleur061Scf1088g00037.1
Oleur061Scf1089g00036.1
Oleur061Scf1093g00002.1
Oleur061Scf1093g02011.1
Oleur061Scf1100g03005.1
Oleur061Scf1100g04002.1
Oleur061Scf1100g04018.1
Oleur061Scf1100g04003.1
Oleur061Scf1100g06009.1
Oleur061Scf1101g01060.1
Oleur061Scf1102g11019.1
Oleur061Scf1102g17007.1
Oleur061Scf1102g17004.1
Oleur061Scf1107g00035.1
Oleur061Scf1107g03037.1
Oleur061Scf1109g00016.1
Oleur061Scf1109g01029.1
Oleur061Scf1114g02029.1
Oleur061Scf1117g00057.1
Oleur061Scf1118g04001.1
Oleur061Scf1119g06001.1
Oleur061Scf1119g07014.1
Oleur061Scf1119g10036.1
Oleur061Scf1120g01009.1
Oleur061Scf1120g02022.1
Oleur061Scf1122g00010.1
Oleur061Scf1126g02015.1
Oleur061Scf1127g02012.1
Oleur061Scf1127g07036.1
Oleur061Scf1128g00024.1
Oleur061Scf1132g02008.1
Oleur061Scf1142g04007.1
Oleur061Scf1146g02006.1
Oleur061Scf1151g00027.1
Oleur061Scf1152g01012.1
Oleur061Scf1152g01015.1
Oleur061Scf1156g01003.1
Oleur061Scf1156g03009.1
Oleur061Scf1158g00006.1
Oleur061Scf1159g00017.1
Oleur061Scf1161g00005.1
Oleur061Scf1166g01019.1
Oleur061Scf1166g03008.1
Oleur061Scf1166g05026.1
Oleur061Scf1166g05027.1
Oleur061Scf1166g07016.1
Oleur061Scf1170g02021.1
Oleur061Scf1170g02019.1
Oleur061Scf1171g03017.1
Oleur061Scf1174g03007.1
Oleur061Scf1175g05018.1
Oleur061Scf1176g00012.1
Oleur061Scf1177g01001.1
Oleur061Scf1177g04029.1
Oleur061Scf1178g04010.1
Oleur061Scf1178g04018.1
Oleur061Scf1181g02021.1
Oleur061Scf1182g03005.1
Oleur061Scf1183g03013.1
Oleur061Scf1183g03014.1
Oleur061Scf1183g04020.1
Oleur061Scf1187g00014.1
Oleur061Scf1187g00022.1
Oleur061Scf1187g00011.1
Oleur061Scf1187g02019.1
Oleur061Scf1188g01005.1
Oleur061Scf1193g01032.1
Oleur061Scf1195g00001.1
Oleur061Scf1206g01037.1
Oleur061Scf1207g00048.1
Oleur061Scf1209g06004.1
Oleur061Scf1213g00007.1
Oleur061Scf1214g01034.1
Oleur061Scf1216g00021.1
Oleur061Scf1217g01025.1
Oleur061Scf1217g02012.1
Oleur061Scf1218g02008.1
Oleur061Scf1218g09018.1
Oleur061Scf1219g00006.1
Oleur061Scf1219g04007.1
Oleur061Scf1219g05003.1
Oleur061Scf1228g02014.1
Oleur061Scf1231g00004.1
Oleur061Scf1233g01062.1
Oleur061Scf1233g01059.1
Oleur061Scf1236g01015.1
Oleur061Scf1260g00006.1
Oleur061Scf1261g01039.1
Oleur061Scf1266g00022.1
Oleur061Scf1267g00009.1
Oleur061Scf1267g00003.1
Oleur061Scf1269g00016.1
Oleur061Scf1269g03030.1
Oleur061Scf1269g03032.1
Oleur061Scf1270g07005.1
Oleur061Scf1270g11015.1
Oleur061Scf1270g15020.1
Oleur061Scf1270g15003.1
Oleur061Scf1270g16031.1
Oleur061Scf1270g17026.1
Oleur061Scf1271g02033.1
Oleur061Scf1271g02023.1
Oleur061Scf1271g03013.1
Oleur061Scf1272g05021.1
Oleur061Scf1273g01006.1
Oleur061Scf1275g01031.1
Oleur061Scf1278g00036.1
Oleur061Scf1280g00003.1
Oleur061Scf1281g01012.1
Oleur061Scf1281g03004.1
Oleur061Scf1286g01019.1
Oleur061Scf1287g04010.1
Oleur061Scf1287g07012.1
Oleur061Scf1287g08008.1
Oleur061Scf1292g02011.1
Oleur061Scf1297g01014.1
Oleur061Scf1298g06006.1
Oleur061Scf1300g00040.1
Oleur061Scf1300g01027.1
Oleur061Scf1303g00012.1
Oleur061Scf1306g00007.1
Oleur061Scf1309g00006.1
Oleur061Scf1310g02004.1
Oleur061Scf1310g05011.1
Oleur061Scf1310g10032.1
Oleur061Scf1312g00042.1
Oleur061Scf1313g01020.1
Oleur061Scf1319g01004.1
Oleur061Scf1319g03028.1
Oleur061Scf1320g04026.1
Oleur061Scf1324g00020.1
Oleur061Scf1324g01027.1
Oleur061Scf1329g01020.1
Oleur061Scf1330g01010.1
Oleur061Scf1330g03004.1
Oleur061Scf1330g03029.1
Oleur061Scf1330g09010.1
Oleur061Scf1334g05004.1
Oleur061Scf1335g00015.1
Oleur061Scf1335g00021.1
Oleur061Scf1335g00007.1
Oleur061Scf1339g03017.1
Oleur061Scf1340g00005.1
Oleur061Scf1341g00008.1
Oleur061Scf1342g10029.1
Oleur061Scf1342g12024.1
Oleur061Scf1344g05034.1
Oleur061Scf1344g05014.1
Oleur061Scf1345g00003.1
Oleur061Scf1346g00006.1
Oleur061Scf1347g06008.1
Oleur061Scf1364g00006.1
Oleur061Scf1364g01026.1
Oleur061Scf1364g01035.1
Oleur061Scf1364g01039.1
Oleur061Scf1367g00002.1
Oleur061Scf1371g02033.1
Oleur061Scf1373g01014.1
Oleur061Scf1373g04022.1
Oleur061Scf1374g01005.1
Oleur061Scf1374g01021.1
Oleur061Scf1376g04007.1
Oleur061Scf1377g02002.1
Oleur061Scf1380g01004.1
Oleur061Scf1381g00018.1
Oleur061Scf1382g01013.1
Oleur061Scf1383g07003.1
Oleur061Scf1385g01026.1
Oleur061Scf1390g01011.1
Oleur061Scf1390g01012.1
Oleur061Scf1398g03013.1
Oleur061Scf1401g02052.1
Oleur061Scf1402g01002.1
Oleur061Scf1405g00010.1
Oleur061Scf1407g01005.1
Oleur061Scf1407g06012.1
Oleur061Scf1409g00022.1
Oleur061Scf1410g07007.1
Oleur061Scf1411g00026.1
Oleur061Scf1412g01010.1
Oleur061Scf1412g03003.1
Oleur061Scf1413g00010.1
Oleur061Scf1413g01024.1
Oleur061Scf1422g03047.1
Oleur061Scf1423g00040.1
Oleur061Scf1424g03032.1
Oleur061Scf1427g06032.1
Oleur061Scf1427g06029.1
Oleur061Scf1428g05007.1
Oleur061Scf1430g03041.1
Oleur061Scf1432g00007.1
Oleur061Scf1437g06013.1
Oleur061Scf1437g07008.1
Oleur061Scf1439g00020.1
Oleur061Scf1443g03041.1
Oleur061Scf1443g04007.1
Oleur061Scf1450g00001.1
Oleur061Scf1454g00007.1
Oleur061Scf1454g00015.1
Oleur061Scf1458g03011.1
Oleur061Scf1459g12020.1
Oleur061Scf1460g00028.1
Oleur061Scf1461g00017.1
Oleur061Scf1464g02012.1
Oleur061Scf1466g01010.1
Oleur061Scf1466g08022.1
Oleur061Scf1471g00029.1
Oleur061Scf1474g00005.1
Oleur061Scf1478g01009.1
Oleur061Scf1486g02032.1
Oleur061Scf1496g00001.1
Oleur061Scf1506g05008.1
Oleur061Scf1508g00002.1
Oleur061Scf1508g01023.1
Oleur061Scf1510g00019.1
Oleur061Scf1510g04018.1
Oleur061Scf1511g01016.1
Oleur061Scf1517g08051.1
Oleur061Scf1518g01012.1
Oleur061Scf1529g02006.1
Oleur061Scf1535g00006.1
Oleur061Scf1537g01027.1
Oleur061Scf1537g01026.1
Oleur061Scf1537g01014.1
Oleur061Scf1537g02004.1
Oleur061Scf1538g00019.1
Oleur061Scf1546g03003.1
Oleur061Scf1548g00013.1
Oleur061Scf1553g02016.1
Oleur061Scf1556g00015.1
Oleur061Scf1558g01031.1
Oleur061Scf1563g00009.1
Oleur061Scf1564g00014.1
Oleur061Scf1567g00006.1
Oleur061Scf1570g00006.1
Oleur061Scf1570g02025.1
Oleur061Scf1571g05003.1
Oleur061Scf1571g06006.1
Oleur061Scf1571g06002.1
Oleur061Scf1574g00007.1
Oleur061Scf1577g01013.1
Oleur061Scf1580g04015.1
Oleur061Scf1581g01020.1
Oleur061Scf1582g01001.1
Oleur061Scf1588g02002.1
Oleur061Scf1598g05014.1
Oleur061Scf1600g01003.1
Oleur061Scf1602g00037.1
Oleur061Scf1606g00013.1
Oleur061Scf1624g03003.1
Oleur061Scf1627g00057.1
Oleur061Scf1634g00010.1
Oleur061Scf1636g00018.1
Oleur061Scf1636g02022.1
Oleur061Scf1640g00008.1
Oleur061Scf1647g00004.1
Oleur061Scf1648g02017.1
Oleur061Scf1648g03015.1
Oleur061Scf1649g00006.1
Oleur061Scf1652g01022.1
Oleur061Scf1656g00011.1
Oleur061Scf1656g00021.1
Oleur061Scf1658g01009.1
Oleur061Scf1661g01026.1
Oleur061Scf1662g02013.1
Oleur061Scf1663g00001.1
Oleur061Scf1664g02023.1
Oleur061Scf1664g03021.1
Oleur061Scf1666g00041.1
Oleur061Scf1669g00001.1
Oleur061Scf1673g00017.1
Oleur061Scf1678g00026.1
Oleur061Scf1678g03027.1
Oleur061Scf1678g03029.1
Oleur061Scf1680g00006.1
Oleur061Scf1680g01010.1
Oleur061Scf1680g07014.1
Oleur061Scf1680g08008.1
Oleur061Scf1686g03021.1
Oleur061Scf1686g04007.1
Oleur061Scf1688g00003.1
Oleur061Scf1688g01018.1
Oleur061Scf1688g02005.1
Oleur061Scf1688g04025.1
Oleur061Scf1696g00003.1
Oleur061Scf1696g00006.1
Oleur061Scf1700g00007.1
Oleur061Scf1716g02001.1
Oleur061Scf1716g03007.1
Oleur061Scf1718g00001.1
Oleur061Scf1718g01046.1
Oleur061Scf1726g05006.1
Oleur061Scf1737g00011.1
Oleur061Scf1741g00014.1
Oleur061Scf1741g00013.1
Oleur061Scf1746g00028.1
Oleur061Scf1747g00030.1
Oleur061Scf1764g06015.1
Oleur061Scf1768g02026.1
Oleur061Scf1770g02008.1
Oleur061Scf1773g03008.1
Oleur061Scf1775g05031.1
Oleur061Scf1775g08010.1
Oleur061Scf1777g00027.1
Oleur061Scf1779g02021.1
Oleur061Scf1781g00011.1
Oleur061Scf1794g01011.1
Oleur061Scf1794g11009.1
Oleur061Scf1799g00037.1
Oleur061Scf1801g00011.1
Oleur061Scf1808g01011.1
Oleur061Scf1809g00005.1
Oleur061Scf1809g03017.1
Oleur061Scf1809g04015.1
Oleur061Scf1811g01009.1
Oleur061Scf1811g02014.1
Oleur061Scf1812g02014.1
Oleur061Scf1812g02027.1
Oleur061Scf1812g02032.1
Oleur061Scf1813g04012.1
Oleur061Scf1814g00015.1
Oleur061Scf1818g00015.1
Oleur061Scf1818g01006.1
Oleur061Scf1823g01005.1
Oleur061Scf1827g03019.1
Oleur061Scf1831g06013.1
Oleur061Scf1831g10004.1
Oleur061Scf1831g18019.1
Oleur061Scf1835g01011.1
Oleur061Scf1837g01022.1
Oleur061Scf1842g00033.1
Oleur061Scf1844g00024.1
Oleur061Scf1845g00039.1
Oleur061Scf1850g00033.1
Oleur061Scf1856g00025.1
Oleur061Scf1857g00004.1
Oleur061Scf1862g00002.1
Oleur061Scf1862g00008.1
Oleur061Scf1862g00007.1
Oleur061Scf1863g00006.1
Oleur061Scf1864g00014.1
Oleur061Scf1870g00002.1
Oleur061Scf1870g00025.1
Oleur061Scf1871g00022.1
Oleur061Scf1878g00020.1
Oleur061Scf1881g01013.1
Oleur061Scf1886g01030.1
Oleur061Scf1886g02003.1
Oleur061Scf1888g00011.1
Oleur061Scf1889g00016.1
Oleur061Scf1889g00022.1
Oleur061Scf1889g02027.1
Oleur061Scf1898g00030.1
Oleur061Scf1899g02035.1
Oleur061Scf1899g05014.1
Oleur061Scf1899g07003.1
Oleur061Scf1899g08028.1
Oleur061Scf1899g08024.1
Oleur061Scf1899g08025.1
Oleur061Scf1903g02009.1
Oleur061Scf1907g00003.1
Oleur061Scf1914g00022.1
Oleur061Scf1915g01014.1
Oleur061Scf1916g02026.1
Oleur061Scf1916g02017.1
Oleur061Scf1919g02007.1
Oleur061Scf1919g07027.1
Oleur061Scf1920g00019.1
Oleur061Scf1929g00020.1
Oleur061Scf1942g01020.1
Oleur061Scf1942g01064.1
Oleur061Scf1944g00018.1
Oleur061Scf1946g00009.1
Oleur061Scf1947g00036.1
Oleur061Scf1947g00039.1
Oleur061Scf1948g00040.1
Oleur061Scf1949g00014.1
Oleur061Scf1954g01006.1
Oleur061Scf1957g00021.1
Oleur061Scf1958g00001.1
Oleur061Scf1967g00003.1
Oleur061Scf1979g01005.1
Oleur061Scf1985g00029.1
Oleur061Scf1986g00020.1
Oleur061Scf1986g00021.1
Oleur061Scf1987g08030.1
Oleur061Scf1990g05041.1
Oleur061Scf1998g02007.1
Oleur061Scf2003g02008.1
Oleur061Scf2016g01026.1
Oleur061Scf2018g00011.1
Oleur061Scf2019g04003.1
Oleur061Scf2021g00010.1
Oleur061Scf2025g03001.1
Oleur061Scf2029g00055.1
Oleur061Scf2033g03031.1
Oleur061Scf2038g01006.1
Oleur061Scf2041g01046.1
Oleur061Scf2043g04010.1
Oleur061Scf2051g00001.1
Oleur061Scf2055g00019.1
Oleur061Scf2069g03042.1
Oleur061Scf2071g01015.1
Oleur061Scf2074g00010.1
Oleur061Scf2075g01004.1
Oleur061Scf2077g00033.1
Oleur061Scf2081g00002.1
Oleur061Scf2088g00002.1
Oleur061Scf2088g01026.1
Oleur061Scf2090g00009.1
Oleur061Scf2091g00017.1
Oleur061Scf2091g01031.1
Oleur061Scf2094g05049.1
Oleur061Scf2098g00016.1
Oleur061Scf2114g01003.1
Oleur061Scf2114g02020.1
Oleur061Scf2114g02017.1
Oleur061Scf2114g02015.1
Oleur061Scf2117g00010.1
Oleur061Scf2126g00014.1
Oleur061Scf2127g04007.1
Oleur061Scf2134g00003.1
Oleur061Scf2134g02032.1
Oleur061Scf2134g03013.1
Oleur061Scf2146g00004.1
Oleur061Scf2147g02004.1
Oleur061Scf2159g00008.1
Oleur061Scf2172g00006.1
Oleur061Scf2173g00025.1
Oleur061Scf2175g00015.1
Oleur061Scf2177g00006.1
Oleur061Scf2178g04012.1
Oleur061Scf2180g03024.1
Oleur061Scf2183g04006.1
Oleur061Scf2183g04004.1
Oleur061Scf2185g00007.1
Oleur061Scf2189g00065.1
Oleur061Scf2189g00050.1
Oleur061Scf2190g00011.1
Oleur061Scf2191g00023.1
Oleur061Scf2196g00033.1
Oleur061Scf2202g00013.1
Oleur061Scf2215g05007.1
Oleur061Scf2215g06003.1
Oleur061Scf2220g02012.1
Oleur061Scf2227g03004.1
Oleur061Scf2232g00008.1
Oleur061Scf2238g07035.1
Oleur061Scf2241g04022.1
Oleur061Scf2242g00020.1
Oleur061Scf2244g00040.1
Oleur061Scf2250g00037.1
Oleur061Scf2253g00025.1
Oleur061Scf2254g01029.1
Oleur061Scf2259g00010.1
Oleur061Scf2264g00001.1
Oleur061Scf2274g00011.1
Oleur061Scf2274g00009.1
Oleur061Scf2275g01014.1
Oleur061Scf2278g00017.1
Oleur061Scf2284g00007.1
Oleur061Scf2286g00001.1
Oleur061Scf2290g01019.1
Oleur061Scf2291g00022.1
Oleur061Scf2292g01011.1
Oleur061Scf2292g01053.1
Oleur061Scf2293g00005.1
Oleur061Scf2294g00019.1
Oleur061Scf2296g03031.1
Oleur061Scf2297g02033.1
Oleur061Scf2303g03030.1
Oleur061Scf2305g00009.1
Oleur061Scf2310g00022.1
Oleur061Scf2316g01003.1
Oleur061Scf2321g04004.1
Oleur061Scf2321g04014.1
Oleur061Scf2321g04008.1
Oleur061Scf2323g00021.1
Oleur061Scf2327g00002.1
Oleur061Scf2329g00017.1
Oleur061Scf2329g00007.1
Oleur061Scf2329g03017.1
Oleur061Scf2333g00008.1
Oleur061Scf2342g00011.1
Oleur061Scf2342g01031.1
Oleur061Scf2342g07017.1
Oleur061Scf2343g00001.1
Oleur061Scf2371g01007.1
Oleur061Scf2371g06003.1
Oleur061Scf2371g06032.1
Oleur061Scf2378g00014.1
Oleur061Scf2383g00006.1
Oleur061Scf2384g00032.1
Oleur061Scf2395g01001.1
Oleur061Scf2403g00020.1
Oleur061Scf2406g05012.1
Oleur061Scf2411g01005.1
Oleur061Scf2422g00005.1
Oleur061Scf2423g01023.1
Oleur061Scf2428g01005.1
Oleur061Scf2429g05018.1
Oleur061Scf2432g05005.1
Oleur061Scf2432g07011.1
Oleur061Scf2432g07008.1
Oleur061Scf2439g02014.1
Oleur061Scf2439g03010.1
Oleur061Scf2440g00001.1
Oleur061Scf2440g00011.1
Oleur061Scf2441g00018.1
Oleur061Scf2441g00004.1
Oleur061Scf2441g00020.1
Oleur061Scf2443g00013.1
Oleur061Scf2443g00032.1
Oleur061Scf2443g00025.1
Oleur061Scf2449g00012.1
Oleur061Scf2449g00014.1
Oleur061Scf2449g00027.1
Oleur061Scf2449g01045.1
Oleur061Scf2450g00042.1
Oleur061Scf2451g00005.1
Oleur061Scf2451g04022.1
Oleur061Scf2457g03016.1
Oleur061Scf2457g05023.1
Oleur061Scf2457g05024.1
Oleur061Scf2459g00001.1
Oleur061Scf2464g00005.1
Oleur061Scf2470g00007.1
Oleur061Scf2471g00007.1
Oleur061Scf2474g00024.1
Oleur061Scf2474g00003.1
Oleur061Scf2475g00013.1
Oleur061Scf2479g02037.1
Oleur061Scf2481g02014.1
Oleur061Scf2481g07019.1
Oleur061Scf2481g08005.1
Oleur061Scf2481g10018.1
Oleur061Scf2483g00019.1
Oleur061Scf2483g00015.1
Oleur061Scf2487g00020.1
Oleur061Scf2487g01029.1
Oleur061Scf2492g01010.1
Oleur061Scf2501g00013.1
Oleur061Scf2502g02004.1
Oleur061Scf2502g02009.1
Oleur061Scf2505g00005.1
Oleur061Scf2505g00018.1
Oleur061Scf2508g00017.1
Oleur061Scf2508g01008.1
Oleur061Scf2511g00024.1
Oleur061Scf2513g01002.1
Oleur061Scf2513g01003.1
Oleur061Scf2513g01001.1
Oleur061Scf2513g01005.1
Oleur061Scf2513g02003.1
Oleur061Scf2513g03003.1
Oleur061Scf2515g06006.1
Oleur061Scf2515g06018.1
Oleur061Scf2515g06019.1
Oleur061Scf2523g00020.1
Oleur061Scf2528g00002.1
Oleur061Scf2530g01005.1
Oleur061Scf2531g02044.1
Oleur061Scf2532g00003.1
Oleur061Scf2532g01002.1
Oleur061Scf2532g01001.1
Oleur061Scf2536g00012.1
Oleur061Scf2536g00036.1
Oleur061Scf2553g03025.1
Oleur061Scf2554g00005.1
Oleur061Scf2555g00029.1
Oleur061Scf2565g02020.1
Oleur061Scf2568g00029.1
Oleur061Scf2569g00021.1
Oleur061Scf2573g00018.1
Oleur061Scf2576g00011.1
Oleur061Scf2583g00015.1
Oleur061Scf2586g00012.1
Oleur061Scf2586g08006.1
Oleur061Scf2587g01004.1
Oleur061Scf2592g00015.1
Oleur061Scf2592g01021.1
Oleur061Scf2592g09006.1
Oleur061Scf2592g10009.1
Oleur061Scf2592g11013.1
Oleur061Scf2594g01001.1
Oleur061Scf2594g02014.1
Oleur061Scf2598g00008.1
Oleur061Scf2604g01009.1
Oleur061Scf2605g00016.1
Oleur061Scf2608g00013.1
Oleur061Scf2609g03015.1
Oleur061Scf2609g10012.1
Oleur061Scf2612g01033.1
Oleur061Scf2614g00012.1
Oleur061Scf2615g11025.1
Oleur061Scf2621g00012.1
Oleur061Scf2621g01031.1
Oleur061Scf2622g00008.1
Oleur061Scf2628g02007.1
Oleur061Scf2630g00049.1
Oleur061Scf2630g00035.1
Oleur061Scf2632g00014.1
Oleur061Scf2638g01033.1
Oleur061Scf2640g00018.1
Oleur061Scf2645g00040.1
Oleur061Scf2660g00005.1
Oleur061Scf2664g02011.1
Oleur061Scf2665g01026.1
Oleur061Scf2674g01019.1
Oleur061Scf2683g00010.1
Oleur061Scf2689g01034.1
Oleur061Scf2697g03051.1
Oleur061Scf2697g03055.1
Oleur061Scf2697g05031.1
Oleur061Scf2697g06007.1
Oleur061Scf2705g01002.1
Oleur061Scf2722g05057.1
Oleur061Scf2725g00004.1
Oleur061Scf2747g00011.1
Oleur061Scf2748g00012.1
Oleur061Scf2752g00040.1
Oleur061Scf2762g00034.1
Oleur061Scf2763g06016.1
Oleur061Scf2768g00011.1
Oleur061Scf2769g01037.1
Oleur061Scf2774g00016.1
Oleur061Scf2782g00006.1
Oleur061Scf2788g00016.1
Oleur061Scf2791g02009.1
Oleur061Scf2794g00012.1
Oleur061Scf2794g01046.1
Oleur061Scf2794g01051.1
Oleur061Scf2794g01052.1
Oleur061Scf2810g02020.1
Oleur061Scf2813g17002.1
Oleur061Scf2813g17001.1
Oleur061Scf2813g18035.1
Oleur061Scf2818g00021.1
Oleur061Scf2819g02031.1
Oleur061Scf2822g00008.1
Oleur061Scf2826g00001.1
Oleur061Scf2838g01015.1
Oleur061Scf2838g02018.1
Oleur061Scf2838g04024.1
Oleur061Scf2838g07015.1
Oleur061Scf2849t02010.1
Oleur061Scf2851g02024.1
Oleur061Scf2854g01038.1
Oleur061Scf2855g00006.1
Oleur061Scf2855g01023.1
Oleur061Scf2857g00003.1
Oleur061Scf2863g00034.1
Oleur061Scf2866g02048.1
Oleur061Scf2866g02055.1
Oleur061Scf2869g00009.1
Oleur061Scf2870g00027.1
Oleur061Scf2872g01005.1
Oleur061Scf2874g03026.1
Oleur061Scf2874g03004.1
Oleur061Scf2874g14001.1
Oleur061Scf2874g14004.1
Oleur061Scf2874g14005.1
Oleur061Scf2875g00033.1
Oleur061Scf2875g00040.1
Oleur061Scf2876g00015.1
Oleur061Scf2877g00012.1
Oleur061Scf2878g04040.1
Oleur061Scf2886g00018.1
Oleur061Scf2890g01018.1
Oleur061Scf2891g03021.1
Oleur061Scf2897g00002.1
Oleur061Scf2899g02033.1
Oleur061Scf2904g00008.1
Oleur061Scf2909g03030.1
Oleur061Scf2910g00006.1
Oleur061Scf2915g01031.1
Oleur061Scf2915g01026.1
Oleur061Scf2915g01038.1
Oleur061Scf2915g01046.1
Oleur061Scf2917g00013.1
Oleur061Scf2922g00022.1
Oleur061Scf2925g00002.1
Oleur061Scf2926g00024.1
Oleur061Scf2934g00001.1
Oleur061Scf2936g00018.1
Oleur061Scf2943g01005.1
Oleur061Scf2944g00011.1
Oleur061Scf2944g00014.1
Oleur061Scf2948g03002.1
Oleur061Scf2948g03005.1
Oleur061Scf2950g00004.1
Oleur061Scf2952g00017.1
Oleur061Scf2959g00009.1
Oleur061Scf2960g00001.1
Oleur061Scf2962g03024.1
Oleur061Scf2966g00002.1
Oleur061Scf2966g00004.1
Oleur061Scf2971g01007.1
Oleur061Scf2972g00003.1
Oleur061Scf2974g03019.1
Oleur061Scf2976g02029.1
Oleur061Scf2981g00015.1
Oleur061Scf2981g00048.1
Oleur061Scf2985g00006.1
Oleur061Scf2986g00036.1
Oleur061Scf2991g00022.1
Oleur061Scf2996g02044.1
Oleur061Scf2997g00020.1
Oleur061Scf3000g04004.1
Oleur061Scf3000g04008.1
Oleur061Scf3000g08047.1
Oleur061Scf3010g00012.1
Oleur061Scf3010g00003.1
Oleur061Scf3012g00023.1
Oleur061Scf3019g00011.1
Oleur061Scf3019g02030.1
Oleur061Scf3022g07009.1
Oleur061Scf3026g01015.1
Oleur061Scf3029g04014.1
Oleur061Scf3029g04013.1
Oleur061Scf3030g00001.1
Oleur061Scf3030g02017.1
Oleur061Scf3031g04007.1
Oleur061Scf3033g00002.1
Oleur061Scf3033g00042.1
Oleur061Scf3036g00012.1
Oleur061Scf3037g02024.1
Oleur061Scf3041g00021.1
Oleur061Scf3050g00018.1
Oleur061Scf3053g03001.1
Oleur061Scf3059g00021.1
Oleur061Scf3064g02012.1
Oleur061Scf3067g01003.1
Oleur061Scf3075g00009.1
Oleur061Scf3075g02012.1
Oleur061Scf3082g12012.1
Oleur061Scf3082g15019.1
Oleur061Scf3082g16006.1
Oleur061Scf3084g00005.1
Oleur061Scf3086g00009.1
Oleur061Scf3087g00013.1
Oleur061Scf3087g01050.1
Oleur061Scf3087g01016.1
Oleur061Scf3089g03002.1
Oleur061Scf3089g04012.1
Oleur061Scf3089g04002.1
Oleur061Scf3090g05026.1
Oleur061Scf3090g08008.1
Oleur061Scf3096g00014.1
Oleur061Scf3106g00011.1
Oleur061Scf3107g00024.1
Oleur061Scf3108g02005.1
Oleur061Scf3108g05007.1
Oleur061Scf3109g01037.1
Oleur061Scf3109g01029.1
Oleur061Scf3112g00023.1
Oleur061Scf3112g00022.1
Oleur061Scf3112g04003.1
Oleur061Scf3122g04027.1
Oleur061Scf3124g00017.1
Oleur061Scf3127g00010.1
Oleur061Scf3131g00020.1
Oleur061Scf3131g00012.1
Oleur061Scf3132g00005.1
Oleur061Scf3133g00008.1
Oleur061Scf3133g01015.1
Oleur061Scf3133g03037.1
Oleur061Scf3136g00009.1
Oleur061Scf3137g00029.1
Oleur061Scf3143g00012.1
Oleur061Scf3143g01007.1
Oleur061Scf3143g03031.1
Oleur061Scf3147g02015.1
Oleur061Scf3147g02008.1
Oleur061Scf3147g04026.1
Oleur061Scf3148g04002.1
Oleur061Scf3148g04010.1
Oleur061Scf3148g06012.1
Oleur061Scf3152g00028.1
Oleur061Scf3152g00042.1
Oleur061Scf3161g06020.1
Oleur061Scf3163g02031.1
Oleur061Scf3167g02041.1
Oleur061Scf3167g02026.1
Oleur061Scf3167g02023.1
Oleur061Scf3173g00010.1
Oleur061Scf3174g00024.1
Oleur061Scf3175g00001.1
Oleur061Scf3176g00003.1
Oleur061Scf3177g02037.1
Oleur061Scf3179g00003.1
Oleur061Scf3180g01003.1
Oleur061Scf3183g00019.1
Oleur061Scf3185g00026.1
Oleur061Scf3186g01022.1
Oleur061Scf3195g03008.1
Oleur061Scf3195g04020.1
Oleur061Scf3195g07005.1
Oleur061Scf3195g12029.1
Oleur061Scf3201g00001.1
Oleur061Scf3204g02012.1
Oleur061Scf3215g01030.1
Oleur061Scf3217g03040.1
Oleur061Scf3218g00027.1
Oleur061Scf3218g00022.1
Oleur061Scf3218g04021.1
Oleur061Scf3218g05004.1
Oleur061Scf3224g02024.1
Oleur061Scf3225g01001.1
Oleur061Scf3225g03040.1
Oleur061Scf3229g02010.1
Oleur061Scf3230g00005.1
Oleur061Scf3236g01033.1
Oleur061Scf3240g02024.1
Oleur061Scf3242g01033.1
Oleur061Scf3244g00027.1
Oleur061Scf3244g00057.1
Oleur061Scf3249g00009.1
Oleur061Scf3254g00011.1
Oleur061Scf3254g03008.1
Oleur061Scf3259g05001.1
Oleur061Scf3259g05021.1
Oleur061Scf3259g05022.1
Oleur061Scf3262g01013.1
Oleur061Scf3267g01007.1
Oleur061Scf3267g01006.1
Oleur061Scf3267g03004.1
Oleur061Scf3270g01001.1
Oleur061Scf3271g01050.1
Oleur061Scf3272g00008.1
Oleur061Scf3274g00035.1
Oleur061Scf3283g01015.1
Oleur061Scf3285g00004.1
Oleur061Scf3285g03003.1
Oleur061Scf3286g00020.1
Oleur061Scf3287g02016.1
Oleur061Scf3294g00046.1
Oleur061Scf3306g00003.1
Oleur061Scf3307g00011.1
Oleur061Scf3311g03047.1
Oleur061Scf3318g00013.1
Oleur061Scf3318g02017.1
Oleur061Scf3318g02008.1
Oleur061Scf3321g00005.1
Oleur061Scf3323g00009.1
Oleur061Scf3324g03021.1
Oleur061Scf3328g06016.1
Oleur061Scf3328g08032.1
Oleur061Scf3329g00008.1
Oleur061Scf3329g00010.1
Oleur061Scf3331g02016.1
Oleur061Scf3333g01020.1
Oleur061Scf3335g00011.1
Oleur061Scf3343g00013.1
Oleur061Scf3346g00006.1
Oleur061Scf3346g00015.1
Oleur061Scf3351g00002.1
Oleur061Scf3355g00009.1
Oleur061Scf3356g00001.1
Oleur061Scf3360g01023.1
Oleur061Scf3360g05010.1
Oleur061Scf3361g04006.1
Oleur061Scf3361g07019.1
Oleur061Scf3361g09009.1
Oleur061Scf3365g00019.1
Oleur061Scf3370g00015.1
Oleur061Scf3373g00023.1
Oleur061Scf3373g01007.1
Oleur061Scf3374g00016.1
Oleur061Scf3377g01009.1
Oleur061Scf3384g01001.1
Oleur061Scf3398g00015.1
Oleur061Scf3403g02019.1
Oleur061Scf3407g00022.1
Oleur061Scf3409g01007.1
Oleur061Scf3416g01017.1
Oleur061Scf3418g01050.1
Oleur061Scf3420g01007.1
Oleur061Scf3420g04013.1
Oleur061Scf3421g03022.1
Oleur061Scf3421g03003.1
Oleur061Scf3431g01031.1
Oleur061Scf3433g00021.1
Oleur061Scf3433g02022.1
Oleur061Scf3434g05002.1
Oleur061Scf3440g00011.1
Oleur061Scf3443g00014.1
Oleur061Scf3447g00001.1
Oleur061Scf3463g05006.1
Oleur061Scf3467g01037.1
Oleur061Scf3470g00001.1
Oleur061Scf3473g00002.1
Oleur061Scf3478g06017.1
Oleur061Scf3480g01027.1
Oleur061Scf3480g02025.1
Oleur061Scf3485g00018.1
Oleur061Scf3485g02045.1
Oleur061Scf3489g00002.1
Oleur061Scf3489g00011.1
Oleur061Scf3489g01002.1
Oleur061Scf3493g00014.1
Oleur061Scf3509g03001.1
Oleur061Scf3509g04044.1
Oleur061Scf3509g04033.1
Oleur061Scf3513g00035.1
Oleur061Scf3514g02030.1
Oleur061Scf3517g00004.1
Oleur061Scf3517g00021.1
Oleur061Scf3519g02024.1
Oleur061Scf3524g01006.1
Oleur061Scf3526g00008.1
Oleur061Scf3534g00005.1
Oleur061Scf3535g00007.1
Oleur061Scf3538g00001.1
Oleur061Scf3538g04005.1
Oleur061Scf3541g00005.1
Oleur061Scf3552g04019.1
Oleur061Scf3552g05007.1
Oleur061Scf3553g00001.1
Oleur061Scf3561g03013.1
Oleur061Scf3563g00020.1
Oleur061Scf3563g00018.1
Oleur061Scf3564g00014.1
Oleur061Scf3566g06005.1
Oleur061Scf3571g04008.1
Oleur061Scf3572g02023.1
Oleur061Scf3580g00018.1
Oleur061Scf3586g00011.1
Oleur061Scf3591g00040.1
Oleur061Scf3592g01009.1
Oleur061Scf3592g02002.1
Oleur061Scf3595g00018.1
Oleur061Scf3595g02001.1
Oleur061Scf3595g04022.1
Oleur061Scf3596g00022.1
Oleur061Scf3599g00003.1
Oleur061Scf3625g00025.1
Oleur061Scf3647g01024.1
Oleur061Scf3652g00011.1
Oleur061Scf3662g00030.1
Oleur061Scf3663g01012.1
Oleur061Scf3663g01030.1
Oleur061Scf3663g02013.1
Oleur061Scf3663g05013.1
Oleur061Scf3663g07048.1
Oleur061Scf3671g00008.1
Oleur061Scf3674g01004.1
Oleur061Scf3678g00015.1
Oleur061Scf3682g00008.1
Oleur061Scf3688g03016.1
Oleur061Scf3707g00013.1
Oleur061Scf3716g00010.1
Oleur061Scf3716g01029.1
Oleur061Scf3725g10035.1
Oleur061Scf3725g11028.1
Oleur061Scf3752g02012.1
Oleur061Scf3752g04016.1
Oleur061Scf3752g04019.1
Oleur061Scf3760g00007.1
Oleur061Scf3760g00003.1
Oleur061Scf3762g00014.1
Oleur061Scf3766g00018.1
Oleur061Scf3774g01007.1
Oleur061Scf3779g00001.1
Oleur061Scf3783g00015.1
Oleur061Scf3785g01028.1
Oleur061Scf3785g01002.1
Oleur061Scf3785g07023.1
Oleur061Scf3785g12010.1
Oleur061Scf3787g01001.1
Oleur061Scf3793g00028.1
Oleur061Scf3795g05006.1
Oleur061Scf3799g01016.1
Oleur061Scf3799g02014.1
Oleur061Scf3799g02013.1
Oleur061Scf3799g04010.1
Oleur061Scf3806g00006.1
Oleur061Scf3816g00005.1
Oleur061Scf3816g00002.1
Oleur061Scf3818g00028.1
Oleur061Scf3825g07032.1
Oleur061Scf3825g07033.1
Oleur061Scf3825g07034.1
Oleur061Scf3825g07010.1
Oleur061Scf3825g07001.1
Oleur061Scf3833g00008.1
Oleur061Scf3852g00015.1
Oleur061Scf3858g01018.1
Oleur061Scf3866g02023.1
Oleur061Scf3868g00012.1
Oleur061Scf3871g02012.1
Oleur061Scf3877g00020.1
Oleur061Scf3883g04006.1
Oleur061Scf3887g00010.1
Oleur061Scf3890g00005.1
Oleur061Scf3904g00001.1
Oleur061Scf3909g00003.1
Oleur061Scf3926g00006.1
Oleur061Scf3926g00013.1
Oleur061Scf3936g01012.1
Oleur061Scf3936g03040.1
Oleur061Scf3957g00001.1
Oleur061Scf3957g02001.1
Oleur061Scf3957g02002.1
Oleur061Scf3967g01003.1
Oleur061Scf3969g00007.1
Oleur061Scf3970g03014.1
Oleur061Scf3970g03012.1
Oleur061Scf3986g02037.1
Oleur061Scf3986g03010.1
Oleur061Scf3986g07018.1
Oleur061Scf3986g08006.1
Oleur061Scf3986g08038.1
Oleur061Scf3986g08039.1
Oleur061Scf3994g00034.1
Oleur061Scf4001g00003.1
Oleur061Scf4013g00002.1
Oleur061Scf4021g00020.1
Oleur061Scf4042g00007.1
Oleur061Scf4044g00001.1
Oleur061Scf4049g00017.1
Oleur061Scf4051g00008.1
Oleur061Scf4053g00014.1
Oleur061Scf4061g01020.1
Oleur061Scf4061g01024.1
Oleur061Scf4072g00039.1
Oleur061Scf4072g00033.1
Oleur061Scf4072g00034.1
Oleur061Scf4076g00009.1
Oleur061Scf4084g03025.1
Oleur061Scf4084g06024.1
Oleur061Scf4087g00014.1
Oleur061Scf4091g00015.1
Oleur061Scf4112g04031.1
Oleur061Scf4126g04041.1
Oleur061Scf4127g02003.1
Oleur061Scf4131g00023.1
Oleur061Scf4152g00008.1
Oleur061Scf4159g00008.1
Oleur061Scf4205g03020.1
Oleur061Scf4206g00001.1
Oleur061Scf4209g00012.1
Oleur061Scf4215g00009.1
Oleur061Scf4222g01031.1
Oleur061Scf4242g01025.1
Oleur061Scf4243g01001.1
Oleur061Scf4253g01001.1
Oleur061Scf4253g02012.1
Oleur061Scf4253g03022.1
Oleur061Scf4253g04001.1
Oleur061Scf4253g04010.1
Oleur061Scf4253g05024.1
Oleur061Scf4253g05028.1
Oleur061Scf4255g00004.1
Oleur061Scf4263g02016.1
Oleur061Scf4272g00006.1
Oleur061Scf4272g00008.1
Oleur061Scf4272g01005.1
Oleur061Scf4277g00017.1
Oleur061Scf4296g00025.1
Oleur061Scf4298g00008.1
Oleur061Scf4302g01029.1
Oleur061Scf4309g00012.1
Oleur061Scf4310g01024.1
Oleur061Scf4310g01032.1
Oleur061Scf4310g01026.1
Oleur061Scf4327g00002.1
Oleur061Scf4344g01026.1
Oleur061Scf4367g00004.1
Oleur061Scf4372g00009.1
Oleur061Scf4378g00026.1
Oleur061Scf4379g00017.1
Oleur061Scf4382g00011.1
Oleur061Scf4386g00014.1
Oleur061Scf4390g00001.1
Oleur061Scf4398g00011.1
Oleur061Scf4399g00015.1
Oleur061Scf4403g03031.1
Oleur061Scf4403g03051.1
Oleur061Scf4406g07016.1
Oleur061Scf4406g11001.1
Oleur061Scf4406g11003.1
Oleur061Scf4406g14030.1
Oleur061Scf4406g14037.1
Oleur061Scf4411g00017.1
Oleur061Scf4420g03006.1
Oleur061Scf4428g00007.1
Oleur061Scf4428g01018.1
Oleur061Scf4430g00010.1
Oleur061Scf4436g01019.1
Oleur061Scf4453g00015.1
Oleur061Scf4454g00015.1
Oleur061Scf4457g00025.1
Oleur061Scf4462g00016.1
Oleur061Scf4468g00001.1
Oleur061Scf4483g00017.1
Oleur061Scf4497g01008.1
Oleur061Scf4497g01011.1
Oleur061Scf4497g04016.1
Oleur061Scf4497g06011.1
Oleur061Scf4497g10003.1
Oleur061Scf4501g00016.1
Oleur061Scf4510g00003.1
Oleur061Scf4512g00013.1
Oleur061Scf4519g04014.1
Oleur061Scf4530g01031.1
Oleur061Scf4537g05009.1
Oleur061Scf4537g06012.1
Oleur061Scf4544g00011.1
Oleur061Scf4560g00014.1
Oleur061Scf4567g00001.1
Oleur061Scf4575g03039.1
Oleur061Scf4583g00002.1
Oleur061Scf4592g00019.1
Oleur061Scf4593g00017.1
Oleur061Scf4594g00015.1
Oleur061Scf4600g01041.1
Oleur061Scf4610g00003.1
Oleur061Scf4622g02027.1
Oleur061Scf4622g05017.1
Oleur061Scf4628g00012.1
Oleur061Scf4628g01013.1
Oleur061Scf4630g01029.1
Oleur061Scf4641g01032.1
Oleur061Scf4641g01036.1
Oleur061Scf4642g00006.1
Oleur061Scf4657g00010.1
Oleur061Scf4658g00002.1
Oleur061Scf4668g00007.1
Oleur061Scf4673g00031.1
Oleur061Scf4682g02029.1
Oleur061Scf4684g00002.1
Oleur061Scf4702g01034.1
Oleur061Scf4702g03010.1
Oleur061Scf4702g04020.1
Oleur061Scf4718g00002.1
Oleur061Scf4721g00004.1
Oleur061Scf4737g02019.1
Oleur061Scf4744g00033.1
Oleur061Scf4750g04011.1
Oleur061Scf4753g02045.1
Oleur061Scf4754g06002.1
Oleur061Scf4769g00023.1
Oleur061Scf4781g00018.1
Oleur061Scf4787g00002.1
Oleur061Scf4804g00017.1
Oleur061Scf4810g01034.1
Oleur061Scf4815g00003.1
Oleur061Scf4825g00002.1
Oleur061Scf4826g01020.1
Oleur061Scf4829g00039.1
Oleur061Scf4830g00002.1
Oleur061Scf4844g00044.1
Oleur061Scf4861g00006.1
Oleur061Scf4863g00004.1
Oleur061Scf4868g00022.1
Oleur061Scf4871g02003.1
Oleur061Scf4892g00004.1
Oleur061Scf4896g01008.1
Oleur061Scf4896g02013.1
Oleur061Scf4896g02014.1
Oleur061Scf4896g03001.1
Oleur061Scf4896g04027.1
Oleur061Scf4896g06023.1
Oleur061Scf4897g01001.1
Oleur061Scf4897g01013.1
Oleur061Scf4920g00006.1
Oleur061Scf4925g01012.1
Oleur061Scf4926g00001.1
Oleur061Scf4961g00002.1
Oleur061Scf4971g00003.1
Oleur061Scf4983g02001.1
Oleur061Scf4984g00001.1
Oleur061Scf4989g00013.1
Oleur061Scf4993g00002.1
Oleur061Scf4995g00007.1
Oleur061Scf4995g01001.1
Oleur061Scf5010g00003.1
Oleur061Scf5024g01001.1
Oleur061Scf5031g01023.1
Oleur061Scf5031g02012.1
Oleur061Scf5040g00012.1
Oleur061Scf5066g00005.1
Oleur061Scf5071g00007.1
Oleur061Scf5076g00032.1
Oleur061Scf5087g00008.1
Oleur061Scf5087g02031.1
Oleur061Scf5095g00012.1
Oleur061Scf5096g00007.1
Oleur061Scf5097g01005.1
Oleur061Scf5097g01006.1
Oleur061Scf5109g01024.1
Oleur061Scf5109g01037.1
Oleur061Scf5130g00034.1
Oleur061Scf5140g00017.1
Oleur061Scf5153g00003.1
Oleur061Scf5156g00006.1
Oleur061Scf5156g00004.1
Oleur061Scf5165g00034.1
Oleur061Scf5165g00032.1
Oleur061Scf5179g01016.1
Oleur061Scf5179g04012.1
Oleur061Scf5197g00006.1
Oleur061Scf5199g00013.1
Oleur061Scf5199g00011.1
Oleur061Scf5205g00015.1
Oleur061Scf5208g00011.1
Oleur061Scf5208g05044.1
Oleur061Scf5223g01003.1
Oleur061Scf5223g01024.1
Oleur061Scf5230g01014.1
Oleur061Scf5230g01011.1
Oleur061Scf5238g01002.1
Oleur061Scf5238g01018.1
Oleur061Scf5239g00010.1
Oleur061Scf5241g00016.1
Oleur061Scf5244g00019.1
Oleur061Scf5244g00008.1
Oleur061Scf5258g00016.1
Oleur061Scf5260g00017.1
Oleur061Scf5274g00034.1
Oleur061Scf5276g01005.1
Oleur061Scf5293g02015.1
Oleur061Scf5293g02017.1
Oleur061Scf5320g00015.1
Oleur061Scf5326g00004.1
Oleur061Scf5331g00004.1
Oleur061Scf5354g00018.1
Oleur061Scf5355g01002.1
Oleur061Scf5355g01049.1
Oleur061Scf5358g00016.1
Oleur061Scf5368g00013.1
Oleur061Scf5381g02008.1
Oleur061Scf5384g02011.1
Oleur061Scf5407g00037.1
Oleur061Scf5407g00055.1
Oleur061Scf5408g00011.1
Oleur061Scf5417g00029.1
Oleur061Scf5420g02017.1
Oleur061Scf5422g00002.1
Oleur061Scf5439g00005.1
Oleur061Scf5453g03016.1
Oleur061Scf5466g00016.1
Oleur061Scf5466g03014.1
Oleur061Scf5471g01004.1
Oleur061Scf5473g04019.1
Oleur061Scf5473g04014.1
Oleur061Scf5474g00006.1
Oleur061Scf5474g03005.1
Oleur061Scf5481g01010.1
Oleur061Scf5498g00024.1
Oleur061Scf5498g00025.1
Oleur061Scf5506g00007.1
Oleur061Scf5508g00003.1
Oleur061Scf5519g00010.1
Oleur061Scf5519g01046.1
Oleur061Scf5520g03008.1
Oleur061Scf5532g00014.1
Oleur061Scf5537g01033.1
Oleur061Scf5561g03002.1
Oleur061Scf5564g00004.1
Oleur061Scf5574g00002.1
Oleur061Scf5574g00006.1
[truncated: 697 more rows]

## Sheet: Roots
Oleur061Scf0001g01005.1
Oleur061Scf0002g01019.1
Oleur061Scf0003g01004.1
Oleur061Scf0004g02007.1
Oleur061Scf0004g03022.1
Oleur061Scf0004g05022.1
Oleur061Scf0006g00007.1
Oleur061Scf0006g01012.1
Oleur061Scf0008g02016.1
Oleur061Scf0008g04047.1
Oleur061Scf0009g03004.1
Oleur061Scf0010g03014.1
Oleur061Scf0010g04003.1
Oleur061Scf0010g05029.1
Oleur061Scf0011g01013.1
Oleur061Scf0013g01015.1
Oleur061Scf0014g01009.1
Oleur061Scf0014g03010.1
Oleur061Scf0014g04028.1
Oleur061Scf0015g02011.1
Oleur061Scf0016g03027.1
Oleur061Scf0018g03021.1
Oleur061Scf0019g00001.1
Oleur061Scf0020g03010.1
Oleur061Scf0020g04018.1
Oleur061Scf0020g05013.1
Oleur061Scf0020g05027.1
Oleur061Scf0022g04010.1
Oleur061Scf0022g04011.1
Oleur061Scf0022g07032.1
Oleur061Scf0023g01001.1
Oleur061Scf0023g02022.1
Oleur061Scf0023g03006.1
Oleur061Scf0023g04004.1
Oleur061Scf0025g00017.1
Oleur061Scf0025g05015.1
Oleur061Scf0026g00006.1
Oleur061Scf0026g01006.1
Oleur061Scf0026g03021.1
Oleur061Scf0027g01001.1
Oleur061Scf0027g04020.1
Oleur061Scf0028g01025.1
Oleur061Scf0028g04007.1
Oleur061Scf0028g06050.1
Oleur061Scf0029g01002.1
Oleur061Scf0029g06045.1
Oleur061Scf0029g07020.1
Oleur061Scf0029g08004.1
Oleur061Scf0031g05016.1
Oleur061Scf0031g05013.1
Oleur061Scf0031g08018.1
Oleur061Scf0031g09026.1
Oleur061Scf0031g09029.1
Oleur061Scf0032g01004.1
Oleur061Scf0032g02005.1
Oleur061Scf0032g04031.1
Oleur061Scf0034g00001.1
Oleur061Scf0036g01003.1
Oleur061Scf0036g05006.1
Oleur061Scf0036g06016.1
Oleur061Scf0037g04001.1
Oleur061Scf0037g06004.1
Oleur061Scf0037g07010.1
Oleur061Scf0037g08004.1
Oleur061Scf0038g06017.1
Oleur061Scf0040g01008.1
Oleur061Scf0040g01025.1
Oleur061Scf0040g03027.1
Oleur061Scf0040g03033.1
Oleur061Scf0040g04001.1
Oleur061Scf0040g04007.1
Oleur061Scf0040g04005.1
Oleur061Scf0042g04001.1
Oleur061Scf0042g06033.1
Oleur061Scf0045g02008.1
Oleur061Scf0046g01002.1
Oleur061Scf0046g02022.1
Oleur061Scf0047g01012.1
Oleur061Scf0047g02066.1
Oleur061Scf0047g02003.1
Oleur061Scf0048g08015.1
Oleur061Scf0048g12007.1
Oleur061Scf0048g13008.1
Oleur061Scf0050g01027.1
Oleur061Scf0050g03011.1
Oleur061Scf0050g06001.1
Oleur061Scf0050g07009.1
Oleur061Scf0050g08008.1
Oleur061Scf0052g00009.1
Oleur061Scf0052g02013.1
Oleur061Scf0053g01005.1
Oleur061Scf0053g06005.1
Oleur061Scf0053g07019.1
Oleur061Scf0053g07007.1
Oleur061Scf0054g01048.1
Oleur061Scf0055g02011.1
Oleur061Scf0055g03029.1
Oleur061Scf0055g03033.1
Oleur061Scf0055g03032.1
Oleur061Scf0056g01001.1
Oleur061Scf0056g04002.1
Oleur061Scf0057g04001.1
Oleur061Scf0057g04010.1
Oleur061Scf0057g07011.1
Oleur061Scf0057g09015.1
Oleur061Scf0057g09024.1
Oleur061Scf0057g11005.1
Oleur061Scf0057g11015.1
Oleur061Scf0057g12014.1
Oleur061Scf0057g14008.1
Oleur061Scf0057g14030.1
Oleur061Scf0058g00009.1
Oleur061Scf0058g11023.1
Oleur061Scf0060g00010.1
Oleur061Scf0060g00001.1
Oleur061Scf0060g01012.1
Oleur061Scf0062g00004.1
Oleur061Scf0062g06004.1
Oleur061Scf0063g02012.1
Oleur061Scf0064g04011.1
Oleur061Scf0064g05036.1
Oleur061Scf0064g10014.1
Oleur061Scf0064g10012.1
Oleur061Scf0065g02021.1
Oleur061Scf0066g03004.1
Oleur061Scf0066g03003.1
Oleur061Scf0066g08050.1
Oleur061Scf0068g03023.1
Oleur061Scf0068g05008.1
Oleur061Scf0068g05023.1
Oleur061Scf0068g05016.1
Oleur061Scf0069g00020.1
Oleur061Scf0069g02029.1
Oleur061Scf0069g02005.1
Oleur061Scf0069g03014.1
Oleur061Scf0069g03005.1
Oleur061Scf0071g01017.1
Oleur061Scf0071g01010.1
Oleur061Scf0071g03006.1
Oleur061Scf0071g03017.1
Oleur061Scf0072g02023.1
Oleur061Scf0072g03026.1
Oleur061Scf0072g07007.1
Oleur061Scf0072g07018.1
Oleur061Scf0072g12022.1
Oleur061Scf0072g15024.1
Oleur061Scf0072g16014.1
Oleur061Scf0072g17004.1
Oleur061Scf0072g18030.1
Oleur061Scf0073g01021.1
Oleur061Scf0073g01007.1
Oleur061Scf0073g01017.1
Oleur061Scf0073g03004.1
Oleur061Scf0073g07001.1
Oleur061Scf0073g09015.1
Oleur061Scf0074g00001.1
Oleur061Scf0074g03021.1
Oleur061Scf0074g06011.1
Oleur061Scf0074g06010.1
Oleur061Scf0074g07019.1
Oleur061Scf0075g07031.1
Oleur061Scf0076g02029.1
Oleur061Scf0076g03022.1
Oleur061Scf0076g03011.1
Oleur061Scf0076g07009.1
Oleur061Scf0076g10016.1
Oleur061Scf0076g10008.1
Oleur061Scf0078g03009.1
Oleur061Scf0080g05029.1
Oleur061Scf0080g05026.1
Oleur061Scf0081g01001.1
Oleur061Scf0082g00005.1
Oleur061Scf0082g01015.1
Oleur061Scf0082g01006.1
Oleur061Scf0082g01011.1
Oleur061Scf0083g00004.1
Oleur061Scf0084g00031.1
Oleur061Scf0084g04002.1
Oleur061Scf0084g04001.1
Oleur061Scf0084g10012.1
Oleur061Scf0084g11006.1
Oleur061Scf0085g00013.1
Oleur061Scf0086g05062.1
Oleur061Scf0087g00004.1
Oleur061Scf0087g04030.1
Oleur061Scf0088g00029.1
Oleur061Scf0088g04007.1
Oleur061Scf0088g04044.1
Oleur061Scf0089g00017.1
Oleur061Scf0089g08023.1
Oleur061Scf0090g01023.1
Oleur061Scf0090g01031.1
Oleur061Scf0091g00025.1
Oleur061Scf0091g00003.1
Oleur061Scf0091g01018.1
Oleur061Scf0091g02015.1
Oleur061Scf0094g03002.1
Oleur061Scf0094g04003.1
Oleur061Scf0094g04002.1
Oleur061Scf0094g08001.1
Oleur061Scf0094g09069.1
Oleur061Scf0096g01014.1
Oleur061Scf0096g01021.1
Oleur061Scf0097g01011.1
Oleur061Scf0098g01022.1
Oleur061Scf0098g04035.1
Oleur061Scf0099g00004.1
Oleur061Scf0099g01012.1
Oleur061Scf0099g02004.1
Oleur061Scf0100g02008.1
Oleur061Scf0101g01021.1
Oleur061Scf0101g01002.1
Oleur061Scf0101g02003.1
Oleur061Scf0101g02025.1
Oleur061Scf0101g03006.1
Oleur061Scf0101g04009.1
Oleur061Scf0102g03024.1
Oleur061Scf0102g05005.1
Oleur061Scf0102g05001.1
Oleur061Scf0102g06016.1
Oleur061Scf0103g00001.1
Oleur061Scf0105g02052.1
Oleur061Scf0105g02004.1
Oleur061Scf0106g03017.1
Oleur061Scf0106g08009.1
Oleur061Scf0107g00011.1
Oleur061Scf0109g00011.1
Oleur061Scf0109t01001.1
Oleur061Scf0109g02014.1
Oleur061Scf0110g02011.1
Oleur061Scf0111g00008.1
Oleur061Scf0111g00004.1
Oleur061Scf0112g01001.1
Oleur061Scf0114g00008.1
Oleur061Scf0114g02013.1
Oleur061Scf0114g02038.1
Oleur061Scf0116g04008.1
Oleur061Scf0117g04002.1
Oleur061Scf0120g00002.1
Oleur061Scf0121g02039.1
Oleur061Scf0122g01016.1
Oleur061Scf0122g02009.1
Oleur061Scf0122g03036.1
Oleur061Scf0122g04014.1
Oleur061Scf0122g10039.1
Oleur061Scf0122g13020.1
Oleur061Scf0122g14015.1
Oleur061Scf0123g02014.1
Oleur061Scf0125g00001.1
Oleur061Scf0126g00002.1
Oleur061Scf0126g03014.1
Oleur061Scf0127g00003.1
Oleur061Scf0127g01015.1
Oleur061Scf0128g02006.1
Oleur061Scf0128g02004.1
Oleur061Scf0134g01027.1
Oleur061Scf0134g04002.1
Oleur061Scf0134g06021.1
Oleur061Scf0135g00002.1
Oleur061Scf0135g00001.1
Oleur061Scf0135g03008.1
Oleur061Scf0135g03030.1
Oleur061Scf0135g05011.1
Oleur061Scf0135g05013.1
Oleur061Scf0135g07024.1
Oleur061Scf0135g08003.1
Oleur061Scf0135g10030.1
Oleur061Scf0135g10014.1
Oleur061Scf0137g03004.1
Oleur061Scf0137g05007.1
Oleur061Scf0138g00014.1
Oleur061Scf0138g01004.1
Oleur061Scf0140g01004.1
Oleur061Scf0140g01010.1
Oleur061Scf0140g03003.1
Oleur061Scf0140g03015.1
Oleur061Scf0141g00019.1
Oleur061Scf0141g00003.1
Oleur061Scf0141g04003.1
Oleur061Scf0142g01001.1
Oleur061Scf0142g01004.1
Oleur061Scf0143g00025.1
Oleur061Scf0144g01018.1
Oleur061Scf0145g00016.1
Oleur061Scf0146g04003.1
Oleur061Scf0147g00013.1
Oleur061Scf0148g05012.1
Oleur061Scf0148g06001.1
Oleur061Scf0148g08001.1
Oleur061Scf0149g04019.1
Oleur061Scf0149g05018.1
Oleur061Scf0149g05012.1
Oleur061Scf0150g06010.1
Oleur061Scf0150g07010.1
Oleur061Scf0151g02008.1
Oleur061Scf0152g08036.1
Oleur061Scf0154g01025.1
Oleur061Scf0154g02030.1
Oleur061Scf0154g02035.1
Oleur061Scf0155g01002.1
Oleur061Scf0155g01005.1
Oleur061Scf0156g02006.1
Oleur061Scf0156g06023.1
Oleur061Scf0157g06034.1
Oleur061Scf0158g02012.1
Oleur061Scf0158g02014.1
Oleur061Scf0159g00017.1
Oleur061Scf0160g00002.1
Oleur061Scf0160g05015.1
Oleur061Scf0162g00021.1
Oleur061Scf0162g01004.1
Oleur061Scf0162g05029.1
Oleur061Scf0163g02025.1
Oleur061Scf0164g00016.1
Oleur061Scf0164g00014.1
Oleur061Scf0164g01014.1
Oleur061Scf0165g00026.1
Oleur061Scf0165g01024.1
Oleur061Scf0165g01005.1
Oleur061Scf0165g01022.1
Oleur061Scf0166g02004.1
Oleur061Scf0168g02002.1
Oleur061Scf0169g03018.1
Oleur061Scf0169g06016.1
Oleur061Scf0170g00004.1
Oleur061Scf0170g02027.1
Oleur061Scf0170g05010.1
Oleur061Scf0170g05004.1
Oleur061Scf0170g08005.1
Oleur061Scf0171g01003.1
Oleur061Scf0172g06008.1
Oleur061Scf0172g15013.1
Oleur061Scf0174g01007.1
Oleur061Scf0174g03002.1
Oleur061Scf0174g05014.1
Oleur061Scf0175g01029.1
Oleur061Scf0175g01027.1
Oleur061Scf0175g03015.1
Oleur061Scf0176g00017.1
Oleur061Scf0176g00024.1
Oleur061Scf0177g00002.1
Oleur061Scf0179g01011.1
Oleur061Scf0179g05005.1
Oleur061Scf0180g01031.1
Oleur061Scf0180g06018.1
Oleur061Scf0180g07002.1
Oleur061Scf0180g07027.1
Oleur061Scf0180g07003.1
Oleur061Scf0180g09005.1
Oleur061Scf0180g10007.1
Oleur061Scf0181g04024.1
Oleur061Scf0182g04007.1
Oleur061Scf0183g02074.1
Oleur061Scf0183g02024.1
Oleur061Scf0185g00011.1
Oleur061Scf0186g01026.1
Oleur061Scf0186g01020.1
Oleur061Scf0186g01031.1
Oleur061Scf0187g02018.1
Oleur061Scf0187g02019.1
Oleur061Scf0189g03005.1
Oleur061Scf0190g01005.1
Oleur061Scf0193g04006.1
Oleur061Scf0193g06003.1
Oleur061Scf0193g07012.1
Oleur061Scf0193g08026.1
Oleur061Scf0193g08025.1
Oleur061Scf0193g10016.1
Oleur061Scf0193g11009.1
Oleur061Scf0193g12028.1
Oleur061Scf0193g12022.1
Oleur061Scf0193g12024.1
Oleur061Scf0194g00011.1
Oleur061Scf0194g01004.1
Oleur061Scf0194g07006.1
Oleur061Scf0194g12024.1
Oleur061Scf0194g19020.1
Oleur061Scf0194g20014.1
Oleur061Scf0195g03007.1
Oleur061Scf0195g03008.1
Oleur061Scf0195g06025.1
Oleur061Scf0197g01025.1
Oleur061Scf0198g03002.1
Oleur061Scf0199g00005.1
Oleur061Scf0201g07022.1
Oleur061Scf0201g07006.1
Oleur061Scf0202g01009.1
Oleur061Scf0203g07028.1
Oleur061Scf0205g02008.1
Oleur061Scf0205g07020.1
Oleur061Scf0207g01018.1
Oleur061Scf0210g02017.1
Oleur061Scf0210g03021.1
Oleur061Scf0211g01002.1
Oleur061Scf0211g04002.1
Oleur061Scf0211g04049.1
Oleur061Scf0213g00015.1
Oleur061Scf0216g00007.1
Oleur061Scf0216g03032.1
Oleur061Scf0216g03019.1
Oleur061Scf0217g00001.1
Oleur061Scf0221g01026.1
Oleur061Scf0221g02004.1
Oleur061Scf0221g02025.1
Oleur061Scf0222g01007.1
Oleur061Scf0222g01045.1
Oleur061Scf0224g01016.1
Oleur061Scf0224g01031.1
Oleur061Scf0224g03029.1
Oleur061Scf0224g04009.1
Oleur061Scf0225g05007.1
Oleur061Scf0225g06017.1
Oleur061Scf0225g08003.1
Oleur061Scf0226g02019.1
Oleur061Scf0226g04015.1
Oleur061Scf0226g04024.1
Oleur061Scf0229g01003.1
Oleur061Scf0231g04011.1
Oleur061Scf0231g09002.1
Oleur061Scf0231g20001.1
Oleur061Scf0231g20005.1
Oleur061Scf0231g21001.1
Oleur061Scf0231g21023.1
Oleur061Scf0231g23005.1
Oleur061Scf0235g01003.1
Oleur061Scf0235g01015.1
Oleur061Scf0236g01014.1
Oleur061Scf0237g00022.1
Oleur061Scf0237g02003.1
Oleur061Scf0237g02006.1
Oleur061Scf0237g02005.1
Oleur061Scf0237g05026.1
Oleur061Scf0238g00012.1
Oleur061Scf0239g07001.1
Oleur061Scf0239g10027.1
Oleur061Scf0240g02006.1
Oleur061Scf0241g02025.1
Oleur061Scf0242g00046.1
Oleur061Scf0243g01011.1
Oleur061Scf0243g01010.1
Oleur061Scf0244g00017.1
Oleur061Scf0244g00006.1
Oleur061Scf0244g00018.1
Oleur061Scf0244g03014.1
Oleur061Scf0244g05009.1
Oleur061Scf0245g02005.1
Oleur061Scf0246g06037.1
Oleur061Scf0247g00007.1
Oleur061Scf0247g00015.1
Oleur061Scf0247g05012.1
Oleur061Scf0247g05018.1
Oleur061Scf0252g08012.1
Oleur061Scf0253g01002.1
Oleur061Scf0253g01001.1
Oleur061Scf0253g01028.1
Oleur061Scf0254g01013.1
Oleur061Scf0254g02019.1
Oleur061Scf0254g04001.1
Oleur061Scf0256g01015.1
Oleur061Scf0256g03052.1
Oleur061Scf0257g01032.1
Oleur061Scf0258g00011.1
Oleur061Scf0258g02025.1
Oleur061Scf0258g03021.1
Oleur061Scf0258g04011.1
Oleur061Scf0258g04007.1
Oleur061Scf0258g06005.1
Oleur061Scf0258g07043.1
Oleur061Scf0259g04005.1
Oleur061Scf0260g04001.1
Oleur061Scf0260g09014.1
Oleur061Scf0260g09009.1
Oleur061Scf0260g10020.1
Oleur061Scf0260g10030.1
Oleur061Scf0260g10029.1
Oleur061Scf0261g01024.1
Oleur061Scf0261g04012.1
Oleur061Scf0262g02006.1
Oleur061Scf0266g00001.1
Oleur061Scf0266g00003.1
Oleur061Scf0266g02009.1
Oleur061Scf0266g05021.1
Oleur061Scf0269g01005.1
Oleur061Scf0269g04011.1
Oleur061Scf0274g00006.1
Oleur061Scf0274g01038.1
Oleur061Scf0275g01005.1
Oleur061Scf0275g01013.1
Oleur061Scf0275g03006.1
Oleur061Scf0276g00009.1
Oleur061Scf0277g00026.1
Oleur061Scf0277g01013.1
Oleur061Scf0278g02031.1
Oleur061Scf0278g02030.1
Oleur061Scf0283g00011.1
Oleur061Scf0286g04036.1
Oleur061Scf0286g04051.1
Oleur061Scf0288g05006.1
Oleur061Scf0288g06005.1
Oleur061Scf0288g07024.1
Oleur061Scf0288g08027.1
Oleur061Scf0289g00004.1
Oleur061Scf0289g03016.1
Oleur061Scf0289g03015.1
Oleur061Scf0291g07025.1
Oleur061Scf0293g01017.1
Oleur061Scf0293g01006.1
Oleur061Scf0293g05010.1
Oleur061Scf0295g01004.1
Oleur061Scf0297g03024.1
Oleur061Scf0297g05002.1
Oleur061Scf0297g06013.1
Oleur061Scf0298g01026.1
Oleur061Scf0298g02002.1
Oleur061Scf0298g03002.1
Oleur061Scf0299g04023.1
Oleur061Scf0299g04026.1
Oleur061Scf0300g01019.1
Oleur061Scf0300g03005.1
Oleur061Scf0300g05016.1
Oleur061Scf0301g03023.1
Oleur061Scf0303g01010.1
Oleur061Scf0303g02043.1
Oleur061Scf0303g02048.1
Oleur061Scf0303g06014.1
Oleur061Scf0304g01005.1
Oleur061Scf0306g05007.1
Oleur061Scf0306g05004.1
Oleur061Scf0306g05002.1
Oleur061Scf0306g06017.1
Oleur061Scf0308g05010.1
Oleur061Scf0308g06011.1
Oleur061Scf0308g07018.1
Oleur061Scf0308g07017.1
Oleur061Scf0308g09002.1
Oleur061Scf0308g10021.1
Oleur061Scf0308g12036.1
Oleur061Scf0308g12004.1
Oleur061Scf0308g12040.1
Oleur061Scf0309g04028.1
Oleur061Scf0309g10024.1
Oleur061Scf0309g10035.1
Oleur061Scf0310g03030.1
Oleur061Scf0310g03012.1
Oleur061Scf0311g01010.1
Oleur061Scf0311g01007.1
Oleur061Scf0311g01031.1
Oleur061Scf0312g05004.1
Oleur061Scf0312g07021.1
Oleur061Scf0314g05015.1
Oleur061Scf0314g05038.1
Oleur061Scf0314g07035.1
Oleur061Scf0315g02023.1
Oleur061Scf0315g02053.1
Oleur061Scf0315g02020.1
Oleur061Scf0316g02005.1
Oleur061Scf0316g03026.1
Oleur061Scf0317g00013.1
Oleur061Scf0318g00016.1
Oleur061Scf0319g00012.1
Oleur061Scf0319g01015.1
Oleur061Scf0319g01018.1
Oleur061Scf0319g03002.1
Oleur061Scf0319g08018.1
Oleur061Scf0319g09002.1
Oleur061Scf0320g02005.1
Oleur061Scf0321g06020.1
Oleur061Scf0321g06034.1
Oleur061Scf0327g02002.1
Oleur061Scf0327g02011.1
Oleur061Scf0329g01023.1
Oleur061Scf0329g01053.1
Oleur061Scf0329g01042.1
Oleur061Scf0333g02024.1
Oleur061Scf0333g03031.1
Oleur061Scf0333g05003.1
Oleur061Scf0335g01042.1
Oleur061Scf0336g01009.1
Oleur061Scf0336g01016.1
Oleur061Scf0336g03034.1
Oleur061Scf0337g03014.1
Oleur061Scf0338g02037.1
Oleur061Scf0339g01005.1
Oleur061Scf0340g01006.1
Oleur061Scf0341g00001.1
Oleur061Scf0342g01006.1
Oleur061Scf0342g03008.1
Oleur061Scf0342g08027.1
Oleur061Scf0342g09039.1
Oleur061Scf0342g09041.1
Oleur061Scf0342g11012.1
Oleur061Scf0342g13024.1
Oleur061Scf0342g18025.1
Oleur061Scf0342g20027.1
Oleur061Scf0342g20053.1
Oleur061Scf0343g00025.1
Oleur061Scf0348g00015.1
Oleur061Scf0348g02012.1
Oleur061Scf0350g04032.1
Oleur061Scf0350g05023.1
Oleur061Scf0352g01021.1
Oleur061Scf0352g05025.1
Oleur061Scf0354g01007.1
Oleur061Scf0357g00014.1
Oleur061Scf0357g00009.1
Oleur061Scf0357g09005.1
Oleur061Scf0357g10005.1
Oleur061Scf0357g15008.1
Oleur061Scf0357g17025.1
Oleur061Scf0357g19019.1
Oleur061Scf0357g20043.1
Oleur061Scf0357g20037.1
Oleur061Scf0357g20038.1
Oleur061Scf0358g00001.1
Oleur061Scf0358g01019.1
Oleur061Scf0358g01023.1
Oleur061Scf0359g02003.1
Oleur061Scf0359g04026.1
Oleur061Scf0360g01009.1
Oleur061Scf0360g04009.1
Oleur061Scf0360g05006.1
Oleur061Scf0360g05023.1
Oleur061Scf0360g07005.1
Oleur061Scf0360g08014.1
Oleur061Scf0360g09054.1
Oleur061Scf0360g09009.1
Oleur061Scf0360g09038.1
Oleur061Scf0360g09059.1
Oleur061Scf0361g01022.1
Oleur061Scf0366g01002.1
Oleur061Scf0366g03003.1
Oleur061Scf0366g03004.1
Oleur061Scf0367g02002.1
Oleur061Scf0367g04035.1
Oleur061Scf0367g07003.1
Oleur061Scf0368g00016.1
Oleur061Scf0368g00025.1
Oleur061Scf0370g01019.1
Oleur061Scf0370g05005.1
Oleur061Scf0370g06015.1
Oleur061Scf0370g06026.1
Oleur061Scf0371g00007.1
Oleur061Scf0371g02055.1
Oleur061Scf0375g00066.1
Oleur061Scf0377g01005.1
Oleur061Scf0378g02028.1
Oleur061Scf0379g04023.1
Oleur061Scf0381g01015.1
Oleur061Scf0383g01026.1
Oleur061Scf0383g03016.1
Oleur061Scf0383g04012.1
Oleur061Scf0383g08021.1
Oleur061Scf0384g03007.1
Oleur061Scf0384g04006.1
Oleur061Scf0389g01011.1
Oleur061Scf0390g02001.1
Oleur061Scf0390g03026.1
Oleur061Scf0390g07034.1
Oleur061Scf0392g03003.1
Oleur061Scf0392g04005.1
Oleur061Scf0392g06018.1
Oleur061Scf0393g00009.1
Oleur061Scf0393g01005.1
Oleur061Scf0393g01001.1
Oleur061Scf0394g00008.1
Oleur061Scf0397g00015.1
Oleur061Scf0397g00005.1
Oleur061Scf0398g00003.1
Oleur061Scf0398g01003.1
Oleur061Scf0398g05037.1
Oleur061Scf0399g01020.1
Oleur061Scf0399g01022.1
Oleur061Scf0400g02018.1
Oleur061Scf0401g00032.1
Oleur061Scf0401g01023.1
Oleur061Scf0401g06001.1
Oleur061Scf0401g08003.1
Oleur061Scf0405g00011.1
Oleur061Scf0405g01014.1
Oleur061Scf0405g02036.1
Oleur061Scf0407g01004.1
Oleur061Scf0407g01016.1
Oleur061Scf0408g04023.1
Oleur061Scf0408g04020.1
Oleur061Scf0409g00006.1
Oleur061Scf0409g07021.1
Oleur061Scf0409g10014.1
Oleur061Scf0410g00008.1
Oleur061Scf0410g06010.1
Oleur061Scf0410g07036.1
Oleur061Scf0411g00006.1
Oleur061Scf0413g01007.1
Oleur061Scf0414g01001.1
Oleur061Scf0415g01007.1
Oleur061Scf0416g03012.1
Oleur061Scf0416g03016.1
Oleur061Scf0416g04012.1
Oleur061Scf0417g00029.1
Oleur061Scf0417g01018.1
Oleur061Scf0417g02009.1
Oleur061Scf0417g03020.1
Oleur061Scf0417g04033.1
Oleur061Scf0417g04034.1
Oleur061Scf0418g01004.1
Oleur061Scf0419g01025.1
Oleur061Scf0420g03030.1
Oleur061Scf0423g01014.1
Oleur061Scf0423g02003.1
Oleur061Scf0426g02015.1
Oleur061Scf0426g03015.1
Oleur061Scf0427g00022.1
Oleur061Scf0429g02008.1
Oleur061Scf0429g04010.1
Oleur061Scf0429g04015.1
Oleur061Scf0430g01010.1
Oleur061Scf0431g02002.1
Oleur061Scf0431g02031.1
Oleur061Scf0433g05014.1
Oleur061Scf0434g00014.1
Oleur061Scf0434g02036.1
Oleur061Scf0436g01004.1
Oleur061Scf0436g02005.1
Oleur061Scf0437g01008.1
Oleur061Scf0439g00009.1
Oleur061Scf0440g03031.1
Oleur061Scf0440g04013.1
Oleur061Scf0441g00001.1
Oleur061Scf0441g01012.1
Oleur061Scf0441g01019.1
Oleur061Scf0442g02017.1
Oleur061Scf0442g02008.1
Oleur061Scf0443g01002.1
Oleur061Scf0443g05005.1
Oleur061Scf0445g01043.1
Oleur061Scf0446g01008.1
Oleur061Scf0446g02042.1
Oleur061Scf0446g02041.1
Oleur061Scf0449g01012.1
Oleur061Scf0449g02018.1
Oleur061Scf0450g02001.1
Oleur061Scf0451g00010.1
Oleur061Scf0451g04038.1
Oleur061Scf0455g00002.1
Oleur061Scf0456g01003.1
Oleur061Scf0456g05019.1
Oleur061Scf0457g00010.1
Oleur061Scf0458g00014.1
Oleur061Scf0458g01045.1
Oleur061Scf0458g01049.1
Oleur061Scf0459g03001.1
Oleur061Scf0459g03015.1
Oleur061Scf0459g07010.1
Oleur061Scf0460g00001.1
Oleur061Scf0460g02007.1
Oleur061Scf0464g00015.1
Oleur061Scf0465g00008.1
Oleur061Scf0466g02019.1
Oleur061Scf0466g04017.1
Oleur061Scf0466g05038.1
Oleur061Scf0466g06005.1
Oleur061Scf0466g07027.1
Oleur061Scf0466g07002.1
Oleur061Scf0466g08043.1
Oleur061Scf0467g00001.1
Oleur061Scf0468g00019.1
Oleur061Scf0468g01013.1
Oleur061Scf0468g02013.1
Oleur061Scf0472g00002.1
Oleur061Scf0475g02018.1
Oleur061Scf0476g00032.1
Oleur061Scf0476g00030.1
Oleur061Scf0476g04021.1
Oleur061Scf0477g01007.1
Oleur061Scf0477g02030.1
Oleur061Scf0477g05025.1
Oleur061Scf0477g07006.1
Oleur061Scf0477g07023.1
Oleur061Scf0477g08016.1
Oleur061Scf0478g03008.1
Oleur061Scf0478g08009.1
Oleur061Scf0479g03003.1
Oleur061Scf0480g01022.1
Oleur061Scf0481g01016.1
Oleur061Scf0482g00009.1
Oleur061Scf0483g01013.1
Oleur061Scf0483g01011.1
Oleur061Scf0483g02007.1
Oleur061Scf0484g11006.1
Oleur061Scf0485g00031.1
Oleur061Scf0486g01001.1
Oleur061Scf0487g00002.1
Oleur061Scf0487g02034.1
Oleur061Scf0489g01019.1
Oleur061Scf0489g01021.1
Oleur061Scf0489g01023.1
Oleur061Scf0490g03016.1
Oleur061Scf0491g02007.1
Oleur061Scf0491g02006.1
Oleur061Scf0492g02056.1
Oleur061Scf0493g00004.1
Oleur061Scf0493g00003.1
Oleur061Scf0496g00036.1
Oleur061Scf0496g00075.1
Oleur061Scf0497g01001.1
Oleur061Scf0497g02004.1
Oleur061Scf0497g04001.1
Oleur061Scf0497g07013.1
Oleur061Scf0499g05031.1
Oleur061Scf0499g05022.1
Oleur061Scf0501g00026.1
Oleur061Scf0501g00003.1
Oleur061Scf0503g04008.1
Oleur061Scf0504g00013.1
Oleur061Scf0504g00011.1
Oleur061Scf0504g01037.1
Oleur061Scf0504g01028.1
Oleur061Scf0505g00006.1
Oleur061Scf0506g01026.1
Oleur061Scf0507g02022.1
Oleur061Scf0507g02030.1
Oleur061Scf0507g02014.1
Oleur061Scf0511g03005.1
Oleur061Scf0512g00010.1
Oleur061Scf0512g01014.1
Oleur061Scf0513g01009.1
Oleur061Scf0513g02003.1
Oleur061Scf0514g00022.1
Oleur061Scf0515g01015.1
Oleur061Scf0515g03003.1
Oleur061Scf0516g02020.1
Oleur061Scf0517g03026.1
Oleur061Scf0518g02020.1
Oleur061Scf0518g04001.1
Oleur061Scf0518g08003.1
Oleur061Scf0518g11031.1
Oleur061Scf0518g12009.1
Oleur061Scf0518g12001.1
Oleur061Scf0518g12013.1
Oleur061Scf0519g03010.1
Oleur061Scf0519g03009.1
Oleur061Scf0521g00010.1
Oleur061Scf0522g04004.1
Oleur061Scf0523g01011.1
Oleur061Scf0523g01002.1
Oleur061Scf0525g03004.1
Oleur061Scf0526g04009.1
Oleur061Scf0526g05005.1
Oleur061Scf0527g12025.1
Oleur061Scf0528g06025.1
Oleur061Scf0529g01004.1
Oleur061Scf0529g01007.1
Oleur061Scf0529g02019.1
Oleur061Scf0531g04026.1
Oleur061Scf0531g05006.1
Oleur061Scf0531g07004.1
Oleur061Scf0531g08034.1
Oleur061Scf0531g08014.1
Oleur061Scf0531g13030.1
Oleur061Scf0531g13032.1
Oleur061Scf0531g14002.1
Oleur061Scf0531g16024.1
Oleur061Scf0531g18025.1
Oleur061Scf0531g20007.1
Oleur061Scf0531g24001.1
Oleur061Scf0532g01012.1
Oleur061Scf0532g02007.1
Oleur061Scf0532g11001.1
Oleur061Scf0532g11002.1
Oleur061Scf0535g00004.1
Oleur061Scf0535g02011.1
Oleur061Scf0536g00021.1
Oleur061Scf0538g01026.1
Oleur061Scf0538g04003.1
Oleur061Scf0538g06034.1
Oleur061Scf0541g02009.1
Oleur061Scf0541g04001.1
Oleur061Scf0541g06009.1
Oleur061Scf0542g02006.1
Oleur061Scf0542g04015.1
Oleur061Scf0543g05003.1
Oleur061Scf0543g07001.1
Oleur061Scf0544g00005.1
Oleur061Scf0546g06001.1
Oleur061Scf0546g07025.1
Oleur061Scf0548g00035.1
Oleur061Scf0548g01018.1
Oleur061Scf0549g00016.1
Oleur061Scf0549g01010.1
Oleur061Scf0550g01005.1
Oleur061Scf0553g00032.1
Oleur061Scf0553g00036.1
Oleur061Scf0553g01007.1
Oleur061Scf0553g03027.1
Oleur061Scf0553g05007.1
Oleur061Scf0554g02029.1
Oleur061Scf0554g02004.1
Oleur061Scf0554g03018.1
Oleur061Scf0554g03019.1
Oleur061Scf0554g04057.1
Oleur061Scf0554g05028.1
Oleur061Scf0556g00001.1
Oleur061Scf0557g00016.1
Oleur061Scf0557g01025.1
Oleur061Scf0557g02012.1
Oleur061Scf0557g06025.1
Oleur061Scf0557g07005.1
Oleur061Scf0557g08005.1
Oleur061Scf0558g03033.1
Oleur061Scf0558g04026.1
Oleur061Scf0558g05016.1
Oleur061Scf0558g05001.1
Oleur061Scf0559g06019.1
Oleur061Scf0559g06014.1
Oleur061Scf0559g07001.1
Oleur061Scf0559g12011.1
Oleur061Scf0560g03009.1
Oleur061Scf0560g03023.1
Oleur061Scf0561g00010.1
Oleur061Scf0562g01035.1
Oleur061Scf0563g00021.1
Oleur061Scf0563g01006.1
Oleur061Scf0564g00002.1
Oleur061Scf0566g02012.1
Oleur061Scf0566g03001.1
Oleur061Scf0566g04006.1
Oleur061Scf0566g04001.1
Oleur061Scf0568g01002.1
Oleur061Scf0569g01011.1
Oleur061Scf0569g01008.1
Oleur061Scf0570g01019.1
Oleur061Scf0570g06021.1
Oleur061Scf0570g07009.1
Oleur061Scf0570g08001.1
Oleur061Scf0570g09006.1
Oleur061Scf0577g01014.1
Oleur061Scf0577g02013.1
Oleur061Scf0580g00007.1
Oleur061Scf0580g01016.1
Oleur061Scf0580g04009.1
Oleur061Scf0580g04012.1
Oleur061Scf0581g00014.1
Oleur061Scf0582g00003.1
Oleur061Scf0582g04017.1
Oleur061Scf0585g00007.1
Oleur061Scf0585g01005.1
Oleur061Scf0588g00006.1
Oleur061Scf0588g00023.1
Oleur061Scf0588g02036.1
Oleur061Scf0588g07015.1
Oleur061Scf0590g00005.1
Oleur061Scf0590g00013.1
Oleur061Scf0590g02034.1
Oleur061Scf0590g05043.1
Oleur061Scf0591g01003.1
Oleur061Scf0592g00028.1
Oleur061Scf0592g01021.1
Oleur061Scf0596g01019.1
Oleur061Scf0598g00020.1
Oleur061Scf0599g03010.1
Oleur061Scf0601g03012.1
Oleur061Scf0601g03026.1
Oleur061Scf0601g03020.1
Oleur061Scf0602g00004.1
Oleur061Scf0602g01018.1
Oleur061Scf0602g04014.1
Oleur061Scf0602g04013.1
Oleur061Scf0602g04001.1
Oleur061Scf0602g04008.1
Oleur061Scf0602g05015.1
Oleur061Scf0604g00013.1
Oleur061Scf0604g03009.1
Oleur061Scf0604g09033.1
Oleur061Scf0604g09024.1
Oleur061Scf0604g11006.1
Oleur061Scf0604g13018.1
Oleur061Scf0605g00014.1
Oleur061Scf0609g05005.1
Oleur061Scf0609g06017.1
Oleur061Scf0609g07017.1
Oleur061Scf0612g01015.1
Oleur061Scf0613g00011.1
Oleur061Scf0615g03008.1
Oleur061Scf0615g04015.1
Oleur061Scf0616g02025.1
Oleur061Scf0616g03006.1
Oleur061Scf0617g00007.1
Oleur061Scf0617g00023.1
Oleur061Scf0617g02011.1
Oleur061Scf0618g01018.1
Oleur061Scf0619g00005.1
Oleur061Scf0622g03005.1
Oleur061Scf0623g01015.1
Oleur061Scf0623g01014.1
Oleur061Scf0623g02024.1
Oleur061Scf0623g03005.1
Oleur061Scf0623g07023.1
Oleur061Scf0623g10021.1
Oleur061Scf0623g11015.1
Oleur061Scf0623g12010.1
Oleur061Scf0624g02023.1
Oleur061Scf0626g03001.1
Oleur061Scf0626g17002.1
Oleur061Scf0627g00010.1
Oleur061Scf0630g00007.1
Oleur061Scf0632g00005.1
Oleur061Scf0633g02032.1
Oleur061Scf0634g01004.1
Oleur061Scf0635g01009.1
Oleur061Scf0636g02020.1
Oleur061Scf0636g02008.1
Oleur061Scf0636g06022.1
Oleur061Scf0637g00017.1
Oleur061Scf0638g02004.1
Oleur061Scf0638g03022.1
Oleur061Scf0640g00027.1
Oleur061Scf0640g00016.1
Oleur061Scf0645g00040.1
Oleur061Scf0645g00009.1
Oleur061Scf0646g00004.1
Oleur061Scf0646g01030.1
Oleur061Scf0646g02012.1
Oleur061Scf0647g00016.1
Oleur061Scf0647g00017.1
Oleur061Scf0647g02012.1
Oleur061Scf0647g05003.1
Oleur061Scf0647g06016.1
Oleur061Scf0648g05027.1
Oleur061Scf0650g01008.1
Oleur061Scf0650g01031.1
Oleur061Scf0651g00001.1
Oleur061Scf0651g04002.1
Oleur061Scf0651g04025.1
Oleur061Scf0652g03026.1
Oleur061Scf0652g08020.1
Oleur061Scf0654g00014.1
Oleur061Scf0654g01005.1
Oleur061Scf0657g01012.1
Oleur061Scf0657g05047.1
Oleur061Scf0657g06001.1
Oleur061Scf0657g06006.1
Oleur061Scf0657g07028.1
Oleur061Scf0658g01018.1
Oleur061Scf0658g02002.1
Oleur061Scf0661g00007.1
Oleur061Scf0662g00011.1
Oleur061Scf0663g02016.1
Oleur061Scf0666g00017.1
Oleur061Scf0669g00003.1
Oleur061Scf0669g01003.1
Oleur061Scf0671g03003.1
Oleur061Scf0672g00031.1
Oleur061Scf0673g00020.1
Oleur061Scf0674g11027.1
Oleur061Scf0676g01002.1
Oleur061Scf0676g01033.1
Oleur061Scf0677g01009.1
Oleur061Scf0677g02021.1
Oleur061Scf0678g02015.1
Oleur061Scf0678g02018.1
Oleur061Scf0678g04005.1
Oleur061Scf0678g04009.1
Oleur061Scf0678g06032.1
Oleur061Scf0680g04029.1
Oleur061Scf0680g04005.1
Oleur061Scf0680g05020.1
Oleur061Scf0680g05026.1
Oleur061Scf0682g01022.1
Oleur061Scf0683g04003.1
Oleur061Scf0683g04013.1
Oleur061Scf0684g00015.1
Oleur061Scf0684g01005.1
Oleur061Scf0684g03010.1
Oleur061Scf0684g04008.1
Oleur061Scf0685g00007.1
Oleur061Scf0685g02035.1
Oleur061Scf0690g00002.1
Oleur061Scf0690g01039.1
Oleur061Scf0692g00009.1
Oleur061Scf0692g03006.1
Oleur061Scf0692g03007.1
Oleur061Scf0696g02006.1
Oleur061Scf0697g00007.1
Oleur061Scf0700g03005.1
Oleur061Scf0701g00012.1
Oleur061Scf0702g03004.1
Oleur061Scf0702g03020.1
Oleur061Scf0704g00007.1
Oleur061Scf0704g02018.1
Oleur061Scf0704g02023.1
Oleur061Scf0705g02007.1
Oleur061Scf0707g00016.1
Oleur061Scf0707g01020.1
Oleur061Scf0708g00017.1
Oleur061Scf0709g00019.1
Oleur061Scf0709g01017.1
Oleur061Scf0709g02006.1
Oleur061Scf0709g02050.1
Oleur061Scf0711g01001.1
Oleur061Scf0711g01002.1
Oleur061Scf0714g00027.1
Oleur061Scf0714g00029.1
Oleur061Scf0715g01006.1
Oleur061Scf0715g01007.1
Oleur061Scf0715g03008.1
Oleur061Scf0718g08003.1
Oleur061Scf0718g10024.1
Oleur061Scf0718g12031.1
Oleur061Scf0721g00035.1
Oleur061Scf0721g00027.1
Oleur061Scf0722g00006.1
Oleur061Scf0723g00011.1
Oleur061Scf0724g07002.1
Oleur061Scf0724g08009.1
Oleur061Scf0724g12026.1
Oleur061Scf0732g00010.1
Oleur061Scf0732g03011.1
Oleur061Scf0735g00003.1
Oleur061Scf0735g00026.1
Oleur061Scf0736g00004.1
Oleur061Scf0736g01026.1
Oleur061Scf0736g01033.1
Oleur061Scf0737g00002.1
Oleur061Scf0737g02006.1
Oleur061Scf0737g03006.1
Oleur061Scf0737g06012.1
Oleur061Scf0737g07012.1
Oleur061Scf0737g07010.1
Oleur061Scf0738g01009.1
Oleur061Scf0742g02002.1
Oleur061Scf0743g00001.1
Oleur061Scf0743g00011.1
Oleur061Scf0744g00016.1
Oleur061Scf0745g00009.1
Oleur061Scf0745g01019.1
Oleur061Scf0745g02019.1
Oleur061Scf0745g03002.1
Oleur061Scf0745g03003.1
Oleur061Scf0748g00008.1
Oleur061Scf0748g02035.1
Oleur061Scf0751g00009.1
Oleur061Scf0751g00002.1
Oleur061Scf0752g00014.1
Oleur061Scf0752g00020.1
Oleur061Scf0753g00009.1
Oleur061Scf0755g00024.1
Oleur061Scf0756g05019.1
Oleur061Scf0757g00008.1
Oleur061Scf0762g02027.1
Oleur061Scf0762g02021.1
Oleur061Scf0763g00001.1
Oleur061Scf0764g00003.1
Oleur061Scf0765g00017.1
Oleur061Scf0767g02033.1
Oleur061Scf0767g06023.1
Oleur061Scf0767g06025.1
Oleur061Scf0767g08026.1
Oleur061Scf0767g13002.1
Oleur061Scf0767g13023.1
Oleur061Scf0767g13024.1
Oleur061Scf0767g15002.1
Oleur061Scf0768g01004.1
Oleur061Scf0769g01005.1
Oleur061Scf0769g01021.1
Oleur061Scf0769g01017.1
Oleur061Scf0772g02006.1
Oleur061Scf0774t03026.1
Oleur061Scf0779g00018.1
Oleur061Scf0779g01003.1
Oleur061Scf0780g00026.1
Oleur061Scf0780g00029.1
Oleur061Scf0782g00010.1
Oleur061Scf0782g00011.1
Oleur061Scf0783g01019.1
Oleur061Scf0785g01009.1
Oleur061Scf0785g04003.1
Oleur061Scf0786g01027.1
Oleur061Scf0786g01023.1
Oleur061Scf0787g01010.1
Oleur061Scf0788g01004.1
Oleur061Scf0788g01001.1
Oleur061Scf0789g01004.1
Oleur061Scf0790g01010.1
Oleur061Scf0790g01019.1
Oleur061Scf0793g01029.1
Oleur061Scf0793g03006.1
Oleur061Scf0793g04025.1
Oleur061Scf0794g00011.1
Oleur061Scf0794g00015.1
Oleur061Scf0794g01025.1
Oleur061Scf0794g01016.1
Oleur061Scf0794g03029.1
Oleur061Scf0794g03030.1
Oleur061Scf0795g00027.1
Oleur061Scf0795g02035.1
Oleur061Scf0798g00035.1
Oleur061Scf0799g02019.1
Oleur061Scf0799g05007.1
Oleur061Scf0799g09006.1
Oleur061Scf0799g12026.1
Oleur061Scf0802g01018.1
Oleur061Scf0802g02012.1
Oleur061Scf0803g06007.1
Oleur061Scf0803g09001.1
Oleur061Scf0804g00012.1
Oleur061Scf0804g02027.1
Oleur061Scf0804g02029.1
Oleur061Scf0805g01047.1
Oleur061Scf0809g03014.1
Oleur061Scf0809g03027.1
Oleur061Scf0809g05005.1
Oleur061Scf0810g02008.1
Oleur061Scf0810g03021.1
Oleur061Scf0811g00001.1
Oleur061Scf0811g01054.1
Oleur061Scf0812g01020.1
Oleur061Scf0813g05014.1
Oleur061Scf0813g06016.1
Oleur061Scf0815g02017.1
Oleur061Scf0815g03009.1
Oleur061Scf0815g06005.1
Oleur061Scf0816g01013.1
Oleur061Scf0816g02018.1
Oleur061Scf0816g04014.1
Oleur061Scf0817g00019.1
Oleur061Scf0818g00024.1
Oleur061Scf0821g01030.1
Oleur061Scf0821g02005.1
Oleur061Scf0821g02003.1
Oleur061Scf0821g02008.1
Oleur061Scf0821g02006.1
Oleur061Scf0821g03015.1
Oleur061Scf0825g00023.1
Oleur061Scf0825g00017.1
Oleur061Scf0826g00018.1
Oleur061Scf0826g03018.1
Oleur061Scf0826g04002.1
Oleur061Scf0826g05015.1
Oleur061Scf0828g01026.1
Oleur061Scf0828g01025.1
Oleur061Scf0828g01038.1
Oleur061Scf0829g01012.1
Oleur061Scf0829g03031.1
Oleur061Scf0829g03030.1
Oleur061Scf0829g04013.1
Oleur061Scf0830g01023.1
Oleur061Scf0830g07007.1
Oleur061Scf0830g12019.1
Oleur061Scf0830g12021.1
Oleur061Scf0830g13008.1
Oleur061Scf0831g00024.1
Oleur061Scf0833g00001.1
Oleur061Scf0833g02008.1
Oleur061Scf0833g06021.1
Oleur061Scf0833g07020.1
Oleur061Scf0834g01001.1
Oleur061Scf0834g04008.1
Oleur061Scf0835g03014.1
Oleur061Scf0835g05009.1
Oleur061Scf0838g02002.1
Oleur061Scf0838g02003.1
Oleur061Scf0838g03019.1
Oleur061Scf0838g04078.1
Oleur061Scf0839g00012.1
Oleur061Scf0841g00019.1
Oleur061Scf0841g01015.1
Oleur061Scf0841g02042.1
Oleur061Scf0843g03003.1
Oleur061Scf0843g03012.1
Oleur061Scf0847g00010.1
Oleur061Scf0847g02015.1
Oleur061Scf0847g02003.1
Oleur061Scf0848g00014.1
Oleur061Scf0849g02014.1
Oleur061Scf0856g01007.1
Oleur061Scf0856g01025.1
Oleur061Scf0856g02027.1
Oleur061Scf0857g00009.1
Oleur061Scf0857g03001.1
Oleur061Scf0863g00005.1
Oleur061Scf0866g00029.1
Oleur061Scf0872g02001.1
Oleur061Scf0872g05003.1
Oleur061Scf0872g05024.1
Oleur061Scf0873g00002.1
Oleur061Scf0873g01030.1
Oleur061Scf0874g00038.1
Oleur061Scf0874g00045.1
Oleur061Scf0875g00003.1
Oleur061Scf0878g00026.1
Oleur061Scf0878g00027.1
Oleur061Scf0880g00024.1
Oleur061Scf0881g03012.1
Oleur061Scf0881g04031.1
Oleur061Scf0885g00004.1
Oleur061Scf0885g02003.1
Oleur061Scf0887g00041.1
Oleur061Scf0890g03009.1
Oleur061Scf0890g04018.1
Oleur061Scf0890g06013.1
Oleur061Scf0892g03035.1
Oleur061Scf0894g01004.1
Oleur061Scf0895g00023.1
Oleur061Scf0895g00022.1
Oleur061Scf0897g00018.1
Oleur061Scf0897g01019.1
Oleur061Scf0897g01006.1
Oleur061Scf0897g02005.1
Oleur061Scf0898g01013.1
Oleur061Scf0898g02001.1
Oleur061Scf0898g03026.1
Oleur061Scf0898g04041.1
Oleur061Scf0901g00006.1
Oleur061Scf0901g02003.1
Oleur061Scf0901g02004.1
Oleur061Scf0902g02026.1
Oleur061Scf0902g03045.1
Oleur061Scf0902g03002.1
Oleur061Scf0902g03044.1
Oleur061Scf0902g04037.1
Oleur061Scf0902g04036.1
Oleur061Scf0902g04030.1
Oleur061Scf0902g05013.1
Oleur061Scf0902g06032.1
Oleur061Scf0902g07057.1
Oleur061Scf0905g02010.1
Oleur061Scf0905g03021.1
Oleur061Scf0905g05012.1
Oleur061Scf0905g05017.1
Oleur061Scf0906g00035.1
Oleur061Scf0907g01022.1
Oleur061Scf0908g01017.1
Oleur061Scf0908g01002.1
Oleur061Scf0910g01042.1
Oleur061Scf0910g02004.1
Oleur061Scf0910g15025.1
Oleur061Scf0910g16025.1
Oleur061Scf0910g16028.1
Oleur061Scf0910g19019.1
Oleur061Scf0912g03014.1
Oleur061Scf0912g03031.1
Oleur061Scf0914g01027.1
Oleur061Scf0914g01012.1
Oleur061Scf0914g02031.1
Oleur061Scf0914g03001.1
Oleur061Scf0914g04023.1
Oleur061Scf0915g02024.1
Oleur061Scf0915g03033.1
Oleur061Scf0915g03005.1
Oleur061Scf0917g00004.1
Oleur061Scf0923g00012.1
Oleur061Scf0923g01018.1
Oleur061Scf0929g01003.1
Oleur061Scf0930g00012.1
Oleur061Scf0930g03025.1
Oleur061Scf0930g03045.1
Oleur061Scf0931g01015.1
Oleur061Scf0932g00003.1
Oleur061Scf0933g00017.1
Oleur061Scf0936g01025.1
Oleur061Scf0936g02002.1
Oleur061Scf0936g03007.1
Oleur061Scf0937g05008.1
Oleur061Scf0937g08010.1
Oleur061Scf0940g00007.1
Oleur061Scf0940g01006.1
Oleur061Scf0940g02013.1
Oleur061Scf0940g02012.1
Oleur061Scf0941g04007.1
Oleur061Scf0942g01026.1
Oleur061Scf0942g03010.1
Oleur061Scf0943g01023.1
Oleur061Scf0943g01020.1
Oleur061Scf0943g06005.1
Oleur061Scf0944g00003.1
Oleur061Scf0948g00010.1
Oleur061Scf0948g00003.1
Oleur061Scf0948g04014.1
Oleur061Scf0950g00025.1
Oleur061Scf0953g04004.1
Oleur061Scf0953g05009.1
Oleur061Scf0954g02009.1
Oleur061Scf0955g00022.1
Oleur061Scf0955g01013.1
Oleur061Scf0956g00017.1
Oleur061Scf0957g04012.1
Oleur061Scf0957g04009.1
Oleur061Scf0958g00011.1
Oleur061Scf0958g00014.1
Oleur061Scf0958g02002.1
Oleur061Scf0961g01001.1
Oleur061Scf0961g01002.1
Oleur061Scf0962g00007.1
Oleur061Scf0966g01022.1
Oleur061Scf0966g01004.1
Oleur061Scf0966g01020.1
Oleur061Scf0966g01007.1
Oleur061Scf0968g02008.1
Oleur061Scf0969g00011.1
Oleur061Scf0969g01006.1
Oleur061Scf0970g03009.1
Oleur061Scf0970g05016.1
Oleur061Scf0970g06001.1
Oleur061Scf0970g07071.1
Oleur061Scf0970g07052.1
Oleur061Scf0971g01017.1
Oleur061Scf0973g00024.1
Oleur061Scf0973g02015.1
Oleur061Scf0976g04005.1
Oleur061Scf0980g00033.1
Oleur061Scf0980g04026.1
Oleur061Scf0982g00007.1
Oleur061Scf0982g02032.1
Oleur061Scf0983g01001.1
Oleur061Scf0983g01015.1
Oleur061Scf0985g00005.1
Oleur061Scf0985g02013.1
Oleur061Scf0985g03018.1
Oleur061Scf0985g05001.1
Oleur061Scf0985g05011.1
Oleur061Scf0986g07008.1
Oleur061Scf0987g00011.1
Oleur061Scf0987g01033.1
Oleur061Scf0987g01010.1
Oleur061Scf0989g01032.1
Oleur061Scf0992g01009.1
Oleur061Scf0994g02025.1
Oleur061Scf0994g03019.1
Oleur061Scf0995g00004.1
Oleur061Scf0995g00012.1
Oleur061Scf0995g03028.1
Oleur061Scf0995g04031.1
Oleur061Scf0995g04034.1
Oleur061Scf0995g04035.1
Oleur061Scf0997g01001.1
Oleur061Scf0999g00005.1
Oleur061Scf0999g03006.1
Oleur061Scf0999g03002.1
Oleur061Scf0999g03003.1
Oleur061Scf0999g04018.1
Oleur061Scf0999g10027.1
Oleur061Scf0999g10031.1
Oleur061Scf0999g10057.1
Oleur061Scf1001g00059.1
Oleur061Scf1001g00023.1
Oleur061Scf1002g01009.1
Oleur061Scf1002g02002.1
Oleur061Scf1002g02001.1
Oleur061Scf1002g02020.1
Oleur061Scf1008g07009.1
Oleur061Scf1008g08014.1
Oleur061Scf1010g02007.1
Oleur061Scf1012g00029.1
Oleur061Scf1012g00003.1
Oleur061Scf1013g01006.1
Oleur061Scf1013g02022.1
Oleur061Scf1013g02004.1
Oleur061Scf1016g04002.1
Oleur061Scf1016g05003.1
Oleur061Scf1016g05008.1
Oleur061Scf1016g06008.1
Oleur061Scf1016g06002.1
Oleur061Scf1017g00013.1
Oleur061Scf1017g00036.1
Oleur061Scf1018g00003.1
Oleur061Scf1020g01047.1
Oleur061Scf1020g04038.1
Oleur061Scf1020g04022.1
Oleur061Scf1021g01001.1
Oleur061Scf1021g03021.1
Oleur061Scf1021g09021.1
Oleur061Scf1022g00010.1
Oleur061Scf1022g02023.1
Oleur061Scf1031g02022.1
Oleur061Scf1032g02010.1
Oleur061Scf1033g01002.1
Oleur061Scf1033g01021.1
Oleur061Scf1036g03001.1
Oleur061Scf1037g00011.1
Oleur061Scf1037g00010.1
Oleur061Scf1037g01008.1
Oleur061Scf1037g03010.1
Oleur061Scf1042g03015.1
Oleur061Scf1042g03005.1
Oleur061Scf1042g04024.1
Oleur061Scf1046g00014.1
Oleur061Scf1046g01021.1
Oleur061Scf1047g00019.1
Oleur061Scf1050g03037.1
Oleur061Scf1052g01011.1
Oleur061Scf1053g02029.1
Oleur061Scf1054g00021.1
Oleur061Scf1054g01028.1
Oleur061Scf1054g05039.1
Oleur061Scf1055g05027.1
Oleur061Scf1057g02025.1
Oleur061Scf1057g02018.1
Oleur061Scf1057g03026.1
Oleur061Scf1057g11041.1
Oleur061Scf1057g12006.1
Oleur061Scf1057g18019.1
Oleur061Scf1057g18020.1
Oleur061Scf1057g20027.1
Oleur061Scf1057g21001.1
Oleur061Scf1058g01015.1
Oleur061Scf1063g01025.1
Oleur061Scf1063g01008.1
Oleur061Scf1063g01026.1
Oleur061Scf1063g01027.1
Oleur061Scf1063g02012.1
Oleur061Scf1063g02003.1
Oleur061Scf1063g02006.1
Oleur061Scf1063g02014.1
Oleur061Scf1065g01002.1
Oleur061Scf1065g01041.1
Oleur061Scf1065g01007.1
Oleur061Scf1066g03003.1
Oleur061Scf1066g03006.1
Oleur061Scf1066g04016.1
Oleur061Scf1066g04007.1
Oleur061Scf1067g06012.1
Oleur061Scf1068g00021.1
Oleur061Scf1068g03026.1
Oleur061Scf1069g00004.1
Oleur061Scf1069g01027.1
Oleur061Scf1069g01023.1
Oleur061Scf1070g00022.1
Oleur061Scf1071g03031.1
Oleur061Scf1071g03022.1
Oleur061Scf1071g03027.1
Oleur061Scf1073g02009.1
Oleur061Scf1073g03031.1
Oleur061Scf1074g01010.1
Oleur061Scf1074g02015.1
Oleur061Scf1074g06022.1
Oleur061Scf1074g08016.1
Oleur061Scf1074g08017.1
Oleur061Scf1074g10017.1
Oleur061Scf1075g01019.1
Oleur061Scf1075g04003.1
Oleur061Scf1080g01003.1
Oleur061Scf1081g01015.1
Oleur061Scf1081g02007.1
Oleur061Scf1083g00025.1
Oleur061Scf1088g00041.1
Oleur061Scf1093g00005.1
Oleur061Scf1093g03031.1
Oleur061Scf1093g03028.1
Oleur061Scf1093g03029.1
Oleur061Scf1093g03032.1
Oleur061Scf1093g06001.1
Oleur061Scf1093g08013.1
Oleur061Scf1093g08006.1
Oleur061Scf1093g09004.1
Oleur061Scf1093g09033.1
Oleur061Scf1094g00006.1
Oleur061Scf1095g00022.1
Oleur061Scf1099g00003.1
Oleur061Scf1100g00001.1
Oleur061Scf1100g02007.1
Oleur061Scf1100g05004.1
Oleur061Scf1100g05008.1
Oleur061Scf1100g10021.1
Oleur061Scf1100g10012.1
Oleur061Scf1101g01058.1
Oleur061Scf1101g01017.1
Oleur061Scf1105g01041.1
Oleur061Scf1105g01040.1
Oleur061Scf1105g06012.1
Oleur061Scf1107g00030.1
Oleur061Scf1109g00007.1
Oleur061Scf1109g01032.1
Oleur061Scf1112g01008.1
Oleur061Scf1117g00024.1
Oleur061Scf1118g00008.1
Oleur061Scf1118g01032.1
Oleur061Scf1119g10048.1
Oleur061Scf1120g02031.1
Oleur061Scf1120g02021.1
Oleur061Scf1120g02034.1
Oleur061Scf1121g01002.1
Oleur061Scf1123g00017.1
Oleur061Scf1127g04009.1
Oleur061Scf1127g06022.1
Oleur061Scf1127g06003.1
Oleur061Scf1127g06020.1
Oleur061Scf1129g00004.1
Oleur061Scf1130g01009.1
Oleur061Scf1132g03009.1
Oleur061Scf1132g03029.1
Oleur061Scf1133g00005.1
Oleur061Scf1136g01033.1
Oleur061Scf1138g00001.1
Oleur061Scf1138g02060.1
Oleur061Scf1138g02014.1
Oleur061Scf1138g02017.1
Oleur061Scf1139g01029.1
Oleur061Scf1140g00030.1
Oleur061Scf1142g00010.1
Oleur061Scf1142g02007.1
Oleur061Scf1142g02011.1
Oleur061Scf1142g05003.1
Oleur061Scf1142g07019.1
Oleur061Scf1143g01015.1
Oleur061Scf1144g00005.1
Oleur061Scf1145g00016.1
Oleur061Scf1146g02028.1
Oleur061Scf1147g00005.1
Oleur061Scf1147g00024.1
Oleur061Scf1147g00004.1
Oleur061Scf1147g00022.1
Oleur061Scf1148g00007.1
Oleur061Scf1152g02042.1
Oleur061Scf1153g00020.1
Oleur061Scf1154g00014.1
Oleur061Scf1156g00007.1
Oleur061Scf1156g01004.1
Oleur061Scf1156g03005.1
Oleur061Scf1157g00014.1
Oleur061Scf1159g00020.1
Oleur061Scf1159g00010.1
Oleur061Scf1160g01019.1
Oleur061Scf1160g04009.1
Oleur061Scf1160g04002.1
Oleur061Scf1160g05046.1
Oleur061Scf1160g05023.1
Oleur061Scf1162g00005.1
Oleur061Scf1163g00017.1
Oleur061Scf1163g00016.1
Oleur061Scf1163g01034.1
Oleur061Scf1163g01033.1
Oleur061Scf1163g01056.1
Oleur061Scf1163g02014.1
Oleur061Scf1163g02029.1
Oleur061Scf1163g03023.1
Oleur061Scf1163g03026.1
Oleur061Scf1166g01007.1
Oleur061Scf1166g09002.1
Oleur061Scf1166g10014.1
Oleur061Scf1167g00006.1
Oleur061Scf1170g01029.1
Oleur061Scf1170g02013.1
Oleur061Scf1170g03009.1
Oleur061Scf1174g00006.1
Oleur061Scf1175g02009.1
Oleur061Scf1176g00005.1
Oleur061Scf1177g00018.1
Oleur061Scf1178g03024.1
Oleur061Scf1178g04007.1
Oleur061Scf1178g05017.1
Oleur061Scf1178g05016.1
Oleur061Scf1178g09002.1
Oleur061Scf1178g09009.1
Oleur061Scf1178g09011.1
Oleur061Scf1181g00025.1
Oleur061Scf1181g02002.1
Oleur061Scf1182g01015.1
Oleur061Scf1182g01014.1
Oleur061Scf1183g01001.1
Oleur061Scf1183g03010.1
Oleur061Scf1183g04016.1
Oleur061Scf1183g07010.1
Oleur061Scf1184g00002.1
Oleur061Scf1185g00005.1
Oleur061Scf1189g00010.1
Oleur061Scf1189g03001.1
Oleur061Scf1192g00004.1
Oleur061Scf1192g00019.1
Oleur061Scf1195g02030.1
Oleur061Scf1196g00003.1
Oleur061Scf1196g00002.1
Oleur061Scf1196g01011.1
Oleur061Scf1196g05001.1
Oleur061Scf1197g02008.1
Oleur061Scf1200g07025.1
Oleur061Scf1201g01009.1
Oleur061Scf1204g00039.1
Oleur061Scf1205g00011.1
Oleur061Scf1206g00005.1
Oleur061Scf1207g00033.1
Oleur061Scf1207g00009.1
Oleur061Scf1209g00003.1
Oleur061Scf1209g00006.1
Oleur061Scf1209g02025.1
Oleur061Scf1209g05008.1
Oleur061Scf1209g06006.1
Oleur061Scf1209g07007.1
Oleur061Scf1209g08045.1
Oleur061Scf1210g00017.1
Oleur061Scf1211g00021.1
Oleur061Scf1211g02002.1
Oleur061Scf1211g02032.1
Oleur061Scf1211g03038.1
Oleur061Scf1215g00004.1
Oleur061Scf1215g00015.1
Oleur061Scf1216g00028.1
Oleur061Scf1217g03016.1
Oleur061Scf1218g01009.1
Oleur061Scf1218g05010.1
Oleur061Scf1218g05011.1
Oleur061Scf1218g05022.1
Oleur061Scf1218g06010.1
Oleur061Scf1218g08008.1
Oleur061Scf1218g09006.1
Oleur061Scf1220g00003.1
Oleur061Scf1222g01012.1
Oleur061Scf1222g01032.1
Oleur061Scf1223g02015.1
Oleur061Scf1223g03010.1
Oleur061Scf1225g00003.1
Oleur061Scf1228g01003.1
Oleur061Scf1231g00002.1
Oleur061Scf1232g01003.1
Oleur061Scf1233g00017.1
Oleur061Scf1233g01040.1
Oleur061Scf1233g01049.1
Oleur061Scf1236g01010.1
Oleur061Scf1236g01016.1
Oleur061Scf1241g00013.1
Oleur061Scf1241g02015.1
Oleur061Scf1241g02016.1
Oleur061Scf1242g08002.1
Oleur061Scf1245g00016.1
Oleur061Scf1248g01012.1
Oleur061Scf1250g00011.1
Oleur061Scf1250g01014.1
Oleur061Scf1251g02001.1
Oleur061Scf1251g02006.1
Oleur061Scf1251g02004.1
Oleur061Scf1252g00010.1
Oleur061Scf1255g05028.1
Oleur061Scf1255g06016.1
Oleur061Scf1255g06008.1
Oleur061Scf1255g08006.1
Oleur061Scf1255g08008.1
Oleur061Scf1255g09041.1
Oleur061Scf1255g10031.1
Oleur061Scf1255g11001.1
Oleur061Scf1256g00010.1
Oleur061Scf1256g01050.1
Oleur061Scf1259g01004.1
Oleur061Scf1261g01040.1
Oleur061Scf1262g00005.1
Oleur061Scf1262g01012.1
Oleur061Scf1262g01018.1
Oleur061Scf1262g03024.1
Oleur061Scf1262g03028.1
Oleur061Scf1263g00021.1
Oleur061Scf1264g00011.1
Oleur061Scf1264g01025.1
Oleur061Scf1264g02008.1
Oleur061Scf1264g03023.1
Oleur061Scf1266g00002.1
Oleur061Scf1269g03029.1
Oleur061Scf1269g05021.1
Oleur061Scf1270g02007.1
Oleur061Scf1270g07019.1
Oleur061Scf1270g08018.1
Oleur061Scf1271g04012.1
Oleur061Scf1272g01001.1
Oleur061Scf1272g01036.1
Oleur061Scf1272g03014.1
Oleur061Scf1272g04017.1
Oleur061Scf1272g05022.1
Oleur061Scf1272g08032.1
Oleur061Scf1272g09013.1
Oleur061Scf1274g01047.1
Oleur061Scf1275g00001.1
Oleur061Scf1275g00002.1
Oleur061Scf1275g01026.1
Oleur061Scf1275g01009.1
Oleur061Scf1275g01043.1
Oleur061Scf1275g01062.1
Oleur061Scf1275g01016.1
Oleur061Scf1277g00001.1
Oleur061Scf1277g01014.1
Oleur061Scf1277g03024.1
Oleur061Scf1277g03004.1
Oleur061Scf1277g04019.1
Oleur061Scf1280g01003.1
Oleur061Scf1280g02003.1
Oleur061Scf1280g03012.1
Oleur061Scf1280g03001.1
Oleur061Scf1283g00006.1
Oleur061Scf1286g04018.1
Oleur061Scf1287g09010.1
Oleur061Scf1287g12012.1
Oleur061Scf1287g14020.1
Oleur061Scf1287g15046.1
Oleur061Scf1289g03018.1
Oleur061Scf1292g00003.1
Oleur061Scf1295g02012.1
Oleur061Scf1296g00004.1
Oleur061Scf1297g00007.1
Oleur061Scf1298g07016.1
Oleur061Scf1300g01030.1
Oleur061Scf1303g01026.1
Oleur061Scf1303g07003.1
Oleur061Scf1304g01016.1
Oleur061Scf1305g00004.1
Oleur061Scf1307g01006.1
Oleur061Scf1307g01007.1
Oleur061Scf1307g02012.1
Oleur061Scf1308g00002.1
Oleur061Scf1310g00010.1
Oleur061Scf1310g01010.1
Oleur061Scf1310g02027.1
Oleur061Scf1310g06025.1
Oleur061Scf1310g06015.1
Oleur061Scf1310g07011.1
Oleur061Scf1310g07002.1
Oleur061Scf1310g09012.1
Oleur061Scf1311g01034.1
Oleur061Scf1312g00052.1
Oleur061Scf1312g00043.1
Oleur061Scf1314g01017.1
Oleur061Scf1314g04001.1
Oleur061Scf1315g00011.1
Oleur061Scf1317g00007.1
Oleur061Scf1317g05021.1
Oleur061Scf1319g02001.1
Oleur061Scf1319g02009.1
Oleur061Scf1320g01024.1
Oleur061Scf1320g03032.1
Oleur061Scf1320g04046.1
Oleur061Scf1321g00006.1
Oleur061Scf1323g00015.1
Oleur061Scf1323g02044.1
Oleur061Scf1327g00003.1
Oleur061Scf1327g02002.1
Oleur061Scf1328g00006.1
Oleur061Scf1328g01007.1
Oleur061Scf1329g00019.1
Oleur061Scf1329g04015.1
Oleur061Scf1329g05011.1
Oleur061Scf1329g06044.1
Oleur061Scf1329g06034.1
Oleur061Scf1330g00009.1
Oleur061Scf1330g02011.1
Oleur061Scf1330g06002.1
Oleur061Scf1330g06020.1
Oleur061Scf1330g07011.1
Oleur061Scf1330g07007.1
Oleur061Scf1331g03004.1
Oleur061Scf1332g00014.1
Oleur061Scf1333g01020.1
Oleur061Scf1333g01017.1
Oleur061Scf1334g01030.1
Oleur061Scf1334g02020.1
Oleur061Scf1334g03006.1
Oleur061Scf1334g03005.1
Oleur061Scf1334g07002.1
Oleur061Scf1334g08017.1
Oleur061Scf1335g01018.1
Oleur061Scf1336g00013.1
Oleur061Scf1336g00020.1
Oleur061Scf1337g03017.1
Oleur061Scf1339g00010.1
Oleur061Scf1340g00022.1
Oleur061Scf1342g08027.1
Oleur061Scf1342g09001.1
Oleur061Scf1342g10031.1
Oleur061Scf1342g11004.1
Oleur061Scf1342g13019.1
Oleur061Scf1343g00006.1
Oleur061Scf1344g03016.1
Oleur061Scf1344g06009.1
Oleur061Scf1344g06023.1
Oleur061Scf1353g01057.1
Oleur061Scf1356g00007.1
Oleur061Scf1356g01034.1
Oleur061Scf1356g01036.1
Oleur061Scf1358g00012.1
Oleur061Scf1358g01017.1
Oleur061Scf1359g02012.1
Oleur061Scf1359g03019.1
Oleur061Scf1359g05013.1
Oleur061Scf1362g01021.1
Oleur061Scf1362g03012.1
Oleur061Scf1362g03003.1
Oleur061Scf1362g03002.1
Oleur061Scf1364g01043.1
Oleur061Scf1365g00003.1
Oleur061Scf1366g00017.1
Oleur061Scf1366g02017.1
Oleur061Scf1368g00003.1
Oleur061Scf1368g01032.1
Oleur061Scf1368g01043.1
Oleur061Scf1369g00001.1
Oleur061Scf1369g06007.1
Oleur061Scf1372g04011.1
Oleur061Scf1373g00001.1
Oleur061Scf1373g04019.1
Oleur061Scf1374g02011.1
Oleur061Scf1376g04002.1
Oleur061Scf1376g05003.1
Oleur061Scf1379g00001.1
Oleur061Scf1382g03033.1
Oleur061Scf1383g03002.1
Oleur061Scf1385g01009.1
Oleur061Scf1395g03040.1
Oleur061Scf1395g03005.1
Oleur061Scf1395g04033.1
Oleur061Scf1395g04013.1
Oleur061Scf1395g07001.1
Oleur061Scf1395g08004.1
Oleur061Scf1395g09059.1
Oleur061Scf1396g01011.1
Oleur061Scf1396g01004.1
Oleur061Scf1396g02017.1
Oleur061Scf1396g02018.1
Oleur061Scf1398g00001.1
Oleur061Scf1398g00016.1
Oleur061Scf1398g03001.1
Oleur061Scf1398g03019.1
Oleur061Scf1403g01029.1
Oleur061Scf1404g01001.1
Oleur061Scf1404g01012.1
Oleur061Scf1407g02017.1
Oleur061Scf1407g05015.1
Oleur061Scf1409g02011.1
Oleur061Scf1410g06023.1
Oleur061Scf1410g08007.1
Oleur061Scf1411g00060.1
Oleur061Scf1412g01008.1
Oleur061Scf1412g01007.1
Oleur061Scf1412g05023.1
Oleur061Scf1413g01013.1
Oleur061Scf1413g01003.1
Oleur061Scf1414g00020.1
Oleur061Scf1414g00044.1
Oleur061Scf1415g01003.1
Oleur061Scf1417g01044.1
Oleur061Scf1418g02024.1
Oleur061Scf1418g03015.1
Oleur061Scf1418g04001.1
Oleur061Scf1418g06007.1
Oleur061Scf1420g01032.1
Oleur061Scf1422g01020.1
Oleur061Scf1422g01027.1
Oleur061Scf1422g03050.1
Oleur061Scf1423g00031.1
Oleur061Scf1424g00004.1
Oleur061Scf1424g02002.1
Oleur061Scf1427g04028.1
Oleur061Scf1427g09003.1
Oleur061Scf1427g10012.1
Oleur061Scf1427g10024.1
Oleur061Scf1427g10015.1
Oleur061Scf1430g03016.1
Oleur061Scf1434g00038.1
Oleur061Scf1436g01016.1
Oleur061Scf1437g02008.1
Oleur061Scf1438g00018.1
Oleur061Scf1439g01001.1
Oleur061Scf1442g00017.1
Oleur061Scf1443g05004.1
Oleur061Scf1447g00015.1
Oleur061Scf1448g00001.1
Oleur061Scf1449g01021.1
Oleur061Scf1449g02026.1
Oleur061Scf1449g02029.1
Oleur061Scf1450g00021.1
Oleur061Scf1456g00003.1
Oleur061Scf1456g00004.1
Oleur061Scf1457g00005.1
Oleur061Scf1458g01006.1
Oleur061Scf1459g01007.1
Oleur061Scf1459g02007.1
Oleur061Scf1459g04023.1
Oleur061Scf1459g06006.1
Oleur061Scf1459g07027.1
Oleur061Scf1459g08027.1
Oleur061Scf1459g14021.1
Oleur061Scf1459g19004.1
Oleur061Scf1459g20008.1
Oleur061Scf1460g00029.1
Oleur061Scf1460g00034.1
Oleur061Scf1460g00008.1
Oleur061Scf1461g00008.1
Oleur061Scf1464g03016.1
Oleur061Scf1465g01027.1
Oleur061Scf1465g02009.1
Oleur061Scf1465g02084.1
Oleur061Scf1465g02063.1
Oleur061Scf1466g00010.1
Oleur061Scf1466g01030.1
Oleur061Scf1466g01004.1
Oleur061Scf1466g02014.1
Oleur061Scf1466g02016.1
Oleur061Scf1466g05020.1
Oleur061Scf1466g07006.1
Oleur061Scf1471g00024.1
Oleur061Scf1472g00003.1
Oleur061Scf1475g01019.1
Oleur061Scf1478g02016.1
Oleur061Scf1478g03013.1
Oleur061Scf1481g01001.1
Oleur061Scf1482g00013.1
Oleur061Scf1483g00038.1
Oleur061Scf1484g01006.1
[truncated: 3,501 more rows]

## Sheet: Pollen
Oleur061Scf0002g03005.1
Oleur061Scf0004g05001.1
Oleur061Scf0005g01014.1
Oleur061Scf0006g01005.1
Oleur061Scf0006g02028.1
Oleur061Scf0007g02019.1
Oleur061Scf0009g01002.1
Oleur061Scf0009g05021.1
Oleur061Scf0009g05019.1
Oleur061Scf0014g03011.1
Oleur061Scf0014g03021.1
Oleur061Scf0015g02010.1
Oleur061Scf0022g01006.1
Oleur061Scf0024g00010.1
Oleur061Scf0024g03008.1
Oleur061Scf0026g03014.1
Oleur061Scf0028g01019.1
Oleur061Scf0029g06002.1
Oleur061Scf0029g08014.1
Oleur061Scf0029g09003.1
Oleur061Scf0029g09002.1
Oleur061Scf0031g04013.1
Oleur061Scf0031g04004.1
Oleur061Scf0031g04018.1
Oleur061Scf0032g08016.1
Oleur061Scf0032g09025.1
Oleur061Scf0034g01019.1
Oleur061Scf0035g02003.1
Oleur061Scf0035g02021.1
Oleur061Scf0035g02038.1
Oleur061Scf0036g00010.1
Oleur061Scf0037g06003.1
Oleur061Scf0037g06041.1
Oleur061Scf0037g08030.1
Oleur061Scf0038g01001.1
Oleur061Scf0044g01006.1
Oleur061Scf0045g00003.1
Oleur061Scf0046g00007.1
Oleur061Scf0046g02003.1
Oleur061Scf0048g01024.1
Oleur061Scf0048g13015.1
Oleur061Scf0050g01021.1
Oleur061Scf0050g07010.1
Oleur061Scf0051g00010.1
Oleur061Scf0051g02019.1
Oleur061Scf0051g02005.1
Oleur061Scf0051g02006.1
Oleur061Scf0051g06034.1
Oleur061Scf0053g04024.1
Oleur061Scf0057g10012.1
Oleur061Scf0057g14012.1
Oleur061Scf0058g09022.1
Oleur061Scf0058g12013.1
Oleur061Scf0058g14008.1
Oleur061Scf0060g03070.1
Oleur061Scf0060g03002.1
Oleur061Scf0061g03005.1
Oleur061Scf0062g06018.1
Oleur061Scf0064g05034.1
Oleur061Scf0065g01020.1
Oleur061Scf0065g01024.1
Oleur061Scf0068g01014.1
Oleur061Scf0068g03029.1
Oleur061Scf0069g02017.1
Oleur061Scf0069g02036.1
Oleur061Scf0071g01008.1
Oleur061Scf0072g05027.1
Oleur061Scf0074g02016.1
Oleur061Scf0074g04009.1
Oleur061Scf0076g00019.1
Oleur061Scf0076g02032.1
Oleur061Scf0079g00014.1
Oleur061Scf0081g00006.1
Oleur061Scf0081g01020.1
Oleur061Scf0084g00028.1
Oleur061Scf0084g00035.1
Oleur061Scf0085g00001.1
Oleur061Scf0088g00008.1
Oleur061Scf0088g00020.1
Oleur061Scf0088g04058.1
Oleur061Scf0089g10012.1
Oleur061Scf0089g11023.1
Oleur061Scf0091g04005.1
Oleur061Scf0095g02009.1
Oleur061Scf0097g01016.1
Oleur061Scf0100g01001.1
Oleur061Scf0101g04019.1
Oleur061Scf0104g00021.1
Oleur061Scf0107g04013.1
Oleur061Scf0107g05013.1
Oleur061Scf0110g01020.1
Oleur061Scf0113g00018.1
Oleur061Scf0113g00005.1
Oleur061Scf0116g01016.1
Oleur061Scf0117g04024.1
Oleur061Scf0118g01023.1
Oleur061Scf0118g01008.1
Oleur061Scf0118g03008.1
Oleur061Scf0121g01010.1
Oleur061Scf0122g11018.1
Oleur061Scf0122g12018.1
Oleur061Scf0122g13019.1
Oleur061Scf0128g02008.1
Oleur061Scf0134g06053.1
Oleur061Scf0137g04013.1
Oleur061Scf0137g05015.1
Oleur061Scf0137g07022.1
Oleur061Scf0140g03005.1
Oleur061Scf0141g01024.1
Oleur061Scf0142g00023.1
Oleur061Scf0142g04012.1
Oleur061Scf0145g01016.1
Oleur061Scf0146g04013.1
Oleur061Scf0147g00014.1
Oleur061Scf0148g01002.1
Oleur061Scf0148g01004.1
Oleur061Scf0148g07006.1
Oleur061Scf0150g01017.1
Oleur061Scf0152g04001.1
Oleur061Scf0153g03023.1
Oleur061Scf0154g02029.1
Oleur061Scf0155g02020.1
Oleur061Scf0156g07008.1
Oleur061Scf0162g05044.1
Oleur061Scf0163g00020.1
Oleur061Scf0163g00013.1
Oleur061Scf0163g02001.1
Oleur061Scf0167g01022.1
Oleur061Scf0168g02008.1
Oleur061Scf0169g01016.1
Oleur061Scf0169g08006.1
Oleur061Scf0170g02026.1
Oleur061Scf0171g01017.1
Oleur061Scf0173g04006.1
Oleur061Scf0173g04073.1
Oleur061Scf0174g04014.1
Oleur061Scf0174g05006.1
Oleur061Scf0175g01033.1
Oleur061Scf0176g01009.1
Oleur061Scf0176g03034.1
Oleur061Scf0176g03021.1
Oleur061Scf0176g09005.1
Oleur061Scf0177g01052.1
Oleur061Scf0180g11030.1
Oleur061Scf0181g00003.1
Oleur061Scf0185g00020.1
Oleur061Scf0186g06043.1
Oleur061Scf0186g07027.1
Oleur061Scf0186g07029.1
Oleur061Scf0187g00004.1
Oleur061Scf0190g03012.1
Oleur061Scf0194g19018.1
Oleur061Scf0195g03004.1
Oleur061Scf0198g03004.1
Oleur061Scf0198g04028.1
Oleur061Scf0201g07023.1
Oleur061Scf0212g01002.1
Oleur061Scf0216g03036.1
Oleur061Scf0225g08006.1
Oleur061Scf0225g08004.1
Oleur061Scf0226g05008.1
Oleur061Scf0227g03020.1
Oleur061Scf0230g00036.1
Oleur061Scf0231g18021.1
Oleur061Scf0231g23022.1
Oleur061Scf0231g23023.1
Oleur061Scf0233g02010.1
Oleur061Scf0236g06022.1
Oleur061Scf0237g02004.1
Oleur061Scf0239g04006.1
Oleur061Scf0239g04005.1
Oleur061Scf0239g06019.1
Oleur061Scf0239g11011.1
Oleur061Scf0239g12023.1
Oleur061Scf0240g01004.1
Oleur061Scf0250g03026.1
Oleur061Scf0256g01014.1
Oleur061Scf0256g03005.1
Oleur061Scf0256g03008.1
Oleur061Scf0258g07046.1
Oleur061Scf0259g01002.1
Oleur061Scf0260g08008.1
Oleur061Scf0262g00015.1
Oleur061Scf0263g01012.1
Oleur061Scf0268g02042.1
Oleur061Scf0276g00022.1
Oleur061Scf0277g01009.1
Oleur061Scf0288g02002.1
Oleur061Scf0288g08024.1
Oleur061Scf0293g05003.1
Oleur061Scf0296g00005.1
Oleur061Scf0296g01014.1
Oleur061Scf0297g05013.1
Oleur061Scf0303g02049.1
Oleur061Scf0306g01008.1
Oleur061Scf0308g01021.1
Oleur061Scf0308g01019.1
Oleur061Scf0308g09006.1
Oleur061Scf0309g06001.1
Oleur061Scf0311g01005.1
Oleur061Scf0314g06003.1
Oleur061Scf0318g06028.1
Oleur061Scf0319g08009.1
Oleur061Scf0320g01018.1
Oleur061Scf0321g04013.1
Oleur061Scf0322g00011.1
Oleur061Scf0324g01008.1
Oleur061Scf0326g01012.1
Oleur061Scf0329g01030.1
Oleur061Scf0332g00002.1
Oleur061Scf0332g02009.1
Oleur061Scf0337g05031.1
Oleur061Scf0340g03017.1
Oleur061Scf0340g04002.1
Oleur061Scf0340g07009.1
Oleur061Scf0342g02036.1
Oleur061Scf0342g04006.1
Oleur061Scf0342g17007.1
Oleur061Scf0346g00023.1
Oleur061Scf0350g05037.1
Oleur061Scf0350g05014.1
Oleur061Scf0352g02001.1
Oleur061Scf0352g04018.1
Oleur061Scf0356g04006.1
Oleur061Scf0357g00011.1
Oleur061Scf0357g01014.1
Oleur061Scf0357g08019.1
Oleur061Scf0357g13021.1
Oleur061Scf0357g18031.1
Oleur061Scf0360g04007.1
Oleur061Scf0367g03027.1
Oleur061Scf0367g07002.1
Oleur061Scf0368g03002.1
Oleur061Scf0372g01008.1
Oleur061Scf0375g00048.1
Oleur061Scf0375g00073.1
Oleur061Scf0378g02027.1
Oleur061Scf0383g04015.1
Oleur061Scf0383g08022.1
Oleur061Scf0387g00028.1
Oleur061Scf0390g05018.1
Oleur061Scf0390g06010.1
Oleur061Scf0396g01008.1
Oleur061Scf0398g03026.1
Oleur061Scf0398g04020.1
Oleur061Scf0399g04001.1
Oleur061Scf0401g07005.1
Oleur061Scf0402g03035.1
Oleur061Scf0404g01028.1
Oleur061Scf0404g01014.1
Oleur061Scf0405g02004.1
Oleur061Scf0409g04024.1
Oleur061Scf0409g04018.1
Oleur061Scf0415g00008.1
Oleur061Scf0415g02004.1
Oleur061Scf0416g08045.1
Oleur061Scf0419g02034.1
Oleur061Scf0419g02016.1
Oleur061Scf0421g02012.1
Oleur061Scf0422g00023.1
Oleur061Scf0425g01008.1
Oleur061Scf0426g05016.1
Oleur061Scf0426g05013.1
Oleur061Scf0430g00024.1
Oleur061Scf0433g01002.1
Oleur061Scf0438g02019.1
Oleur061Scf0441g01014.1
Oleur061Scf0443g00011.1
Oleur061Scf0443g04001.1
Oleur061Scf0444g02008.1
Oleur061Scf0452g00029.1
Oleur061Scf0452g00028.1
Oleur061Scf0457g00005.1
Oleur061Scf0458g01050.1
Oleur061Scf0459g04012.1
Oleur061Scf0462g01036.1
Oleur061Scf0466g00012.1
Oleur061Scf0466g02018.1
Oleur061Scf0466g08014.1
Oleur061Scf0468g02001.1
Oleur061Scf0476g04028.1
Oleur061Scf0477g07001.1
Oleur061Scf0478g02008.1
Oleur061Scf0478g07004.1
Oleur061Scf0478g08006.1
Oleur061Scf0491g03012.1
Oleur061Scf0491g03011.1
Oleur061Scf0492g02016.1
Oleur061Scf0495g01011.1
Oleur061Scf0496g00061.1
Oleur061Scf0496g00059.1
Oleur061Scf0503g01010.1
Oleur061Scf0504g01051.1
Oleur061Scf0506g02001.1
Oleur061Scf0511g01016.1
Oleur061Scf0511g02025.1
Oleur061Scf0511g02007.1
Oleur061Scf0511g06008.1
Oleur061Scf0515g03047.1
Oleur061Scf0517g04016.1
Oleur061Scf0519g00016.1
Oleur061Scf0522g01014.1
Oleur061Scf0525g00027.1
Oleur061Scf0525g02002.1
Oleur061Scf0527g03002.1
Oleur061Scf0527g03003.1
Oleur061Scf0527g10001.1
Oleur061Scf0528g06027.1
Oleur061Scf0530g04018.1
Oleur061Scf0531g06044.1
Oleur061Scf0531g13031.1
Oleur061Scf0531g14005.1
Oleur061Scf0532g02002.1
Oleur061Scf0532g10018.1
Oleur061Scf0537g01025.1
Oleur061Scf0541g02018.1
Oleur061Scf0542g05015.1
Oleur061Scf0553g00020.1
Oleur061Scf0554g04010.1
Oleur061Scf0554g05041.1
Oleur061Scf0557g02003.1
Oleur061Scf0557g06003.1
Oleur061Scf0559g04008.1
Oleur061Scf0559g04009.1
Oleur061Scf0559g05006.1
Oleur061Scf0560g01005.1
Oleur061Scf0563g00018.1
Oleur061Scf0563g00014.1
Oleur061Scf0563g02017.1
Oleur061Scf0566g05036.1
Oleur061Scf0570g01017.1
Oleur061Scf0570g07002.1
Oleur061Scf0570g10007.1
Oleur061Scf0570g11007.1
Oleur061Scf0570g12012.1
Oleur061Scf0580g02016.1
Oleur061Scf0580g02025.1
Oleur061Scf0584g00008.1
Oleur061Scf0587g01008.1
Oleur061Scf0588g05003.1
Oleur061Scf0588g07009.1
Oleur061Scf0588g07034.1
Oleur061Scf0590g06021.1
Oleur061Scf0591g01004.1
Oleur061Scf0596g03048.1
Oleur061Scf0596g03032.1
Oleur061Scf0605g00016.1
Oleur061Scf0609g01011.1
Oleur061Scf0612g04021.1
Oleur061Scf0616g06006.1
Oleur061Scf0617g01009.1
Oleur061Scf0621g00008.1
Oleur061Scf0623g07013.1
Oleur061Scf0623g10013.1
Oleur061Scf0623g12012.1
Oleur061Scf0626g07012.1
Oleur061Scf0626g10014.1
Oleur061Scf0630g09019.1
Oleur061Scf0632g00009.1
Oleur061Scf0635g01025.1
Oleur061Scf0636g04003.1
Oleur061Scf0637g07003.1
Oleur061Scf0640g00014.1
Oleur061Scf0641g00008.1
Oleur061Scf0641g00014.1
Oleur061Scf0641g02052.1
Oleur061Scf0645g00038.1
Oleur061Scf0646g00014.1
Oleur061Scf0646g01026.1
Oleur061Scf0650g04039.1
Oleur061Scf0650g04042.1
Oleur061Scf0655g00009.1
Oleur061Scf0658g00034.1
Oleur061Scf0658g00038.1
Oleur061Scf0658g02004.1
Oleur061Scf0658g02006.1
Oleur061Scf0675g00026.1
Oleur061Scf0678g02041.1
Oleur061Scf0680g06022.1
Oleur061Scf0680g07011.1
Oleur061Scf0683g05001.1
Oleur061Scf0683g06005.1
Oleur061Scf0684g01003.1
Oleur061Scf0685g00005.1
Oleur061Scf0690g01019.1
Oleur061Scf0691g01042.1
Oleur061Scf0691g01040.1
Oleur061Scf0700g01002.1
Oleur061Scf0704g00003.1
Oleur061Scf0704g00001.1
Oleur061Scf0709g02009.1
Oleur061Scf0712g00007.1
Oleur061Scf0714g00036.1
Oleur061Scf0714g00054.1
Oleur061Scf0719g01012.1
Oleur061Scf0719g04016.1
Oleur061Scf0719g06013.1
Oleur061Scf0720g00003.1
Oleur061Scf0726g00019.1
Oleur061Scf0726g00020.1
Oleur061Scf0728g01028.1
Oleur061Scf0734g00016.1
Oleur061Scf0734g00032.1
Oleur061Scf0734g01031.1
Oleur061Scf0736g01031.1
Oleur061Scf0736g01021.1
Oleur061Scf0737g00008.1
Oleur061Scf0746g00008.1
Oleur061Scf0754g00004.1
Oleur061Scf0756g01008.1
Oleur061Scf0756g03023.1
Oleur061Scf0758g02025.1
Oleur061Scf0763g02029.1
Oleur061Scf0767g01027.1
Oleur061Scf0767g17034.1
Oleur061Scf0769g04018.1
Oleur061Scf0769g07008.1
Oleur061Scf0770g02022.1
Oleur061Scf0772g01016.1
Oleur061Scf0773g00014.1
Oleur061Scf0774g04014.1
Oleur061Scf0774g07001.1
Oleur061Scf0781g00029.1
Oleur061Scf0789g00008.1
Oleur061Scf0789g04026.1
Oleur061Scf0792g00010.1
Oleur061Scf0793g05006.1
Oleur061Scf0793g06034.1
Oleur061Scf0795g00028.1
Oleur061Scf0798g00015.1
Oleur061Scf0799g05002.1
Oleur061Scf0799g07013.1
Oleur061Scf0799g08012.1
Oleur061Scf0803g08013.1
Oleur061Scf0804g03007.1
Oleur061Scf0804g04025.1
Oleur061Scf0809g04013.1
Oleur061Scf0810g02020.1
Oleur061Scf0810g02004.1
Oleur061Scf0810g03026.1
Oleur061Scf0813g03005.1
Oleur061Scf0815g03017.1
Oleur061Scf0818g04025.1
Oleur061Scf0818g04002.1
Oleur061Scf0821g01002.1
Oleur061Scf0823g00005.1
Oleur061Scf0829g00007.1
Oleur061Scf0830g02014.1
Oleur061Scf0830g02015.1
Oleur061Scf0830g03023.1
Oleur061Scf0830g09001.1
Oleur061Scf0830g15004.1
Oleur061Scf0833g00006.1
Oleur061Scf0833g08003.1
Oleur061Scf0841g02055.1
Oleur061Scf0843g00003.1
Oleur061Scf0848g00012.1
Oleur061Scf0848g00013.1
Oleur061Scf0850g00010.1
Oleur061Scf0863g04013.1
Oleur061Scf0865g06012.1
Oleur061Scf0872g05004.1
Oleur061Scf0872g05012.1
Oleur061Scf0878g00024.1
Oleur061Scf0884g00016.1
Oleur061Scf0886g04026.1
Oleur061Scf0889g04024.1
Oleur061Scf0889g04005.1
Oleur061Scf0894g03006.1
Oleur061Scf0894g03004.1
Oleur061Scf0895g02011.1
Oleur061Scf0897g01008.1
Oleur061Scf0897g02042.1
Oleur061Scf0897g02041.1
Oleur061Scf0898g00005.1
Oleur061Scf0898t03020.1
Oleur061Scf0899g00007.1
Oleur061Scf0902g02008.1
Oleur061Scf0904g01013.1
Oleur061Scf0910g01021.1
Oleur061Scf0910g07008.1
Oleur061Scf0910g15020.1
Oleur061Scf0913g00010.1
Oleur061Scf0914g00024.1
Oleur061Scf0923g01005.1
Oleur061Scf0930g01012.1
Oleur061Scf0934g02013.1
Oleur061Scf0934g03028.1
Oleur061Scf0938g00005.1
Oleur061Scf0952g02022.1
Oleur061Scf0952g04005.1
Oleur061Scf0952g04007.1
Oleur061Scf0952g05009.1
Oleur061Scf0954g03004.1
Oleur061Scf0958g02020.1
Oleur061Scf0959g00003.1
Oleur061Scf0961g01020.1
Oleur061Scf0962g00006.1
Oleur061Scf0968g00007.1
Oleur061Scf0969g00005.1
Oleur061Scf0970g07062.1
Oleur061Scf0970g07074.1
Oleur061Scf0971g00007.1
Oleur061Scf0974g00017.1
Oleur061Scf0979g00002.1
Oleur061Scf0979g00005.1
Oleur061Scf0987g00005.1
Oleur061Scf0987g01036.1
Oleur061Scf0992g02026.1
Oleur061Scf0994g04011.1
Oleur061Scf0995g00016.1
Oleur061Scf0998g00030.1
Oleur061Scf0998g00021.1
Oleur061Scf0999g02031.1
Oleur061Scf1009g00022.1
Oleur061Scf1010g02008.1
Oleur061Scf1013g02017.1
Oleur061Scf1013g02040.1
Oleur061Scf1016g04016.1
Oleur061Scf1016g05011.1
Oleur061Scf1016g05038.1
Oleur061Scf1016g07006.1
Oleur061Scf1017g02007.1
Oleur061Scf1020g04043.1
Oleur061Scf1021g03019.1
Oleur061Scf1022g01004.1
Oleur061Scf1025g00024.1
Oleur061Scf1025g00027.1
Oleur061Scf1031g01009.1
Oleur061Scf1031g02016.1
Oleur061Scf1036g02015.1
Oleur061Scf1037g04008.1
Oleur061Scf1037g04025.1
Oleur061Scf1040g00011.1
Oleur061Scf1046g00013.1
Oleur061Scf1049g00018.1
Oleur061Scf1054g01007.1
Oleur061Scf1054g01004.1
Oleur061Scf1055g00035.1
Oleur061Scf1057g04028.1
Oleur061Scf1057g06012.1
Oleur061Scf1057g11032.1
Oleur061Scf1057g24002.1
Oleur061Scf1058g02020.1
Oleur061Scf1059g02030.1
Oleur061Scf1060g01002.1
Oleur061Scf1065g00007.1
Oleur061Scf1066g06017.1
Oleur061Scf1066g06008.1
Oleur061Scf1067g07002.1
Oleur061Scf1071g02026.1
Oleur061Scf1071g03018.1
Oleur061Scf1075g05002.1
Oleur061Scf1077g01003.1
Oleur061Scf1078g00017.1
Oleur061Scf1080g00003.1
Oleur061Scf1081g00004.1
Oleur061Scf1084g01004.1
Oleur061Scf1090g00006.1
Oleur061Scf1090t00022.1
Oleur061Scf1093g07024.1
Oleur061Scf1093g07014.1
Oleur061Scf1101g01018.1
Oleur061Scf1102g04007.1
Oleur061Scf1102g10017.1
Oleur061Scf1105g01029.1
Oleur061Scf1107g00016.1
Oleur061Scf1107g01010.1
Oleur061Scf1113g01016.1
Oleur061Scf1113g01017.1
Oleur061Scf1114g02020.1
Oleur061Scf1118g05024.1
Oleur061Scf1118g07025.1
Oleur061Scf1119g02006.1
Oleur061Scf1119g03017.1
Oleur061Scf1124g01042.1
Oleur061Scf1126g01025.1
Oleur061Scf1126g02016.1
Oleur061Scf1153g00023.1
Oleur061Scf1156g02006.1
Oleur061Scf1156g05016.1
Oleur061Scf1160g01027.1
Oleur061Scf1160g02002.1
Oleur061Scf1166g07026.1
Oleur061Scf1170g00003.1
Oleur061Scf1172g00010.1
Oleur061Scf1172g01035.1
Oleur061Scf1173g01009.1
Oleur061Scf1176g01013.1
Oleur061Scf1181g02039.1
Oleur061Scf1181g02040.1
Oleur061Scf1187g02018.1
Oleur061Scf1189g00002.1
Oleur061Scf1189g04015.1
Oleur061Scf1191g00006.1
Oleur061Scf1196g04026.1
Oleur061Scf1199g00007.1
Oleur061Scf1202g03009.1
Oleur061Scf1202g05011.1
Oleur061Scf1206t01002.1
Oleur061Scf1209g03045.1
Oleur061Scf1209g08021.1
Oleur061Scf1211g02037.1
Oleur061Scf1211g03037.1
Oleur061Scf1211g04031.1
Oleur061Scf1216g00017.1
Oleur061Scf1217g04024.1
Oleur061Scf1218g00017.1
Oleur061Scf1223g00006.1
Oleur061Scf1228g02009.1
Oleur061Scf1228g02020.1
Oleur061Scf1229g03012.1
Oleur061Scf1239g03038.1
Oleur061Scf1242g00004.1
Oleur061Scf1243g00012.1
Oleur061Scf1249g00024.1
Oleur061Scf1255g13014.1
Oleur061Scf1255g13013.1
Oleur061Scf1260g00004.1
Oleur061Scf1263g01020.1
Oleur061Scf1263g01021.1
Oleur061Scf1263g02028.1
Oleur061Scf1263g02031.1
Oleur061Scf1266g01016.1
Oleur061Scf1270g04006.1
Oleur061Scf1270g10012.1
Oleur061Scf1271g04022.1
Oleur061Scf1273g01005.1
Oleur061Scf1281g00003.1
Oleur061Scf1286g03001.1
Oleur061Scf1287g05001.1
Oleur061Scf1287g10001.1
Oleur061Scf1287g12003.1
Oleur061Scf1292g01033.1
Oleur061Scf1292g02009.1
Oleur061Scf1293g01043.1
Oleur061Scf1296g00002.1
Oleur061Scf1300g01023.1
Oleur061Scf1303g01024.1
Oleur061Scf1303g01008.1
Oleur061Scf1310g10014.1
Oleur061Scf1311g00010.1
Oleur061Scf1317g00006.1
Oleur061Scf1317g01011.1
Oleur061Scf1320g03030.1
Oleur061Scf1320g04051.1
Oleur061Scf1329g04014.1
Oleur061Scf1330g05003.1
Oleur061Scf1330g05004.1
Oleur061Scf1331g00007.1
Oleur061Scf1334g07004.1
Oleur061Scf1337g01026.1
Oleur061Scf1339g03021.1
Oleur061Scf1339g05002.1
Oleur061Scf1342g02029.1
Oleur061Scf1345g00004.1
Oleur061Scf1347g05022.1
Oleur061Scf1347g05030.1
Oleur061Scf1347g07008.1
Oleur061Scf1347g08013.1
Oleur061Scf1357g03014.1
Oleur061Scf1358g01011.1
Oleur061Scf1359g01011.1
Oleur061Scf1362g02014.1
Oleur061Scf1365g02018.1
Oleur061Scf1366g02020.1
Oleur061Scf1366g02007.1
Oleur061Scf1369g05001.1
Oleur061Scf1369g06005.1
Oleur061Scf1372g02005.1
Oleur061Scf1374g02038.1
Oleur061Scf1376g05004.1
Oleur061Scf1382g00010.1
Oleur061Scf1385g01010.1
Oleur061Scf1394g01025.1
Oleur061Scf1395g01032.1
Oleur061Scf1396g04007.1
Oleur061Scf1396g05024.1
Oleur061Scf1398g00006.1
Oleur061Scf1401g02050.1
Oleur061Scf1402g01020.1
Oleur061Scf1407g06015.1
Oleur061Scf1412g01009.1
Oleur061Scf1417g01050.1
Oleur061Scf1422g03036.1
Oleur061Scf1422g03065.1
Oleur061Scf1427g08003.1
Oleur061Scf1430g04004.1
Oleur061Scf1433g00026.1
Oleur061Scf1437g01025.1
Oleur061Scf1437g03006.1
Oleur061Scf1442g02010.1
Oleur061Scf1443g03013.1
Oleur061Scf1450g00004.1
Oleur061Scf1450g01014.1
Oleur061Scf1458g03022.1
Oleur061Scf1459g01029.1
Oleur061Scf1459g02009.1
Oleur061Scf1459g11019.1
Oleur061Scf1459g14031.1
Oleur061Scf1459g14002.1
Oleur061Scf1466g01008.1
Oleur061Scf1470g00045.1
Oleur061Scf1479g01002.1
Oleur061Scf1479g01034.1
Oleur061Scf1485g00030.1
Oleur061Scf1485g00002.1
Oleur061Scf1485g01005.1
Oleur061Scf1494g01030.1
Oleur061Scf1495g00002.1
Oleur061Scf1495g02040.1
Oleur061Scf1508g00008.1
Oleur061Scf1508g06033.1
Oleur061Scf1510g02015.1
Oleur061Scf1513g00002.1
Oleur061Scf1517g02016.1
Oleur061Scf1517g08025.1
Oleur061Scf1519g00025.1
Oleur061Scf1521g02007.1
Oleur061Scf1528g01036.1
Oleur061Scf1530g01013.1
Oleur061Scf1530g02011.1
Oleur061Scf1535g02007.1
Oleur061Scf1538g00018.1
Oleur061Scf1546g03024.1
Oleur061Scf1555g00001.1
Oleur061Scf1558g04020.1
Oleur061Scf1565g00037.1
Oleur061Scf1565g00042.1
Oleur061Scf1567g00022.1
Oleur061Scf1569g00003.1
Oleur061Scf1570g02021.1
Oleur061Scf1571g05012.1
Oleur061Scf1571g11030.1
Oleur061Scf1571g12022.1
Oleur061Scf1571g14021.1
Oleur061Scf1580g08006.1
Oleur061Scf1587g05034.1
Oleur061Scf1590g00016.1
Oleur061Scf1590g00025.1
Oleur061Scf1605g00029.1
Oleur061Scf1606g00005.1
Oleur061Scf1606g00007.1
Oleur061Scf1610g00012.1
Oleur061Scf1610g01037.1
Oleur061Scf1617g03005.1
Oleur061Scf1617g04029.1
Oleur061Scf1617g04011.1
Oleur061Scf1634g15024.1
Oleur061Scf1636g01008.1
Oleur061Scf1645g00020.1
Oleur061Scf1647g00016.1
Oleur061Scf1647g00008.1
Oleur061Scf1666g00010.1
Oleur061Scf1666g00037.1
Oleur061Scf1673g01002.1
Oleur061Scf1675g01002.1
Oleur061Scf1678g01003.1
Oleur061Scf1680g05017.1
Oleur061Scf1685g01038.1
Oleur061Scf1685g01049.1
Oleur061Scf1686g01013.1
Oleur061Scf1688g05003.1
Oleur061Scf1692g01004.1
Oleur061Scf1696g01061.1
Oleur061Scf1698g01007.1
Oleur061Scf1715t00001.1
Oleur061Scf1716g05026.1
Oleur061Scf1721g00010.1
Oleur061Scf1722g00012.1
Oleur061Scf1724g08011.1
Oleur061Scf1726g04006.1
Oleur061Scf1731g00007.1
Oleur061Scf1731g01004.1
Oleur061Scf1740g00002.1
Oleur061Scf1746g00019.1
Oleur061Scf1748g00012.1
Oleur061Scf1752g00056.1
Oleur061Scf1759g00005.1
Oleur061Scf1764g04003.1
Oleur061Scf1768g01002.1
Oleur061Scf1768g01033.1
Oleur061Scf1768g02023.1
Oleur061Scf1768g03012.1
Oleur061Scf1773g01038.1
Oleur061Scf1775g06026.1
Oleur061Scf1775g15048.1
Oleur061Scf1779g01023.1
Oleur061Scf1779g04030.1
Oleur061Scf1782g00014.1
Oleur061Scf1783g00026.1
Oleur061Scf1794g00015.1
Oleur061Scf1794g00028.1
Oleur061Scf1794g05003.1
Oleur061Scf1800g00021.1
Oleur061Scf1802g03014.1
Oleur061Scf1804g04003.1
Oleur061Scf1804g05016.1
Oleur061Scf1804g05036.1
Oleur061Scf1804g05012.1
Oleur061Scf1806g02005.1
Oleur061Scf1811g03010.1
Oleur061Scf1811g03016.1
Oleur061Scf1813g00025.1
Oleur061Scf1813g01018.1
Oleur061Scf1813g01022.1
Oleur061Scf1821g00015.1
Oleur061Scf1828g00015.1
Oleur061Scf1828g01025.1
Oleur061Scf1828g02063.1
Oleur061Scf1831g02015.1
Oleur061Scf1831g09019.1
Oleur061Scf1831g09009.1
Oleur061Scf1831g15010.1
Oleur061Scf1837g01004.1
Oleur061Scf1844g00020.1
Oleur061Scf1856g00024.1
Oleur061Scf1865g00023.1
Oleur061Scf1869g00037.1
Oleur061Scf1869g01014.1
Oleur061Scf1878g02009.1
Oleur061Scf1881g01003.1
Oleur061Scf1881g01042.1
Oleur061Scf1886g02007.1
Oleur061Scf1888g00012.1
Oleur061Scf1893g02016.1
Oleur061Scf1893g03023.1
Oleur061Scf1898g00028.1
Oleur061Scf1901g00018.1
Oleur061Scf1910g00008.1
Oleur061Scf1919g01004.1
Oleur061Scf1920g00013.1
Oleur061Scf1922g00019.1
Oleur061Scf1926g00002.1
Oleur061Scf1927g02021.1
Oleur061Scf1928g01004.1
Oleur061Scf1933g00001.1
Oleur061Scf1942g01002.1
Oleur061Scf1952g00023.1
Oleur061Scf1959g02013.1
Oleur061Scf1960g01001.1
Oleur061Scf1970g01039.1
Oleur061Scf1972g01019.1
Oleur061Scf1982g00002.1
Oleur061Scf1987g01015.1
Oleur061Scf1987g01018.1
Oleur061Scf1993g00003.1
Oleur061Scf1999g00028.1
Oleur061Scf2005g02018.1
Oleur061Scf2014g00011.1
Oleur061Scf2016g00017.1
Oleur061Scf2033g06009.1
Oleur061Scf2035g03017.1
Oleur061Scf2036g03010.1
Oleur061Scf2038g01020.1
Oleur061Scf2042g01046.1
Oleur061Scf2049g01005.1
Oleur061Scf2049g02018.1
Oleur061Scf2051g00015.1
Oleur061Scf2052g01019.1
Oleur061Scf2060g00024.1
Oleur061Scf2067g00001.1
Oleur061Scf2071g13020.1
Oleur061Scf2074g00005.1
Oleur061Scf2074g00014.1
Oleur061Scf2077g01002.1
Oleur061Scf2084g02007.1
Oleur061Scf2088g01028.1
Oleur061Scf2094g04015.1
Oleur061Scf2094g05002.1
Oleur061Scf2100g01027.1
Oleur061Scf2107g02007.1
Oleur061Scf2107g04003.1
Oleur061Scf2110g00027.1
Oleur061Scf2113g00010.1
Oleur061Scf2113g00014.1
Oleur061Scf2114g03014.1
Oleur061Scf2115g00002.1
Oleur061Scf2122g00012.1
Oleur061Scf2124g03030.1
Oleur061Scf2132g00007.1
Oleur061Scf2142g01031.1
Oleur061Scf2142g04001.1
Oleur061Scf2143g01014.1
Oleur061Scf2143g01004.1
Oleur061Scf2146g02026.1
Oleur061Scf2146g02027.1
Oleur061Scf2148g00004.1
Oleur061Scf2153g00004.1
Oleur061Scf2165g00006.1
Oleur061Scf2166g13001.1
Oleur061Scf2166g14015.1
Oleur061Scf2166g15004.1
Oleur061Scf2170g03008.1
Oleur061Scf2172g05004.1
Oleur061Scf2176g00017.1
Oleur061Scf2178g06022.1
Oleur061Scf2188g00008.1
Oleur061Scf2193g01008.1
Oleur061Scf2198g01013.1
Oleur061Scf2198g02048.1
Oleur061Scf2207g00002.1
Oleur061Scf2207g00006.1
Oleur061Scf2210g00020.1
Oleur061Scf2210g00005.1
Oleur061Scf2210g01021.1
Oleur061Scf2231g00012.1
Oleur061Scf2231t00008.1
Oleur061Scf2236g04015.1
Oleur061Scf2238g04001.1
Oleur061Scf2238g08008.1
Oleur061Scf2241g09001.1
Oleur061Scf2241g09022.1
Oleur061Scf2244g01013.1
Oleur061Scf2244g02028.1
Oleur061Scf2244g02003.1
Oleur061Scf2249g00008.1
Oleur061Scf2254g01023.1
Oleur061Scf2254g01027.1
Oleur061Scf2256g00006.1
Oleur061Scf2258g00026.1
Oleur061Scf2262g01002.1
Oleur061Scf2262g01032.1
Oleur061Scf2262g02023.1
Oleur061Scf2264g00010.1
Oleur061Scf2269g01015.1
Oleur061Scf2275g09008.1
Oleur061Scf2275g09038.1
Oleur061Scf2276g01033.1
Oleur061Scf2277g01009.1
Oleur061Scf2277g01043.1
Oleur061Scf2282g00009.1
Oleur061Scf2285g03003.1
Oleur061Scf2287g00013.1
Oleur061Scf2303g04027.1
Oleur061Scf2310g00026.1
Oleur061Scf2316g03012.1
Oleur061Scf2316g03025.1
Oleur061Scf2318g00034.1
Oleur061Scf2318g00035.1
Oleur061Scf2321g00011.1
Oleur061Scf2321g05008.1
Oleur061Scf2328g00011.1
Oleur061Scf2340g03001.1
Oleur061Scf2340g04011.1
Oleur061Scf2340g04014.1
Oleur061Scf2342g03017.1
Oleur061Scf2342g05005.1
Oleur061Scf2342g08004.1
Oleur061Scf2343g05048.1
Oleur061Scf2349g04008.1
Oleur061Scf2358g01005.1
Oleur061Scf2364g00037.1
Oleur061Scf2365g00009.1
Oleur061Scf2365g02044.1
Oleur061Scf2365g02032.1
Oleur061Scf2366g00008.1
Oleur061Scf2371g01015.1
Oleur061Scf2378g00016.1
Oleur061Scf2388g00003.1
Oleur061Scf2391g00009.1
Oleur061Scf2402g00021.1
Oleur061Scf2402g00022.1
Oleur061Scf2402g00013.1
Oleur061Scf2412g00027.1
Oleur061Scf2413g02001.1
Oleur061Scf2426g00020.1
Oleur061Scf2427g02015.1
Oleur061Scf2429g06005.1
Oleur061Scf2442g01017.1
Oleur061Scf2447g01005.1
Oleur061Scf2451g00015.1
Oleur061Scf2451g00004.1
Oleur061Scf2456g00011.1
Oleur061Scf2460g00006.1
Oleur061Scf2460g00008.1
Oleur061Scf2461g00033.1
Oleur061Scf2464g00002.1
Oleur061Scf2477g04041.1
Oleur061Scf2478g01013.1
Oleur061Scf2478g01006.1
Oleur061Scf2479g02040.1
Oleur061Scf2479g02008.1
Oleur061Scf2481g07018.1
Oleur061Scf2482g01010.1
Oleur061Scf2483g00016.1
Oleur061Scf2493g01019.1
Oleur061Scf2493g02017.1
Oleur061Scf2499g01020.1
Oleur061Scf2502g00014.1
Oleur061Scf2511g00003.1
Oleur061Scf2513g04057.1
Oleur061Scf2522g00013.1
Oleur061Scf2522g00011.1
Oleur061Scf2524g04001.1
Oleur061Scf2527g00017.1
Oleur061Scf2542g00018.1
Oleur061Scf2545g03034.1
Oleur061Scf2555g00027.1
Oleur061Scf2557g00003.1
Oleur061Scf2557g00025.1
Oleur061Scf2558g00018.1
Oleur061Scf2565g00005.1
Oleur061Scf2567g02023.1
Oleur061Scf2569g00003.1
Oleur061Scf2580g01048.1
Oleur061Scf2586g01002.1
Oleur061Scf2586g03038.1
Oleur061Scf2586g04003.1
Oleur061Scf2586g09015.1
Oleur061Scf2587g01003.1
Oleur061Scf2592g01005.1
Oleur061Scf2592g12010.1
Oleur061Scf2597g00004.1
Oleur061Scf2605g02011.1
Oleur061Scf2608g00006.1
Oleur061Scf2609g09019.1
Oleur061Scf2610g00001.1
Oleur061Scf2612g01013.1
Oleur061Scf2613g00039.1
Oleur061Scf2614g00013.1
Oleur061Scf2622g01021.1
Oleur061Scf2628g01014.1
Oleur061Scf2629g01010.1
Oleur061Scf2629g01014.1
Oleur061Scf2637g00019.1
Oleur061Scf2657g01016.1
Oleur061Scf2661g00005.1
Oleur061Scf2664g05032.1
Oleur061Scf2666g02015.1
Oleur061Scf2666g07002.1
Oleur061Scf2666g08016.1
Oleur061Scf2696g01003.1
Oleur061Scf2697g06004.1
Oleur061Scf2698g01009.1
Oleur061Scf2699g00014.1
Oleur061Scf2700g02005.1
Oleur061Scf2701g00012.1
Oleur061Scf2705g01043.1
Oleur061Scf2706g00047.1
Oleur061Scf2706g00027.1
Oleur061Scf2707g01027.1
Oleur061Scf2709g00011.1
Oleur061Scf2710g00001.1
Oleur061Scf2722g03006.1
Oleur061Scf2722g05044.1
Oleur061Scf2722g05049.1
Oleur061Scf2729g00005.1
Oleur061Scf2732g02009.1
Oleur061Scf2737g00021.1
Oleur061Scf2743g03012.1
Oleur061Scf2745g01004.1
Oleur061Scf2745g02012.1
Oleur061Scf2746g00014.1
Oleur061Scf2749g00015.1
Oleur061Scf2750g01017.1
Oleur061Scf2750g01021.1
Oleur061Scf2751g00010.1
Oleur061Scf2751g00007.1
Oleur061Scf2752g00028.1
Oleur061Scf2759g01030.1
Oleur061Scf2760g00005.1
Oleur061Scf2762g00037.1
Oleur061Scf2768g00012.1
Oleur061Scf2771g01025.1
Oleur061Scf2775g00009.1
Oleur061Scf2776g04003.1
Oleur061Scf2776g05003.1
Oleur061Scf2777g00017.1
Oleur061Scf2783g03019.1
Oleur061Scf2783g04012.1
Oleur061Scf2784g00029.1
Oleur061Scf2789g00026.1
Oleur061Scf2789g00013.1
Oleur061Scf2790g00003.1
Oleur061Scf2791g00012.1
Oleur061Scf2792g01004.1
Oleur061Scf2793g02119.1
Oleur061Scf2794g01032.1
Oleur061Scf2798g00010.1
Oleur061Scf2799g00024.1
Oleur061Scf2800g00020.1
Oleur061Scf2810g02022.1
Oleur061Scf2813g02010.1
Oleur061Scf2836g00001.1
Oleur061Scf2837g00008.1
Oleur061Scf2838g05011.1
Oleur061Scf2838g06014.1
Oleur061Scf2838g11058.1
Oleur061Scf2844g00003.1
Oleur061Scf2846g04021.1
Oleur061Scf2859g01005.1
Oleur061Scf2862g01021.1
Oleur061Scf2864g00009.1
Oleur061Scf2866g01003.1
Oleur061Scf2871g00030.1
Oleur061Scf2873g00017.1
Oleur061Scf2874g00014.1
Oleur061Scf2874g02011.1
Oleur061Scf2874g14019.1
Oleur061Scf2891g01010.1
Oleur061Scf2891g03046.1
Oleur061Scf2894g00032.1
Oleur061Scf2897g00014.1
Oleur061Scf2903g03017.1
Oleur061Scf2903g03022.1
Oleur061Scf2907g00001.1
Oleur061Scf2907g00002.1
Oleur061Scf2909g02002.1
Oleur061Scf2909g02008.1
Oleur061Scf2925g00001.1
Oleur061Scf2934g00013.1
Oleur061Scf2935g00026.1
Oleur061Scf2936g00021.1
Oleur061Scf2936t00025.1
Oleur061Scf2938g00025.1
Oleur061Scf2939g00009.1
Oleur061Scf2943g00020.1
Oleur061Scf2944g01006.1
Oleur061Scf2945g00010.1
Oleur061Scf2952g00008.1
Oleur061Scf2960g00015.1
Oleur061Scf2963g01047.1
Oleur061Scf2965g01073.1
Oleur061Scf2968g03008.1
Oleur061Scf2968g04003.1
Oleur061Scf2969g00006.1
Oleur061Scf2972g00002.1
Oleur061Scf2974g02014.1
Oleur061Scf2974g04039.1
Oleur061Scf2974g04028.1
Oleur061Scf2977g02018.1
Oleur061Scf2977g03003.1
Oleur061Scf2982g00009.1
Oleur061Scf2983g01032.1
Oleur061Scf2986g00026.1
Oleur061Scf2987g01002.1
Oleur061Scf2998g00017.1
Oleur061Scf3000g00001.1
Oleur061Scf3004g02004.1
Oleur061Scf3008g01020.1
Oleur061Scf3011g01008.1
Oleur061Scf3016g00018.1
Oleur061Scf3022g03002.1
Oleur061Scf3023g00017.1
Oleur061Scf3023g04007.1
Oleur061Scf3023g04016.1
Oleur061Scf3030g02010.1
Oleur061Scf3030g02013.1
Oleur061Scf3030g04031.1
Oleur061Scf3030g05035.1
Oleur061Scf3035g00025.1
Oleur061Scf3048g03009.1
Oleur061Scf3048g03003.1
Oleur061Scf3049g00034.1
Oleur061Scf3053g00009.1
Oleur061Scf3053g01030.1
Oleur061Scf3059g00019.1
Oleur061Scf3059g00024.1
Oleur061Scf3061g02006.1
Oleur061Scf3064g12006.1
Oleur061Scf3074g01019.1
Oleur061Scf3075g00008.1
Oleur061Scf3082g15020.1
Oleur061Scf3082g20027.1
Oleur061Scf3087g01001.1
Oleur061Scf3089g03001.1
Oleur061Scf3098g03006.1
Oleur061Scf3103g00023.1
Oleur061Scf3108g01022.1
Oleur061Scf3111g01007.1
Oleur061Scf3111g02009.1
Oleur061Scf3112g02011.1
Oleur061Scf3112g05008.1
Oleur061Scf3114g04050.1
Oleur061Scf3115g00022.1
Oleur061Scf3115g00028.1
Oleur061Scf3117g00022.1
Oleur061Scf3120g00010.1
Oleur061Scf3120g00013.1
Oleur061Scf3133g07002.1
Oleur061Scf3133g13010.1
Oleur061Scf3133g13011.1
Oleur061Scf3135g03003.1
Oleur061Scf3139g00001.1
Oleur061Scf3143g01009.1
Oleur061Scf3147g04015.1
Oleur061Scf3148g02009.1
Oleur061Scf3148g02007.1
Oleur061Scf3148g04006.1
Oleur061Scf3163g02044.1
Oleur061Scf3167g01007.1
Oleur061Scf3170g00011.1
Oleur061Scf3177g01001.1
Oleur061Scf3177g02005.1
Oleur061Scf3187g00015.1
Oleur061Scf3195g12021.1
Oleur061Scf3198g00011.1
Oleur061Scf3204g02002.1
Oleur061Scf3211g01009.1
Oleur061Scf3215g00022.1
Oleur061Scf3217g03006.1
Oleur061Scf3217g03038.1
Oleur061Scf3219g00027.1
Oleur061Scf3222g00020.1
Oleur061Scf3223g00013.1
Oleur061Scf3224g04020.1
Oleur061Scf3225g03033.1
Oleur061Scf3236g01029.1
Oleur061Scf3239g00039.1
Oleur061Scf3242g01023.1
Oleur061Scf3242g01040.1
Oleur061Scf3254g04002.1
Oleur061Scf3261g00011.1
Oleur061Scf3264g00006.1
Oleur061Scf3267g02025.1
Oleur061Scf3267g04013.1
Oleur061Scf3268g01013.1
Oleur061Scf3270g02002.1
Oleur061Scf3270g02003.1
Oleur061Scf3271g01067.1
Oleur061Scf3271g01007.1
Oleur061Scf3272g00004.1
Oleur061Scf3272g03021.1
Oleur061Scf3283g05025.1
Oleur061Scf3285g05011.1
Oleur061Scf3289g01004.1
Oleur061Scf3298g00035.1
Oleur061Scf3298g00019.1
Oleur061Scf3298g00013.1
Oleur061Scf3306g00002.1
Oleur061Scf3309g00014.1
Oleur061Scf3313g00001.1
Oleur061Scf3313g00002.1
Oleur061Scf3317g02018.1
Oleur061Scf3318g03012.1
Oleur061Scf3328g02009.1
Oleur061Scf3330g05012.1
Oleur061Scf3346g01056.1
Oleur061Scf3349g03011.1
Oleur061Scf3349g03012.1
Oleur061Scf3353g00018.1
Oleur061Scf3359t00008.1
Oleur061Scf3360g05025.1
Oleur061Scf3360g05017.1
Oleur061Scf3361g04005.1
Oleur061Scf3361g06031.1
Oleur061Scf3361g06021.1
Oleur061Scf3361g07018.1
Oleur061Scf3361g10002.1
Oleur061Scf3376g00048.1
Oleur061Scf3377g01003.1
Oleur061Scf3377g01050.1
Oleur061Scf3391g01024.1
Oleur061Scf3396g02030.1
Oleur061Scf3400g01025.1
Oleur061Scf3403g02004.1
Oleur061Scf3403g03013.1
Oleur061Scf3403g04022.1
Oleur061Scf3403g04028.1
Oleur061Scf3409g03032.1
Oleur061Scf3410g00043.1
Oleur061Scf3414g00007.1
Oleur061Scf3415g00008.1
Oleur061Scf3418g01008.1
Oleur061Scf3428g01017.1
Oleur061Scf3431g00008.1
Oleur061Scf3431g01030.1
Oleur061Scf3434g04006.1
Oleur061Scf3436g01014.1
Oleur061Scf3448g00010.1
Oleur061Scf3449g01005.1
Oleur061Scf3458g00003.1
Oleur061Scf3458g02005.1
Oleur061Scf3463g06017.1
Oleur061Scf3473g00023.1
Oleur061Scf3478g05019.1
Oleur061Scf3478g06019.1
Oleur061Scf3480g01002.1
Oleur061Scf3485g02001.1
Oleur061Scf3490g10013.1
Oleur061Scf3492g01008.1
Oleur061Scf3493g02042.1
Oleur061Scf3495g01001.1
Oleur061Scf3497g00004.1
Oleur061Scf3503g02004.1
Oleur061Scf3505g02002.1
Oleur061Scf3505g03025.1
Oleur061Scf3509g01017.1
Oleur061Scf3509g04013.1
Oleur061Scf3514g02025.1
Oleur061Scf3514g02028.1
Oleur061Scf3514g03028.1
Oleur061Scf3514g03031.1
Oleur061Scf3519g02034.1
Oleur061Scf3521g01001.1
Oleur061Scf3522g00028.1
Oleur061Scf3534g01028.1
Oleur061Scf3538g01017.1
Oleur061Scf3538g04004.1
Oleur061Scf3543g00007.1
Oleur061Scf3569g00011.1
Oleur061Scf3569g00013.1
Oleur061Scf3572g02015.1
Oleur061Scf3574g02002.1
Oleur061Scf3580g00010.1
Oleur061Scf3595g01023.1
Oleur061Scf3601g01015.1
Oleur061Scf3601g01011.1
Oleur061Scf3612g00012.1
Oleur061Scf3615g00024.1
Oleur061Scf3641g01010.1
Oleur061Scf3663g05011.1
Oleur061Scf3663g06022.1
Oleur061Scf3663g07050.1
Oleur061Scf3669g00013.1
Oleur061Scf3669g01008.1
Oleur061Scf3674g03010.1
Oleur061Scf3703g00009.1
Oleur061Scf3716g01052.1
Oleur061Scf3721g00002.1
Oleur061Scf3724g00026.1
Oleur061Scf3725g06004.1
Oleur061Scf3739g00024.1
Oleur061Scf3774g00002.1
Oleur061Scf3774g01010.1
Oleur061Scf3785g00004.1
Oleur061Scf3785g06011.1
Oleur061Scf3787g01012.1
Oleur061Scf3795g06044.1
Oleur061Scf3795g07061.1
Oleur061Scf3803g00021.1
Oleur061Scf3812g00020.1
Oleur061Scf3820g00008.1
Oleur061Scf3828g00019.1
Oleur061Scf3835g00013.1
Oleur061Scf3858g03049.1
Oleur061Scf3858g03058.1
Oleur061Scf3866g02031.1
Oleur061Scf3871g00014.1
Oleur061Scf3871g01004.1
Oleur061Scf3871g01020.1
Oleur061Scf3878g00018.1
Oleur061Scf3883g02026.1
Oleur061Scf3898g00014.1
Oleur061Scf3920g01006.1
Oleur061Scf3920g01004.1
Oleur061Scf3920g03010.1
Oleur061Scf3923g00003.1
Oleur061Scf3926g00012.1
Oleur061Scf3936g00014.1
Oleur061Scf3939g00007.1
Oleur061Scf3939g00018.1
Oleur061Scf3941g00007.1
Oleur061Scf3970g01011.1
Oleur061Scf3986g02019.1
Oleur061Scf3986g08008.1
Oleur061Scf4001g00001.1
Oleur061Scf4005g00006.1
Oleur061Scf4011g00033.1
Oleur061Scf4025g00008.1
Oleur061Scf4028g02034.1
Oleur061Scf4041g00022.1
Oleur061Scf4048g00003.1
Oleur061Scf4061g01007.1
Oleur061Scf4080g00012.1
Oleur061Scf4086g00003.1
Oleur061Scf4087g00015.1
Oleur061Scf4092g00007.1
Oleur061Scf4112g00012.1
Oleur061Scf4112g02014.1
Oleur061Scf4120g00033.1
Oleur061Scf4126g00002.1
Oleur061Scf4126g02029.1
Oleur061Scf4126g04011.1
Oleur061Scf4127g02001.1
Oleur061Scf4143g02097.1
Oleur061Scf4146g01049.1
Oleur061Scf4158g00021.1
Oleur061Scf4159g00012.1
Oleur061Scf4168g00005.1
Oleur061Scf4169g00004.1
Oleur061Scf4170g00005.1
Oleur061Scf4176g03003.1
Oleur061Scf4207g00022.1
Oleur061Scf4209g00010.1
Oleur061Scf4222g01021.1
Oleur061Scf4242g01002.1
Oleur061Scf4262g00009.1
Oleur061Scf4263g01003.1
Oleur061Scf4263g13028.1
Oleur061Scf4268g00005.1
Oleur061Scf4270g00026.1
Oleur061Scf4278g00004.1
Oleur061Scf4280g00006.1
Oleur061Scf4296g00033.1
Oleur061Scf4331g00002.1
Oleur061Scf4336g00007.1
Oleur061Scf4339g00009.1
Oleur061Scf4339g00017.1
Oleur061Scf4344g01020.1
Oleur061Scf4382g01022.1
Oleur061Scf4382g02005.1
Oleur061Scf4386g03016.1
Oleur061Scf4386g03055.1
Oleur061Scf4406g14062.1
Oleur061Scf4420g00006.1
Oleur061Scf4420g03001.1
Oleur061Scf4420g03014.1
Oleur061Scf4425g00011.1
Oleur061Scf4425g00007.1
Oleur061Scf4430g00011.1
Oleur061Scf4434g00023.1
Oleur061Scf4436g02013.1
Oleur061Scf4444g00033.1
Oleur061Scf4449g00003.1
Oleur061Scf4452g04001.1
Oleur061Scf4452g04023.1
Oleur061Scf4455g00006.1
Oleur061Scf4462g01033.1
Oleur061Scf4471g00028.1
Oleur061Scf4479g00001.1
Oleur061Scf4489g00002.1
Oleur061Scf4493g00006.1
Oleur061Scf4497g00021.1
Oleur061Scf4497g07025.1
Oleur061Scf4519g04001.1
Oleur061Scf4532g00018.1
Oleur061Scf4558g00011.1
Oleur061Scf4569g00003.1
Oleur061Scf4579g00010.1
Oleur061Scf4582g00025.1
Oleur061Scf4593g00027.1
Oleur061Scf4622g00025.1
Oleur061Scf4622g00015.1
Oleur061Scf4625g01007.1
Oleur061Scf4628g01005.1
Oleur061Scf4628g04009.1
Oleur061Scf4628g14038.1
Oleur061Scf4628g14040.1
Oleur061Scf4630g01016.1
Oleur061Scf4630g01036.1
Oleur061Scf4640g01010.1
Oleur061Scf4640g02010.1
Oleur061Scf4641g02045.1
Oleur061Scf4651g01002.1
Oleur061Scf4651g01003.1
Oleur061Scf4664g03009.1
Oleur061Scf4667g00021.1
Oleur061Scf4667g00012.1
Oleur061Scf4679g01043.1
Oleur061Scf4705g00014.1
Oleur061Scf4718g00031.1
Oleur061Scf4718g00032.1
Oleur061Scf4719g00023.1
Oleur061Scf4721g01005.1
Oleur061Scf4733g00009.1
Oleur061Scf4737g00006.1
Oleur061Scf4737g00004.1
Oleur061Scf4742g00045.1
Oleur061Scf4754g00005.1
Oleur061Scf4754g00004.1
Oleur061Scf4776g00007.1
Oleur061Scf4784g02010.1
Oleur061Scf4811g00010.1
Oleur061Scf4824g00014.1
Oleur061Scf4824g00009.1
Oleur061Scf4829g00018.1
Oleur061Scf4841g00004.1
Oleur061Scf4844g00016.1
Oleur061Scf4873g00014.1
Oleur061Scf4877g00026.1
Oleur061Scf4903g00002.1
Oleur061Scf4903g00014.1
Oleur061Scf4917g00041.1
Oleur061Scf4921g00003.1
Oleur061Scf4933g00018.1
Oleur061Scf4959g00004.1
Oleur061Scf4972g00018.1
Oleur061Scf4972g01009.1
Oleur061Scf4979g00016.1
Oleur061Scf4983g02003.1
Oleur061Scf4988g00004.1
Oleur061Scf4995g00019.1
Oleur061Scf5016g00022.1
Oleur061Scf5016g00023.1
Oleur061Scf5046g00005.1
Oleur061Scf5082g00004.1
Oleur061Scf5087g02053.1
Oleur061Scf5091g01002.1
Oleur061Scf5097g05007.1
Oleur061Scf5097g07021.1
Oleur061Scf5097g08028.1
Oleur061Scf5102g01024.1
Oleur061Scf5106g02036.1
Oleur061Scf5110g01015.1
Oleur061Scf5110g02004.1
Oleur061Scf5110g02029.1
Oleur061Scf5112g00020.1
Oleur061Scf5145g00016.1
Oleur061Scf5152g00002.1
Oleur061Scf5156g00010.1
Oleur061Scf5165g00012.1
Oleur061Scf5179g00001.1
Oleur061Scf5179g03011.1
Oleur061Scf5179g07033.1
Oleur061Scf5212g00017.1
Oleur061Scf5224g01023.1
Oleur061Scf5226g00006.1
Oleur061Scf5230g03001.1
Oleur061Scf5230g03052.1
Oleur061Scf5231g01021.1
Oleur061Scf5241g00019.1
Oleur061Scf5255g01005.1
Oleur061Scf5293g05013.1
Oleur061Scf5294g00016.1
Oleur061Scf5320g00014.1
Oleur061Scf5346g00025.1
Oleur061Scf5352g00014.1
Oleur061Scf5354g00006.1
Oleur061Scf5354g01037.1
Oleur061Scf5379g00003.1
Oleur061Scf5386g00015.1
Oleur061Scf5394g00002.1
Oleur061Scf5395g00013.1
Oleur061Scf5411g00008.1
Oleur061Scf5417g00038.1
Oleur061Scf5417g00031.1
Oleur061Scf5419g00006.1
Oleur061Scf5443g00005.1
Oleur061Scf5445g00004.1
Oleur061Scf5445g00007.1
Oleur061Scf5466g02001.1
Oleur061Scf5473g02001.1
Oleur061Scf5473g04040.1
Oleur061Scf5473g04038.1
Oleur061Scf5474g03021.1
Oleur061Scf5474g04011.1
Oleur061Scf5474g06014.1
Oleur061Scf5478g03010.1
Oleur061Scf5478g05015.1
Oleur061Scf5512g00001.1
Oleur061Scf5535g01009.1
Oleur061Scf5538g00002.1
Oleur061Scf5553g00006.1
Oleur061Scf5553g00011.1
Oleur061Scf5567g00021.1
Oleur061Scf5574g00005.1
Oleur061Scf5591g00010.1
Oleur061Scf5591g00008.1
Oleur061Scf5592g02001.1
Oleur061Scf5595g02015.1
Oleur061Scf5603g00031.1
Oleur061Scf5612g01024.1
Oleur061Scf5616g00007.1
Oleur061Scf5632g00002.1
Oleur061Scf5640g00003.1
Oleur061Scf5641g01032.1
Oleur061Scf5641g01049.1
Oleur061Scf5660g01017.1
Oleur061Scf5660g01004.1
Oleur061Scf5660g02003.1
Oleur061Scf5660g02029.1
Oleur061Scf5661g00004.1
Oleur061Scf5661g01010.1
Oleur061Scf5661g01011.1
Oleur061Scf5661g02045.1
Oleur061Scf5670g00009.1
Oleur061Scf5675g03006.1
Oleur061Scf5704g00001.1
Oleur061Scf5708g00021.1
Oleur061Scf5721g02001.1
Oleur061Scf5733g00014.1
Oleur061Scf5735g00035.1
Oleur061Scf5739g00011.1
Oleur061Scf5756g00016.1
Oleur061Scf5764g00001.1
Oleur061Scf5777g00015.1
Oleur061Scf5784g00023.1
Oleur061Scf5802g00008.1
Oleur061Scf5804g02010.1
Oleur061Scf5804g02001.1
Oleur061Scf5805g00002.1
Oleur061Scf5810g00004.1
Oleur061Scf5840g01004.1
Oleur061Scf5843g00002.1
Oleur061Scf5843g01019.1
Oleur061Scf5843g05002.1
Oleur061Scf5843g05012.1
Oleur061Scf5843g05066.1
Oleur061Scf5845g00009.1
Oleur061Scf5847g00008.1
Oleur061Scf5852g00003.1
Oleur061Scf5861g00011.1
Oleur061Scf5862g00007.1
Oleur061Scf5864g00004.1
Oleur061Scf5868g00014.1
Oleur061Scf5878g03013.1
Oleur061Scf5878g07061.1
Oleur061Scf5880g00022.1
Oleur061Scf5880g00011.1
Oleur061Scf5894g00022.1
Oleur061Scf5902g00012.1
Oleur061Scf5904g03021.1
Oleur061Scf5915g00008.1
Oleur061Scf5931g00007.1
Oleur061Scf5937g01005.1
Oleur061Scf5964g00007.1
Oleur061Scf5971g00029.1
Oleur061Scf5990g01043.1
Oleur061Scf5991g00028.1
Oleur061Scf5996g00003.1
Oleur061Scf5999g03018.1
Oleur061Scf6014g00005.1
Oleur061Scf6020g01009.1
Oleur061Scf6023g03010.1
Oleur061Scf6024g02007.1
Oleur061Scf6024g03017.1
Oleur061Scf6024g09027.1
Oleur061Scf6024g14017.1
Oleur061Scf6046g01005.1
Oleur061Scf6053g00012.1
Oleur061Scf6070g00001.1
Oleur061Scf6070g00014.1
Oleur061Scf6072g00027.1
Oleur061Scf6081g02021.1
Oleur061Scf6103g00006.1
Oleur061Scf6118g00019.1
Oleur061Scf6123g00006.1
Oleur061Scf6137g01027.1
Oleur061Scf6150g01033.1
Oleur061Scf6150g02023.1
Oleur061Scf6150g03007.1
Oleur061Scf6155g00018.1
Oleur061Scf6159g00006.1
Oleur061Scf6172g00011.1
Oleur061Scf6188g00024.1
Oleur061Scf6192g00002.1
Oleur061Scf6194g01071.1
Oleur061Scf6195g00011.1
Oleur061Scf6195g00004.1
Oleur061Scf6197g07034.1
Oleur061Scf6204g00002.1
Oleur061Scf6214g00001.1
Oleur061Scf6228g00022.1
Oleur061Scf6230g00018.1
Oleur061Scf6233g01002.1
Oleur061Scf6248g01011.1
Oleur061Scf6248g04014.1
Oleur061Scf6248g05002.1
Oleur061Scf6254g06006.1
Oleur061Scf6254g06022.1
Oleur061Scf6254g06027.1
Oleur061Scf6254g06020.1
Oleur061Scf6254g06001.1
Oleur061Scf6256g00019.1
Oleur061Scf6261g00027.1
Oleur061Scf6299g00038.1
Oleur061Scf6321g00008.1
Oleur061Scf6339g01022.1
Oleur061Scf6342g00008.1
Oleur061Scf6342g00017.1
Oleur061Scf6345g00001.1
Oleur061Scf6345g00015.1
Oleur061Scf6363g00003.1
Oleur061Scf6363g00016.1
Oleur061Scf6365g00006.1
Oleur061Scf6370g02019.1
Oleur061Scf6370g04002.1
Oleur061Scf6370g04015.1
Oleur061Scf6381g00010.1
Oleur061Scf6386g04025.1
Oleur061Scf6386g04058.1
Oleur061Scf6386g04056.1
Oleur061Scf6386g04057.1
Oleur061Scf6392g00022.1
Oleur061Scf6394g00005.1
Oleur061Scf6394g02020.1
Oleur061Scf6394g02007.1
Oleur061Scf6397g00009.1
Oleur061Scf6398g02007.1
Oleur061Scf6411g00010.1
Oleur061Scf6411g01034.1
Oleur061Scf6414g01001.1
Oleur061Scf6418g00005.1
Oleur061Scf6420g00028.1
Oleur061Scf6426g00016.1
Oleur061Scf6430g02019.1
Oleur061Scf6433g01014.1
Oleur061Scf6433g01013.1
Oleur061Scf6444g00019.1
Oleur061Scf6451g02035.1
Oleur061Scf6464g00006.1
Oleur061Scf6482g00023.1
Oleur061Scf6488g01008.1
Oleur061Scf6505g01018.1
Oleur061Scf6519g00023.1
Oleur061Scf6530g00003.1
Oleur061Scf6530g00004.1
Oleur061Scf6539g00001.1
Oleur061Scf6545g00005.1
Oleur061Scf6550g01022.1
Oleur061Scf6550g03024.1
Oleur061Scf6575g01007.1
Oleur061Scf6576g00004.1
Oleur061Scf6584g02015.1
Oleur061Scf6596g01014.1
Oleur061Scf6596g01008.1
Oleur061Scf6603g00029.1
Oleur061Scf6613g01034.1
Oleur061Scf6622g00004.1
Oleur061Scf6622g06030.1
Oleur061Scf6638g02008.1
Oleur061Scf6638g04002.1
Oleur061Scf6647g00003.1
Oleur061Scf6672g00007.1
Oleur061Scf6678g00047.1
Oleur061Scf6687g01013.1
Oleur061Scf6687g01032.1
Oleur061Scf6702g02007.1
Oleur061Scf6708g00001.1
Oleur061Scf6724g00018.1
Oleur061Scf6739g00005.1
Oleur061Scf6751g00013.1
Oleur061Scf6752g02003.1
Oleur061Scf6752g02004.1
Oleur061Scf6752g02010.1
Oleur061Scf6769g01039.1
Oleur061Scf6782g03027.1
Oleur061Scf6805g00002.1
Oleur061Scf6805g00008.1
Oleur061Scf6820g00014.1
Oleur061Scf6826g00004.1
Oleur061Scf6827g00024.1
Oleur061Scf6827g00018.1
Oleur061Scf6827g00013.1
Oleur061Scf6837g00005.1
Oleur061Scf6844g01004.1
Oleur061Scf6844g02001.1
Oleur061Scf6853g00005.1
Oleur061Scf6860g00008.1
Oleur061Scf6874g00017.1
Oleur061Scf6877g00010.1
Oleur061Scf6884g00002.1
Oleur061Scf6884g00011.1
Oleur061Scf6900g00026.1
Oleur061Scf6901g00020.1
Oleur061Scf6908g01024.1
Oleur061Scf6913g03043.1
Oleur061Scf6925g00010.1
Oleur061Scf6933g01019.1
Oleur061Scf6943g00031.1
Oleur061Scf6944g04008.1
Oleur061Scf6944g05028.1
Oleur061Scf6947g00011.1
Oleur061Scf6965g01009.1
Oleur061Scf6965g01010.1
Oleur061Scf6967g01017.1
Oleur061Scf6983g00008.1
Oleur061Scf6983g02004.1
Oleur061Scf6985g00015.1
Oleur061Scf7004g00024.1
Oleur061Scf7038g00002.1
Oleur061Scf7040g00019.1
Oleur061Scf7062g04017.1
Oleur061Scf7062g05046.1
Oleur061Scf7065g01030.1
Oleur061Scf7078g01020.1
Oleur061Scf7085g01025.1
Oleur061Scf7087g00009.1
Oleur061Scf7088g00006.1
Oleur061Scf7088g00005.1
Oleur061Scf7088g00003.1
Oleur061Scf7095g00006.1
Oleur061Scf7103g00024.1
Oleur061Scf7105g00005.1
Oleur061Scf7105g01039.1
Oleur061Scf7131g00001.1
Oleur061Scf7137g02014.1
Oleur061Scf7137g03029.1
Oleur061Scf7150g00013.1
Oleur061Scf7191g00001.1
Oleur061Scf7192g02004.1
Oleur061Scf7198g00012.1
Oleur061Scf7216g00002.1
Oleur061Scf7216g00001.1
Oleur061Scf7230g01001.1
Oleur061Scf7235g00019.1
Oleur061Scf7237g00008.1
Oleur061Scf7237g05006.1
Oleur061Scf7237g05024.1
Oleur061Scf7238g00012.1
Oleur061Scf7245g00005.1
Oleur061Scf7271g01008.1
Oleur061Scf7271g03004.1
Oleur061Scf7275g00012.1
Oleur061Scf7280g00012.1
Oleur061Scf7283g01008.1
Oleur061Scf7289g00016.1
Oleur061Scf7295g01025.1
Oleur061Scf7296g00025.1
Oleur061Scf7303g01014.1
Oleur061Scf7332g00024.1
Oleur061Scf7334g00006.1
Oleur061Scf7341g00002.1
Oleur061Scf7352g01016.1
Oleur061Scf7352g01017.1
Oleur061Scf7368g01033.1
Oleur061Scf7375g00011.1
Oleur061Scf7387g00015.1
Oleur061Scf7387g01031.1
Oleur061Scf7393g01014.1
Oleur061Scf7393g03040.1
Oleur061Scf7402g00009.1
Oleur061Scf7402g02032.1
Oleur061Scf7406g00003.1
Oleur061Scf7420g01001.1
Oleur061Scf7424g01005.1
Oleur061Scf7428g00005.1
Oleur061Scf7465g00012.1
Oleur061Scf7465g00003.1
Oleur061Scf7465g00020.1
Oleur061Scf7471g00001.1
Oleur061Scf7479g01007.1
Oleur061Scf7480g02008.1
Oleur061Scf7484g00005.1
Oleur061Scf7508g00007.1
Oleur061Scf7509g00003.1
Oleur061Scf7515g02034.1
Oleur061Scf7515g02028.1
Oleur061Scf7529g00002.1
Oleur061Scf7571g00004.1
Oleur061Scf7595g00006.1
Oleur061Scf7596g01029.1
Oleur061Scf7604g00003.1
Oleur061Scf7621g01013.1
Oleur061Scf7621g01014.1
Oleur061Scf7622g04005.1
Oleur061Scf7635g00011.1
Oleur061Scf7681g01001.1
Oleur061Scf7684g00023.1
Oleur061Scf7688g00015.1
Oleur061Scf7734g01028.1
Oleur061Scf7734g02003.1
Oleur061Scf7745g01005.1
Oleur061Scf7759g00038.1
Oleur061Scf7782g02017.1
Oleur061Scf7782g04013.1
Oleur061Scf7788g00011.1
Oleur061Scf7804g02017.1
Oleur061Scf7804g03012.1
Oleur061Scf7804g03011.1
Oleur061Scf7805g00013.1
Oleur061Scf7808g00008.1
Oleur061Scf7823g01015.1
Oleur061Scf7829g02006.1
Oleur061Scf7837g00001.1
Oleur061Scf7849g00015.1
Oleur061Scf7865g00011.1
Oleur061Scf7869g09003.1
Oleur061Scf7880g00009.1
Oleur061Scf7901g00030.1
Oleur061Scf7901g00020.1
Oleur061Scf7908g00008.1
Oleur061Scf7909g00006.1
Oleur061Scf7909g00003.1
Oleur061Scf7910g02030.1
Oleur061Scf7910g05026.1
Oleur061Scf7910g05027.1
Oleur061Scf7913g00010.1
Oleur061Scf7915g02017.1
Oleur061Scf7915g05011.1
Oleur061Scf7940g01007.1
Oleur061Scf7950g00020.1
Oleur061Scf7973g00024.1
Oleur061Scf7973g04025.1
Oleur061Scf7978g13006.1
Oleur061Scf7978g01019.1
Oleur061Scf7978g12003.1
Oleur061Scf7981g02002.1
Oleur061Scf8003g01031.1
Oleur061Scf8009g07001.1
Oleur061Scf8009g07021.1
Oleur061Scf8022g00016.1
Oleur061Scf8024g02031.1
Oleur061Scf8035g01021.1
Oleur061Scf8035g02029.1
Oleur061Scf8048g00017.1
Oleur061Scf8050g01005.1
Oleur061Scf8050g02018.1
Oleur061Scf8051g00009.1
Oleur061Scf8057g01003.1
Oleur061Scf8058g00001.1
Oleur061Scf8060g01026.1
Oleur061Scf8060g01027.1
Oleur061Scf8060g04001.1
Oleur061Scf8060g04043.1
Oleur061Scf8067g03019.1
Oleur061Scf8078g00003.1
Oleur061Scf8078g02003.1
Oleur061Scf8082g00013.1
Oleur061Scf8085g00004.1
Oleur061Scf8097g00004.1
Oleur061Scf8103g00012.1
Oleur061Scf8116g00010.1
Oleur061Scf8118g04021.1
Oleur061Scf8118g04025.1
Oleur061Scf8118g06005.1
Oleur061Scf8120g00016.1
Oleur061Scf8125g00037.1
Oleur061Scf8129g00027.1
Oleur061Scf8129g00026.1
Oleur061Scf8129g00047.1
Oleur061Scf8135g00006.1
Oleur061Scf8145g00008.1
Oleur061Scf8146g01023.1
Oleur061Scf8152g01002.1
Oleur061Scf8155g00002.1
Oleur061Scf8165g00009.1
Oleur061Scf8171g00002.1
Oleur061Scf8180g01021.1
Oleur061Scf8180g01019.1
Oleur061Scf8191g00004.1
Oleur061Scf8201g06027.1
Oleur061Scf8232g00039.1
Oleur061Scf8269g00008.1
Oleur061Scf8283g00015.1
Oleur061Scf8289g00010.1
Oleur061Scf8289g02063.1
Oleur061Scf8290g00023.1
Oleur061Scf8306g00005.1
Oleur061Scf8307g00007.1
Oleur061Scf8330g00002.1
Oleur061Scf8330g00004.1
Oleur061Scf8333g01024.1
Oleur061Scf8334g02044.1
Oleur061Scf8340g00022.1
Oleur061Scf8348g04016.1
Oleur061Scf8362g00028.1
Oleur061Scf8374g01010.1
Oleur061Scf8376g08030.1
Oleur061Scf8376g10007.1
Oleur061Scf8381g03005.1
Oleur061Scf8381g03014.1
Oleur061Scf8396g00022.1
Oleur061Scf8399g00011.1
Oleur061Scf8411g00002.1
Oleur061Scf8438g00003.1
Oleur061Scf8445g01012.1
Oleur061Scf8445g01003.1
Oleur061Scf8446g01006.1
Oleur061Scf8446g02014.1
Oleur061Scf8457g00015.1
Oleur061Scf8460g01007.1
Oleur061Scf8467g00001.1
Oleur061Scf8469g00008.1
Oleur061Scf8470g00009.1
Oleur061Scf8474g00002.1
Oleur061Scf8478g00007.1
Oleur061Scf8478g01010.1
Oleur061Scf8487g00014.1
Oleur061Scf8516g00002.1
Oleur061Scf8518g00001.1
Oleur061Scf8528g00015.1
Oleur061Scf8536g00003.1
Oleur061Scf8539g00010.1
Oleur061Scf8569g01038.1
Oleur061Scf8574g02028.1
Oleur061Scf8577g01014.1
Oleur061Scf8577g05027.1
Oleur061Scf8581g00004.1
Oleur061Scf8603g00016.1
Oleur061Scf8608g03044.1
Oleur061Scf8612g03023.1
Oleur061Scf8612g07001.1
Oleur061Scf8624g00009.1
Oleur061Scf8625g00014.1
Oleur061Scf8631g00017.1
Oleur061Scf8631g00016.1
Oleur061Scf8647g00018.1
Oleur061Scf8647g00058.1
Oleur061Scf8652g02016.1
Oleur061Scf8652g03007.1
Oleur061Scf8652g06006.1
Oleur061Scf8652g10010.1
Oleur061Scf8673g00002.1
Oleur061Scf8682g00009.1
Oleur061Scf8689g02009.1
Oleur061Scf8695g00002.1
Oleur061Scf8699g00001.1
Oleur061Scf8702g00023.1
Oleur061Scf8707g00015.1
Oleur061Scf8709g00009.1
Oleur061Scf8726g00005.1
Oleur061Scf8730g00016.1
Oleur061Scf8732g00001.1
Oleur061Scf8736g00001.1
Oleur061Scf8755g00001.1
Oleur061Scf8766g00019.1
Oleur061Scf8774g00003.1
[truncated: 118 more rows]

## Sheet: Seeds
Oleur061Scf0001g02002.1
Oleur061Scf0003g00011.1
Oleur061Scf0006g00021.1
Oleur061Scf0013g01021.1
Oleur061Scf0013g03035.1
Oleur061Scf0013g04013.1
Oleur061Scf0014g04013.1
Oleur061Scf0014g04006.1
Oleur061Scf0014g04020.1
Oleur061Scf0014g05019.1
Oleur061Scf0020g06026.1
Oleur061Scf0021g01014.1
Oleur061Scf0022g02011.1
Oleur061Scf0023g03022.1
Oleur061Scf0027g00007.1
Oleur061Scf0028g03013.1
Oleur061Scf0028g06013.1
Oleur061Scf0029g03019.1
Oleur061Scf0029g03027.1
Oleur061Scf0029g03029.1
Oleur061Scf0031g00016.1
Oleur061Scf0032g09023.1
Oleur061Scf0037g05004.1
Oleur061Scf0037g05006.1
Oleur061Scf0039t01011.1
Oleur061Scf0046g03032.1
Oleur061Scf0047g00018.1
Oleur061Scf0052g03012.1
Oleur061Scf0053g02014.1
Oleur061Scf0055g02003.1
Oleur061Scf0057g05009.1
Oleur061Scf0057g11008.1
Oleur061Scf0058g13013.1
Oleur061Scf0064g06023.1
Oleur061Scf0065g02024.1
Oleur061Scf0068g00005.1
Oleur061Scf0072g05006.1
Oleur061Scf0072g09018.1
Oleur061Scf0072g12011.1
Oleur061Scf0074g08001.1
Oleur061Scf0074g08002.1
Oleur061Scf0075g02001.1
Oleur061Scf0076g03019.1
Oleur061Scf0078g00017.1
Oleur061Scf0080g01019.1
Oleur061Scf0080g05035.1
Oleur061Scf0081g01017.1
Oleur061Scf0083g01014.1
Oleur061Scf0084g04004.1
Oleur061Scf0086g01003.1
Oleur061Scf0088g04051.1
Oleur061Scf0089g02001.1
Oleur061Scf0089g11020.1
Oleur061Scf0091g06010.1
Oleur061Scf0091g06009.1
Oleur061Scf0094g03001.1
Oleur061Scf0094g09028.1
Oleur061Scf0099g00005.1
Oleur061Scf0100g00003.1
Oleur061Scf0102g00006.1
Oleur061Scf0102g08001.1
Oleur061Scf0104g00028.1
Oleur061Scf0105g01003.1
Oleur061Scf0106g02017.1
Oleur061Scf0106g08015.1
Oleur061Scf0106g08043.1
Oleur061Scf0107g01022.1
Oleur061Scf0110g00005.1
Oleur061Scf0118g01024.1
Oleur061Scf0121g01015.1
Oleur061Scf0122g05001.1
Oleur061Scf0123g01012.1
Oleur061Scf0123g04010.1
Oleur061Scf0128g02003.1
Oleur061Scf0132g03023.1
Oleur061Scf0137g02005.1
Oleur061Scf0137g03008.1
Oleur061Scf0137g04001.1
Oleur061Scf0146g02029.1
Oleur061Scf0148g01009.1
Oleur061Scf0148g04032.1
Oleur061Scf0150g07001.1
Oleur061Scf0151g02050.1
Oleur061Scf0152g02019.1
Oleur061Scf0152g04004.1
Oleur061Scf0155g00020.1
Oleur061Scf0160g05013.1
Oleur061Scf0162g09012.1
Oleur061Scf0163g00017.1
Oleur061Scf0163g01018.1
Oleur061Scf0163g02005.1
Oleur061Scf0164g01012.1
Oleur061Scf0165g01034.1
Oleur061Scf0167g01020.1
Oleur061Scf0169g05012.1
Oleur061Scf0170g06006.1
Oleur061Scf0170g06022.1
Oleur061Scf0172g18020.1
Oleur061Scf0173g01022.1
Oleur061Scf0173g03026.1
Oleur061Scf0173g03001.1
Oleur061Scf0173g04060.1
Oleur061Scf0174g02012.1
Oleur061Scf0174g05003.1
Oleur061Scf0176g03037.1
Oleur061Scf0176g08017.1
Oleur061Scf0180g05018.1
Oleur061Scf0180g05025.1
Oleur061Scf0180g12015.1
Oleur061Scf0181g03016.1
Oleur061Scf0181g03021.1
Oleur061Scf0181g03024.1
Oleur061Scf0186g07028.1
Oleur061Scf0194g01022.1
Oleur061Scf0202g01032.1
Oleur061Scf0203g07001.1
Oleur061Scf0211g02002.1
Oleur061Scf0214g00018.1
Oleur061Scf0218g00009.1
Oleur061Scf0224g00019.1
Oleur061Scf0224g03016.1
Oleur061Scf0231g20031.1
Oleur061Scf0231g22007.1
Oleur061Scf0231g22001.1
Oleur061Scf0236g05010.1
Oleur061Scf0237g05022.1
Oleur061Scf0239g02009.1
Oleur061Scf0239g07007.1
Oleur061Scf0240g02037.1
Oleur061Scf0247g05017.1
Oleur061Scf0251g03006.1
Oleur061Scf0256g01020.1
Oleur061Scf0256g03055.1
Oleur061Scf0258g04008.1
Oleur061Scf0259g03006.1
Oleur061Scf0259g03005.1
Oleur061Scf0260g02027.1
Oleur061Scf0262g02012.1
Oleur061Scf0266g01005.1
Oleur061Scf0267g00009.1
Oleur061Scf0268g02039.1
Oleur061Scf0272g00001.1
Oleur061Scf0275g00007.1
Oleur061Scf0276g02020.1
Oleur061Scf0280g02016.1
Oleur061Scf0289g03007.1
Oleur061Scf0289g05001.1
Oleur061Scf0289g05018.1
Oleur061Scf0290g01022.1
Oleur061Scf0298g00013.1
Oleur061Scf0298g01027.1
Oleur061Scf0300g02008.1
Oleur061Scf0305g00015.1
Oleur061Scf0306g02009.1
Oleur061Scf0308g01013.1
Oleur061Scf0308g04026.1
Oleur061Scf0309g03010.1
Oleur061Scf0309g03011.1
Oleur061Scf0309g04026.1
Oleur061Scf0310g02001.1
Oleur061Scf0314g04032.1
Oleur061Scf0318g06010.1
Oleur061Scf0319g09023.1
Oleur061Scf0329g00003.1
Oleur061Scf0332g02010.1
Oleur061Scf0333g00014.1
Oleur061Scf0333g05010.1
Oleur061Scf0334g01015.1
Oleur061Scf0335g01051.1
Oleur061Scf0335g01044.1
Oleur061Scf0336g03037.1
Oleur061Scf0342g04009.1
Oleur061Scf0342g05012.1
Oleur061Scf0342g08016.1
Oleur061Scf0342g16015.1
Oleur061Scf0351g02043.1
Oleur061Scf0357g07009.1
Oleur061Scf0359g04022.1
Oleur061Scf0360g01013.1
Oleur061Scf0360g09057.1
Oleur061Scf0362g01012.1
Oleur061Scf0362g03017.1
Oleur061Scf0367g01016.1
Oleur061Scf0367g02010.1
Oleur061Scf0367g06030.1
Oleur061Scf0368g04012.1
Oleur061Scf0370g06009.1
Oleur061Scf0381g01035.1
Oleur061Scf0381g01008.1
Oleur061Scf0387g01035.1
Oleur061Scf0390g05019.1
Oleur061Scf0390g07005.1
Oleur061Scf0392g00030.1
Oleur061Scf0392g03004.1
Oleur061Scf0394g00012.1
Oleur061Scf0395g01052.1
Oleur061Scf0395g01041.1
Oleur061Scf0398g07002.1
Oleur061Scf0401g08009.1
Oleur061Scf0402g01005.1
Oleur061Scf0409g00002.1
Oleur061Scf0409g08030.1
Oleur061Scf0410g01010.1
Oleur061Scf0410g01003.1
Oleur061Scf0416g07005.1
Oleur061Scf0419g00003.1
Oleur061Scf0419g00010.1
Oleur061Scf0420g02002.1
Oleur061Scf0430g06004.1
Oleur061Scf0431g00008.1
Oleur061Scf0434g00012.1
Oleur061Scf0443g00003.1
Oleur061Scf0446g02057.1
Oleur061Scf0448g00018.1
Oleur061Scf0451g03007.1
Oleur061Scf0452g00021.1
Oleur061Scf0459g06012.1
Oleur061Scf0461g02005.1
Oleur061Scf0466g05002.1
Oleur061Scf0476g00001.1
Oleur061Scf0477g01003.1
Oleur061Scf0479g02005.1
Oleur061Scf0496g00057.1
Oleur061Scf0499g00003.1
Oleur061Scf0502g00005.1
Oleur061Scf0504g01052.1
Oleur061Scf0505g00011.1
Oleur061Scf0508g01029.1
Oleur061Scf0510g01015.1
Oleur061Scf0511g01018.1
Oleur061Scf0511g02023.1
Oleur061Scf0515g01039.1
Oleur061Scf0515g03040.1
Oleur061Scf0517g02009.1
Oleur061Scf0518g07035.1
Oleur061Scf0523g02025.1
Oleur061Scf0525g04006.1
Oleur061Scf0531g09011.1
Oleur061Scf0531g20013.1
Oleur061Scf0531g25009.1
Oleur061Scf0541g00001.1
Oleur061Scf0541g05028.1
Oleur061Scf0546g01006.1
Oleur061Scf0551g00001.1
Oleur061Scf0553g05005.1
Oleur061Scf0554g02028.1
Oleur061Scf0554g04054.1
Oleur061Scf0559g03006.1
Oleur061Scf0560g00010.1
Oleur061Scf0563g03012.1
Oleur061Scf0563g04028.1
Oleur061Scf0564g00010.1
Oleur061Scf0564g01016.1
Oleur061Scf0570g10040.1
Oleur061Scf0580g02027.1
Oleur061Scf0583g00012.1
Oleur061Scf0583g00011.1
Oleur061Scf0584g00006.1
Oleur061Scf0588g05022.1
Oleur061Scf0594g00001.1
Oleur061Scf0597g00028.1
Oleur061Scf0597g00032.1
Oleur061Scf0602g00016.1
Oleur061Scf0602g03019.1
Oleur061Scf0602g05024.1
Oleur061Scf0604g03019.1
Oleur061Scf0604g05012.1
Oleur061Scf0604g05029.1
Oleur061Scf0605g00006.1
Oleur061Scf0607g00002.1
Oleur061Scf0609g02029.1
Oleur061Scf0609g05012.1
Oleur061Scf0610g00010.1
Oleur061Scf0615g02006.1
Oleur061Scf0617g00010.1
Oleur061Scf0617g04001.1
Oleur061Scf0620g01019.1
Oleur061Scf0623g09022.1
Oleur061Scf0623g12009.1
Oleur061Scf0623g17014.1
Oleur061Scf0626g01010.1
Oleur061Scf0626g16004.1
Oleur061Scf0630g08004.1
Oleur061Scf0630g09032.1
Oleur061Scf0633g01004.1
Oleur061Scf0640g00018.1
Oleur061Scf0646g01052.1
Oleur061Scf0646g02017.1
Oleur061Scf0648g05026.1
Oleur061Scf0652g03003.1
Oleur061Scf0652g12035.1
Oleur061Scf0652g12042.1
Oleur061Scf0656g01039.1
Oleur061Scf0657g04009.1
Oleur061Scf0657g05015.1
Oleur061Scf0658g00008.1
Oleur061Scf0658g00007.1
Oleur061Scf0658g00009.1
Oleur061Scf0663g01006.1
Oleur061Scf0663g01020.1
Oleur061Scf0663g02002.1
Oleur061Scf0670g01021.1
Oleur061Scf0673g00006.1
Oleur061Scf0674g09003.1
Oleur061Scf0674g11026.1
Oleur061Scf0676g01039.1
Oleur061Scf0678g00005.1
Oleur061Scf0680g03021.1
Oleur061Scf0680g04027.1
Oleur061Scf0689g01031.1
Oleur061Scf0690g01042.1
Oleur061Scf0692g01014.1
Oleur061Scf0701g00022.1
Oleur061Scf0701g00023.1
Oleur061Scf0701g02019.1
Oleur061Scf0705g00022.1
Oleur061Scf0709g02017.1
Oleur061Scf0717g00010.1
Oleur061Scf0717g00009.1
Oleur061Scf0718g03006.1
Oleur061Scf0718g05090.1
Oleur061Scf0718g06027.1
Oleur061Scf0718g10023.1
Oleur061Scf0719g10021.1
Oleur061Scf0720g01001.1
Oleur061Scf0723g01025.1
Oleur061Scf0723g02009.1
Oleur061Scf0727g00011.1
Oleur061Scf0728g00018.1
Oleur061Scf0728g03006.1
Oleur061Scf0729g00004.1
Oleur061Scf0732g04023.1
Oleur061Scf0734g01019.1
Oleur061Scf0735g00025.1
Oleur061Scf0755g00004.1
Oleur061Scf0770g02010.1
Oleur061Scf0776g00017.1
Oleur061Scf0778g01013.1
Oleur061Scf0782g03027.1
Oleur061Scf0789g01007.1
Oleur061Scf0791g00017.1
Oleur061Scf0793g04023.1
Oleur061Scf0793g07005.1
Oleur061Scf0793g07015.1
Oleur061Scf0793t09001.1
Oleur061Scf0799g05018.1
Oleur061Scf0803g10028.1
Oleur061Scf0806g01056.1
Oleur061Scf0809g00009.1
Oleur061Scf0810g03002.1
Oleur061Scf0813g00002.1
Oleur061Scf0813g04028.1
Oleur061Scf0813g04003.1
Oleur061Scf0816g00016.1
Oleur061Scf0822g01027.1
Oleur061Scf0830g06018.1
Oleur061Scf0830g09021.1
Oleur061Scf0838g01001.1
Oleur061Scf0838g03018.1
Oleur061Scf0838g04072.1
Oleur061Scf0839g00019.1
Oleur061Scf0840g01016.1
Oleur061Scf0856g01002.1
Oleur061Scf0862g00030.1
Oleur061Scf0863g02027.1
Oleur061Scf0872g01007.1
Oleur061Scf0873g01018.1
Oleur061Scf0881g02007.1
Oleur061Scf0881g03011.1
Oleur061Scf0885g00005.1
Oleur061Scf0889g02001.1
Oleur061Scf0890g01002.1
Oleur061Scf0892g03011.1
Oleur061Scf0894g00013.1
Oleur061Scf0894g00020.1
Oleur061Scf0898g01008.1
Oleur061Scf0898g01009.1
Oleur061Scf0902g03005.1
Oleur061Scf0902g06005.1
Oleur061Scf0902g06012.1
Oleur061Scf0907g01031.1
Oleur061Scf0910g07007.1
Oleur061Scf0910g11001.1
Oleur061Scf0914g00018.1
Oleur061Scf0921g01020.1
Oleur061Scf0926g00002.1
Oleur061Scf0929g03007.1
Oleur061Scf0930g03023.1
Oleur061Scf0930g03017.1
Oleur061Scf0937g08014.1
Oleur061Scf0941g02007.1
Oleur061Scf0943g00004.1
Oleur061Scf0945g00010.1
Oleur061Scf0948g05021.1
Oleur061Scf0952g05013.1
Oleur061Scf0953g05007.1
Oleur061Scf0956g00004.1
Oleur061Scf0956g00003.1
Oleur061Scf0957g01028.1
Oleur061Scf0963g01001.1
Oleur061Scf0972g01027.1
Oleur061Scf0974g00034.1
Oleur061Scf0976g00002.1
Oleur061Scf0977g00042.1
Oleur061Scf0985g01017.1
Oleur061Scf0986g01003.1
Oleur061Scf0986g02007.1
Oleur061Scf0988g00008.1
Oleur061Scf0989g01005.1
Oleur061Scf0992g00004.1
Oleur061Scf0992g00022.1
Oleur061Scf0994g05016.1
Oleur061Scf0995g04020.1
Oleur061Scf0996g00035.1
Oleur061Scf0999g07004.1
Oleur061Scf0999g09007.1
Oleur061Scf1016g04003.1
Oleur061Scf1017g00030.1
Oleur061Scf1020g03022.1
Oleur061Scf1044g00003.1
Oleur061Scf1044g00021.1
Oleur061Scf1054g01029.1
Oleur061Scf1057g14010.1
Oleur061Scf1057g18009.1
Oleur061Scf1066g00009.1
Oleur061Scf1067g01001.1
Oleur061Scf1069g01025.1
Oleur061Scf1071g02034.1
Oleur061Scf1076g00003.1
Oleur061Scf1077g02014.1
Oleur061Scf1088g00038.1
Oleur061Scf1092g00014.1
Oleur061Scf1093g01024.1
Oleur061Scf1093g04027.1
Oleur061Scf1095g01012.1
Oleur061Scf1104g00022.1
Oleur061Scf1105g06016.1
Oleur061Scf1105g06009.1
Oleur061Scf1106g00010.1
Oleur061Scf1113g02004.1
Oleur061Scf1118g01039.1
Oleur061Scf1118g05016.1
Oleur061Scf1119g01004.1
Oleur061Scf1119g05011.1
Oleur061Scf1119g09018.1
Oleur061Scf1121g01030.1
Oleur061Scf1127g04004.1
Oleur061Scf1127g05043.1
Oleur061Scf1128g00014.1
Oleur061Scf1129g00060.1
Oleur061Scf1135g02003.1
Oleur061Scf1135g03002.1
Oleur061Scf1135g03038.1
Oleur061Scf1139g01039.1
Oleur061Scf1140g01020.1
Oleur061Scf1145g00019.1
Oleur061Scf1160g02001.1
Oleur061Scf1163g04034.1
Oleur061Scf1166g07030.1
Oleur061Scf1171g03038.1
Oleur061Scf1173g02011.1
Oleur061Scf1174g02010.1
Oleur061Scf1175g03007.1
Oleur061Scf1177g07037.1
Oleur061Scf1178g07005.1
Oleur061Scf1179g01016.1
Oleur061Scf1192g00015.1
Oleur061Scf1196g05013.1
Oleur061Scf1196g07042.1
Oleur061Scf1196g07006.1
Oleur061Scf1200g04017.1
Oleur061Scf1202g08001.1
Oleur061Scf1209g02024.1
Oleur061Scf1209g08026.1
Oleur061Scf1211g02004.1
Oleur061Scf1214g01022.1
Oleur061Scf1217g03031.1
Oleur061Scf1223g02018.1
Oleur061Scf1223g04006.1
Oleur061Scf1236g00014.1
Oleur061Scf1236g00013.1
Oleur061Scf1242g03005.1
Oleur061Scf1242g04002.1
Oleur061Scf1242g06022.1
Oleur061Scf1251g01012.1
Oleur061Scf1263g00018.1
Oleur061Scf1263g00019.1
Oleur061Scf1263g01019.1
Oleur061Scf1269g03007.1
Oleur061Scf1270g16023.1
Oleur061Scf1272g10014.1
Oleur061Scf1273g01035.1
Oleur061Scf1281g00020.1
Oleur061Scf1281g01014.1
Oleur061Scf1281g01021.1
Oleur061Scf1282g00019.1
Oleur061Scf1287g13003.1
Oleur061Scf1293g01021.1
Oleur061Scf1295g03035.1
Oleur061Scf1298g09011.1
Oleur061Scf1305g01031.1
Oleur061Scf1319g00010.1
Oleur061Scf1320g00005.1
Oleur061Scf1323g01013.1
Oleur061Scf1329g05010.1
Oleur061Scf1329g05007.1
Oleur061Scf1330g02016.1
Oleur061Scf1337g01020.1
Oleur061Scf1337g02014.1
Oleur061Scf1341g00010.1
Oleur061Scf1342g02002.1
Oleur061Scf1342g02012.1
Oleur061Scf1342g02022.1
Oleur061Scf1344g05012.1
Oleur061Scf1349g00021.1
Oleur061Scf1362g02017.1
Oleur061Scf1369g06020.1
Oleur061Scf1376g03002.1
Oleur061Scf1382g02025.1
Oleur061Scf1383g02019.1
Oleur061Scf1385g00010.1
Oleur061Scf1390g01023.1
Oleur061Scf1391g00018.1
Oleur061Scf1393g00006.1
Oleur061Scf1394g01008.1
Oleur061Scf1395g04024.1
Oleur061Scf1395g06002.1
Oleur061Scf1396g05026.1
Oleur061Scf1409g01010.1
Oleur061Scf1410g09029.1
Oleur061Scf1412g09009.1
Oleur061Scf1420g01020.1
Oleur061Scf1422g03008.1
Oleur061Scf1424g00003.1
Oleur061Scf1424g03028.1
Oleur061Scf1427g05025.1
Oleur061Scf1427g05036.1
Oleur061Scf1427g06033.1
Oleur061Scf1427g08014.1
Oleur061Scf1428g01008.1
Oleur061Scf1429g00039.1
Oleur061Scf1432g04013.1
Oleur061Scf1437g08012.1
Oleur061Scf1438g00016.1
Oleur061Scf1441g00009.1
Oleur061Scf1446g01015.1
Oleur061Scf1447g01003.1
Oleur061Scf1450g01056.1
Oleur061Scf1458g03013.1
Oleur061Scf1459g01031.1
Oleur061Scf1459g04022.1
Oleur061Scf1459g16002.1
Oleur061Scf1459g16009.1
Oleur061Scf1459g20063.1
Oleur061Scf1459g20025.1
Oleur061Scf1476g00012.1
Oleur061Scf1478g04004.1
Oleur061Scf1485g00021.1
Oleur061Scf1486g02036.1
Oleur061Scf1488g00044.1
Oleur061Scf1489g00009.1
Oleur061Scf1500g00004.1
Oleur061Scf1502g00013.1
Oleur061Scf1515g02012.1
Oleur061Scf1517g03018.1
Oleur061Scf1518g03035.1
Oleur061Scf1521g04019.1
Oleur061Scf1536g01019.1
Oleur061Scf1547g00029.1
Oleur061Scf1549g00022.1
Oleur061Scf1549g01020.1
Oleur061Scf1556g00002.1
Oleur061Scf1558g00013.1
Oleur061Scf1558g02028.1
Oleur061Scf1571g06005.1
Oleur061Scf1571g11031.1
Oleur061Scf1577g01043.1
Oleur061Scf1579g00002.1
Oleur061Scf1579g00027.1
Oleur061Scf1580g09010.1
Oleur061Scf1581g00024.1
Oleur061Scf1583g00020.1
Oleur061Scf1583g00033.1
Oleur061Scf1597g01003.1
Oleur061Scf1601g00007.1
Oleur061Scf1617g05006.1
Oleur061Scf1625g00011.1
Oleur061Scf1625g01001.1
Oleur061Scf1634g14015.1
Oleur061Scf1648g01028.1
Oleur061Scf1657g02003.1
Oleur061Scf1672g00024.1
Oleur061Scf1672g00025.1
Oleur061Scf1675g02012.1
Oleur061Scf1680g02008.1
Oleur061Scf1688g04009.1
Oleur061Scf1688g05007.1
Oleur061Scf1688g06017.1
Oleur061Scf1707g00035.1
Oleur061Scf1716g05014.1
Oleur061Scf1722g01020.1
Oleur061Scf1731g01045.1
Oleur061Scf1733g04001.1
Oleur061Scf1743g01006.1
Oleur061Scf1756g00003.1
Oleur061Scf1758g00007.1
Oleur061Scf1758g00025.1
Oleur061Scf1768g04004.1
Oleur061Scf1773g01016.1
Oleur061Scf1774g00009.1
Oleur061Scf1775g02015.1
Oleur061Scf1775g10030.1
Oleur061Scf1775g10024.1
Oleur061Scf1776g00014.1
Oleur061Scf1779g00017.1
Oleur061Scf1779g00005.1
Oleur061Scf1779g01024.1
Oleur061Scf1779g02013.1
Oleur061Scf1794g14039.1
Oleur061Scf1803g00007.1
Oleur061Scf1804g05033.1
Oleur061Scf1807g00028.1
Oleur061Scf1823g04007.1
Oleur061Scf1823g06024.1
Oleur061Scf1827g02026.1
Oleur061Scf1831g17014.1
Oleur061Scf1835g00001.1
Oleur061Scf1838g00015.1
Oleur061Scf1842g00001.1
Oleur061Scf1842g00005.1
Oleur061Scf1853g00004.1
Oleur061Scf1864g00015.1
Oleur061Scf1879g02009.1
Oleur061Scf1887g00032.1
Oleur061Scf1889g02017.1
Oleur061Scf1893g00016.1
Oleur061Scf1893g01005.1
Oleur061Scf1893g03027.1
Oleur061Scf1893g04028.1
Oleur061Scf1897g00034.1
Oleur061Scf1899g02022.1
Oleur061Scf1903g02003.1
Oleur061Scf1903g05001.1
Oleur061Scf1919g00019.1
Oleur061Scf1952g00022.1
Oleur061Scf1969g00017.1
Oleur061Scf1983g00004.1
Oleur061Scf1985g00030.1
Oleur061Scf1987g03044.1
Oleur061Scf1987g04003.1
Oleur061Scf1990g02013.1
Oleur061Scf1990g03002.1
Oleur061Scf1997g01007.1
Oleur061Scf2003g00020.1
Oleur061Scf2003g00012.1
Oleur061Scf2016g01001.1
Oleur061Scf2016g01009.1
Oleur061Scf2019g01030.1
Oleur061Scf2019g02028.1
Oleur061Scf2019g05004.1
Oleur061Scf2019g05027.1
Oleur061Scf2024g00003.1
Oleur061Scf2035g01010.1
Oleur061Scf2041g00013.1
Oleur061Scf2052g01044.1
Oleur061Scf2058g00008.1
Oleur061Scf2070g00036.1
Oleur061Scf2071g04012.1
Oleur061Scf2071g08020.1
Oleur061Scf2073g00012.1
Oleur061Scf2077g00004.1
Oleur061Scf2077g01001.1
Oleur061Scf2084g01001.1
Oleur061Scf2088g01039.1
Oleur061Scf2091g02039.1
Oleur061Scf2110g00014.1
Oleur061Scf2124g01041.1
Oleur061Scf2130g06014.1
Oleur061Scf2133g00055.1
Oleur061Scf2134g05023.1
Oleur061Scf2144g00041.1
Oleur061Scf2144g00006.1
Oleur061Scf2152g00026.1
Oleur061Scf2166g00004.1
Oleur061Scf2166g02006.1
Oleur061Scf2167g00006.1
Oleur061Scf2169g01038.1
Oleur061Scf2169g01037.1
Oleur061Scf2173g00034.1
Oleur061Scf2177g03014.1
Oleur061Scf2183g01025.1
Oleur061Scf2198g02009.1
Oleur061Scf2207g00003.1
Oleur061Scf2210g02026.1
Oleur061Scf2216g00026.1
Oleur061Scf2222g00004.1
Oleur061Scf2231g01029.1
Oleur061Scf2235g00027.1
Oleur061Scf2238g05031.1
Oleur061Scf2241g05009.1
Oleur061Scf2253g00009.1
Oleur061Scf2260g00014.1
Oleur061Scf2260g01002.1
Oleur061Scf2269g04007.1
Oleur061Scf2275g03010.1
Oleur061Scf2276g02016.1
Oleur061Scf2277g01039.1
Oleur061Scf2288g00005.1
Oleur061Scf2291g00006.1
Oleur061Scf2292g00018.1
Oleur061Scf2292g01050.1
Oleur061Scf2296g03007.1
Oleur061Scf2298g00018.1
Oleur061Scf2311g01007.1
Oleur061Scf2323g00016.1
Oleur061Scf2328g00002.1
Oleur061Scf2333g00012.1
Oleur061Scf2336g02015.1
Oleur061Scf2336g04013.1
Oleur061Scf2336g06002.1
Oleur061Scf2342g01025.1
Oleur061Scf2342g02011.1
Oleur061Scf2348g00003.1
Oleur061Scf2350g00021.1
Oleur061Scf2361g02017.1
Oleur061Scf2362g01010.1
Oleur061Scf2365g00003.1
Oleur061Scf2403g00017.1
Oleur061Scf2406g06014.1
Oleur061Scf2420g00021.1
Oleur061Scf2425g01039.1
Oleur061Scf2428g01024.1
Oleur061Scf2428g01011.1
Oleur061Scf2429g07006.1
Oleur061Scf2429g07007.1
Oleur061Scf2429g08019.1
Oleur061Scf2429g10004.1
Oleur061Scf2430g01014.1
Oleur061Scf2432g09005.1
Oleur061Scf2445g02009.1
Oleur061Scf2451g03013.1
Oleur061Scf2462g00001.1
Oleur061Scf2480g00039.1
Oleur061Scf2481g09018.1
Oleur061Scf2484g00008.1
Oleur061Scf2484g00020.1
Oleur061Scf2487g01033.1
Oleur061Scf2487g01032.1
Oleur061Scf2489g00040.1
Oleur061Scf2492g01001.1
Oleur061Scf2507g00001.1
Oleur061Scf2518g07011.1
Oleur061Scf2522g00015.1
Oleur061Scf2524g05046.1
Oleur061Scf2537g01007.1
Oleur061Scf2548g01017.1
Oleur061Scf2553g03018.1
Oleur061Scf2557g00009.1
Oleur061Scf2562g00011.1
Oleur061Scf2564g00011.1
Oleur061Scf2578g02046.1
Oleur061Scf2579g00015.1
Oleur061Scf2579t00025.1
Oleur061Scf2583g01047.1
Oleur061Scf2586g02009.1
Oleur061Scf2594g01019.1
Oleur061Scf2597g01036.1
Oleur061Scf2613g00040.1
Oleur061Scf2621g01016.1
Oleur061Scf2663g00049.1
Oleur061Scf2670g00005.1
Oleur061Scf2670g00003.1
Oleur061Scf2676g03007.1
Oleur061Scf2693g00020.1
Oleur061Scf2697t00020.1
Oleur061Scf2697g04003.1
Oleur061Scf2698g01013.1
Oleur061Scf2706g00040.1
Oleur061Scf2707g01025.1
Oleur061Scf2707g01024.1
Oleur061Scf2722g02006.1
Oleur061Scf2722g03019.1
Oleur061Scf2745g00001.1
Oleur061Scf2750g00008.1
Oleur061Scf2763g01029.1
Oleur061Scf2764g00003.1
Oleur061Scf2771g01002.1
Oleur061Scf2771g01023.1
Oleur061Scf2777g00018.1
Oleur061Scf2777g01019.1
Oleur061Scf2778g00011.1
Oleur061Scf2784g00024.1
Oleur061Scf2788g00010.1
Oleur061Scf2795g02023.1
Oleur061Scf2812g00018.1
Oleur061Scf2819g04081.1
Oleur061Scf2838g00019.1
Oleur061Scf2838g07011.1
Oleur061Scf2846g01005.1
Oleur061Scf2846g05009.1
Oleur061Scf2846g07011.1
Oleur061Scf2856g00006.1
Oleur061Scf2857g00020.1
Oleur061Scf2866g02033.1
Oleur061Scf2874g05002.1
Oleur061Scf2876g01031.1
Oleur061Scf2903g04014.1
Oleur061Scf2906g00012.1
Oleur061Scf2907g00006.1
Oleur061Scf2913g00019.1
Oleur061Scf2932g00004.1
Oleur061Scf2939g00001.1
Oleur061Scf2948g02008.1
Oleur061Scf2961g00010.1
Oleur061Scf2968g03018.1
Oleur061Scf2981g00042.1
Oleur061Scf2982g00001.1
Oleur061Scf2986g00019.1
Oleur061Scf2987g00016.1
Oleur061Scf2994g00002.1
Oleur061Scf2994g00001.1
Oleur061Scf3000g08052.1
Oleur061Scf3006g04016.1
Oleur061Scf3006g04032.1
Oleur061Scf3013g02032.1
Oleur061Scf3020g00003.1
Oleur061Scf3022g00004.1
Oleur061Scf3022g01006.1
Oleur061Scf3026g03046.1
Oleur061Scf3029g02013.1
Oleur061Scf3038g00029.1
Oleur061Scf3041g02019.1
Oleur061Scf3045g00002.1
Oleur061Scf3048g01032.1
Oleur061Scf3057g01007.1
Oleur061Scf3064g01014.1
Oleur061Scf3064t09018.1
Oleur061Scf3066g00002.1
Oleur061Scf3072g00009.1
Oleur061Scf3082g04005.1
Oleur061Scf3082g19003.1
Oleur061Scf3082g20025.1
Oleur061Scf3087g01037.1
Oleur061Scf3090g00035.1
Oleur061Scf3090g01034.1
Oleur061Scf3090g09011.1
Oleur061Scf3090g09002.1
Oleur061Scf3090g10030.1
Oleur061Scf3105g01035.1
Oleur061Scf3106g00009.1
Oleur061Scf3112g06017.1
Oleur061Scf3115g03008.1
Oleur061Scf3115g03005.1
Oleur061Scf3116g00007.1
Oleur061Scf3122g02009.1
Oleur061Scf3123g00018.1
Oleur061Scf3125g00001.1
Oleur061Scf3125g00018.1
Oleur061Scf3126g00009.1
Oleur061Scf3133g13005.1
Oleur061Scf3134g00005.1
Oleur061Scf3144g01015.1
Oleur061Scf3146g00033.1
Oleur061Scf3147g02016.1
Oleur061Scf3147g02014.1
Oleur061Scf3147g02006.1
Oleur061Scf3147g03005.1
Oleur061Scf3154g00034.1
Oleur061Scf3154g00030.1
Oleur061Scf3154g00053.1
Oleur061Scf3168g00019.1
Oleur061Scf3174g00010.1
Oleur061Scf3185g00025.1
Oleur061Scf3186g01019.1
Oleur061Scf3186g03005.1
Oleur061Scf3217g01002.1
Oleur061Scf3220g04003.1
Oleur061Scf3223g00025.1
Oleur061Scf3224g00015.1
Oleur061Scf3224g01012.1
Oleur061Scf3224g01010.1
Oleur061Scf3224g01011.1
Oleur061Scf3224g02031.1
Oleur061Scf3229g01021.1
Oleur061Scf3229g02016.1
Oleur061Scf3230g01009.1
Oleur061Scf3243g02001.1
Oleur061Scf3261g00025.1
Oleur061Scf3261g00003.1
Oleur061Scf3267g02039.1
Oleur061Scf3267g04022.1
Oleur061Scf3270g00015.1
Oleur061Scf3283g00002.1
Oleur061Scf3283g05038.1
Oleur061Scf3287g02019.1
Oleur061Scf3315g03026.1
Oleur061Scf3316g00007.1
Oleur061Scf3316g00003.1
Oleur061Scf3330g00001.1
Oleur061Scf3339g00004.1
Oleur061Scf3339g00014.1
Oleur061Scf3345g01033.1
Oleur061Scf3349g02011.1
Oleur061Scf3349g02005.1
Oleur061Scf3360g04009.1
Oleur061Scf3361g03016.1
Oleur061Scf3361g03015.1
Oleur061Scf3361g09023.1
Oleur061Scf3362g00016.1
Oleur061Scf3364g00031.1
Oleur061Scf3373g03028.1
Oleur061Scf3377g01037.1
Oleur061Scf3377t01052.1
Oleur061Scf3379g00013.1
Oleur061Scf3399g01020.1
Oleur061Scf3399g04012.1
Oleur061Scf3400g01024.1
Oleur061Scf3414g03025.1
Oleur061Scf3419g00004.1
Oleur061Scf3420g04024.1
Oleur061Scf3422g00010.1
Oleur061Scf3428g02023.1
Oleur061Scf3431g01033.1
Oleur061Scf3433g02013.1
Oleur061Scf3434g05031.1
Oleur061Scf3436g02015.1
Oleur061Scf3439g02017.1
Oleur061Scf3449g00021.1
Oleur061Scf3449g01008.1
Oleur061Scf3463g02011.1
Oleur061Scf3466g00018.1
Oleur061Scf3478g03007.1
Oleur061Scf3479g00004.1
Oleur061Scf3481g00021.1
Oleur061Scf3493g02043.1
Oleur061Scf3494g01012.1
Oleur061Scf3497g02001.1
Oleur061Scf3498g00044.1
Oleur061Scf3505g03029.1
Oleur061Scf3509g02015.1
Oleur061Scf3509g02002.1
Oleur061Scf3513g00013.1
Oleur061Scf3514g00008.1
Oleur061Scf3519g02021.1
Oleur061Scf3530g03010.1
Oleur061Scf3530g04009.1
Oleur061Scf3538g03022.1
Oleur061Scf3539g03004.1
Oleur061Scf3539g03003.1
Oleur061Scf3559g00015.1
Oleur061Scf3563g02010.1
Oleur061Scf3563g05036.1
Oleur061Scf3570g01013.1
Oleur061Scf3571g02006.1
Oleur061Scf3571g07006.1
Oleur061Scf3571g07009.1
Oleur061Scf3572g02018.1
Oleur061Scf3576g00009.1
Oleur061Scf3581g01038.1
Oleur061Scf3592g00005.1
Oleur061Scf3595g00021.1
Oleur061Scf3595g00022.1
Oleur061Scf3595g05025.1
Oleur061Scf3595g05026.1
Oleur061Scf3601g01034.1
Oleur061Scf3602g00005.1
Oleur061Scf3663g01014.1
Oleur061Scf3670g00006.1
Oleur061Scf3674g03019.1
Oleur061Scf3688g03003.1
Oleur061Scf3697g00016.1
Oleur061Scf3697g00013.1
Oleur061Scf3725g09008.1
Oleur061Scf3728g00005.1
Oleur061Scf3733g00006.1
Oleur061Scf3751g00012.1
Oleur061Scf3755g00012.1
Oleur061Scf3768g00007.1
Oleur061Scf3781g00005.1
Oleur061Scf3781g00004.1
Oleur061Scf3795g03005.1
Oleur061Scf3798g00009.1
Oleur061Scf3803g00029.1
Oleur061Scf3825g05039.1
Oleur061Scf3827g00002.1
Oleur061Scf3852g00012.1
Oleur061Scf3854g00008.1
Oleur061Scf3854g00007.1
Oleur061Scf3854g00001.1
Oleur061Scf3870g00001.1
Oleur061Scf3871g01013.1
Oleur061Scf3871g02021.1
Oleur061Scf3883g02031.1
Oleur061Scf3883g04034.1
Oleur061Scf3883g06001.1
Oleur061Scf3907g00017.1
Oleur061Scf3930g00007.1
Oleur061Scf3939t00061.1
Oleur061Scf3939t00062.1
Oleur061Scf3960g02052.1
Oleur061Scf3963g02013.1
Oleur061Scf3963g07030.1
Oleur061Scf3970g01002.1
Oleur061Scf3970g02003.1
Oleur061Scf3970g02001.1
Oleur061Scf3970g02004.1
Oleur061Scf3978g00004.1
Oleur061Scf3990g00003.1
Oleur061Scf4002g00007.1
Oleur061Scf4005g00007.1
Oleur061Scf4013g01013.1
Oleur061Scf4061g02016.1
Oleur061Scf4084g06036.1
Oleur061Scf4092g00020.1
Oleur061Scf4143g02039.1
Oleur061Scf4144g00008.1
Oleur061Scf4146g01045.1
Oleur061Scf4159g00031.1
Oleur061Scf4166g00008.1
Oleur061Scf4171g00008.1
Oleur061Scf4185g00009.1
Oleur061Scf4204g00008.1
Oleur061Scf4207g00020.1
Oleur061Scf4212g01004.1
Oleur061Scf4222g00019.1
Oleur061Scf4237g02029.1
Oleur061Scf4237g02030.1
Oleur061Scf4245g00006.1
Oleur061Scf4245g00007.1
Oleur061Scf4260g00013.1
Oleur061Scf4263g04008.1
Oleur061Scf4280g00004.1
Oleur061Scf4298g00009.1
Oleur061Scf4324g00024.1
Oleur061Scf4359g00005.1
Oleur061Scf4371g00009.1
Oleur061Scf4371g01003.1
Oleur061Scf4408g00007.1
Oleur061Scf4422g00005.1
Oleur061Scf4424g00018.1
Oleur061Scf4453g00011.1
Oleur061Scf4457g00034.1
Oleur061Scf4471g00004.1
Oleur061Scf4497g02007.1
Oleur061Scf4501g00010.1
Oleur061Scf4502g01002.1
Oleur061Scf4516g00010.1
Oleur061Scf4519g03004.1
Oleur061Scf4530g02001.1
Oleur061Scf4538g00021.1
Oleur061Scf4562g00006.1
Oleur061Scf4575g03033.1
Oleur061Scf4583g00015.1
Oleur061Scf4587g01043.1
Oleur061Scf4587g01046.1
Oleur061Scf4601g00005.1
Oleur061Scf4622g05022.1
Oleur061Scf4628g03002.1
Oleur061Scf4628g03019.1
Oleur061Scf4628g14007.1
Oleur061Scf4628g14046.1
Oleur061Scf4630g00020.1
Oleur061Scf4638g02015.1
Oleur061Scf4643g01051.1
Oleur061Scf4662g00042.1
Oleur061Scf4683g01028.1
Oleur061Scf4683g01004.1
Oleur061Scf4683g02003.1
Oleur061Scf4684g01017.1
Oleur061Scf4700g00004.1
Oleur061Scf4727g00003.1
Oleur061Scf4742g00005.1
Oleur061Scf4753g02016.1
Oleur061Scf4754g02019.1
Oleur061Scf4781g00023.1
Oleur061Scf4784g01006.1
Oleur061Scf4784g01005.1
Oleur061Scf4818g00002.1
Oleur061Scf4856g00019.1
Oleur061Scf4871g00003.1
Oleur061Scf4897g02010.1
Oleur061Scf4909g00019.1
Oleur061Scf4917g00022.1
Oleur061Scf4917g00008.1
Oleur061Scf4942g00035.1
Oleur061Scf4951g00003.1
Oleur061Scf4973g01023.1
Oleur061Scf4982g00005.1
Oleur061Scf4983g00005.1
Oleur061Scf4994g00005.1
Oleur061Scf4995g00008.1
Oleur061Scf4995g02014.1
Oleur061Scf5009g01002.1
Oleur061Scf5009g01051.1
Oleur061Scf5009g01019.1
Oleur061Scf5023g01028.1
Oleur061Scf5035g02006.1
Oleur061Scf5042g00006.1
Oleur061Scf5056g00003.1
Oleur061Scf5059g01016.1
Oleur061Scf5081g00011.1
Oleur061Scf5085g00038.1
Oleur061Scf5087g02030.1
Oleur061Scf5092g00011.1
Oleur061Scf5106g00011.1
Oleur061Scf5106g02035.1
Oleur061Scf5119g00001.1
Oleur061Scf5133g00001.1
Oleur061Scf5150g00026.1
Oleur061Scf5179g01025.1
Oleur061Scf5207g00032.1
Oleur061Scf5207g00009.1
Oleur061Scf5208g05025.1
Oleur061Scf5220g00047.1
Oleur061Scf5255g03032.1
Oleur061Scf5276g02005.1
Oleur061Scf5284g00006.1
Oleur061Scf5309g00007.1
Oleur061Scf5311g04034.1
Oleur061Scf5312g04013.1
Oleur061Scf5315g00011.1
Oleur061Scf5331t00006.1
Oleur061Scf5343g00003.1
Oleur061Scf5355g01003.1
Oleur061Scf5355g01052.1
Oleur061Scf5383g02014.1
Oleur061Scf5398g00001.1
Oleur061Scf5403g00011.1
Oleur061Scf5416g02007.1
Oleur061Scf5449g00011.1
Oleur061Scf5473g02018.1
Oleur061Scf5473g04030.1
Oleur061Scf5474g00003.1
Oleur061Scf5478g01020.1
Oleur061Scf5523g00019.1
Oleur061Scf5535g02030.1
Oleur061Scf5593g00008.1
Oleur061Scf5595g00016.1
Oleur061Scf5598g01057.1
Oleur061Scf5598g01054.1
Oleur061Scf5611g00004.1
Oleur061Scf5644g00001.1
Oleur061Scf5653g00013.1
Oleur061Scf5660g02026.1
Oleur061Scf5683g02018.1
Oleur061Scf5688g02031.1
Oleur061Scf5701g00004.1
Oleur061Scf5703g00011.1
Oleur061Scf5708g00020.1
Oleur061Scf5719g00001.1
Oleur061Scf5720g00037.1
Oleur061Scf5721g00002.1
Oleur061Scf5721g00008.1
Oleur061Scf5722g01029.1
Oleur061Scf5735g00034.1
Oleur061Scf5757g00004.1
Oleur061Scf5764g00003.1
Oleur061Scf5780g00004.1
Oleur061Scf5781g01019.1
Oleur061Scf5781g03016.1
Oleur061Scf5798g00014.1
Oleur061Scf5800g01013.1
Oleur061Scf5825g00009.1
Oleur061Scf5843g05022.1
Oleur061Scf5845g01004.1
Oleur061Scf5845g02001.1
Oleur061Scf5845g04012.1
Oleur061Scf5845g05001.1
Oleur061Scf5890g00006.1
Oleur061Scf5892g00001.1
Oleur061Scf5940g01019.1
Oleur061Scf5940g02013.1
Oleur061Scf5942g00018.1
Oleur061Scf5954g00010.1
Oleur061Scf5973g00002.1
Oleur061Scf6003g00001.1
Oleur061Scf6023g01020.1
Oleur061Scf6024g07005.1
Oleur061Scf6032g00008.1
Oleur061Scf6039g00001.1
Oleur061Scf6039g00016.1
Oleur061Scf6052g00039.1
Oleur061Scf6065g01015.1
Oleur061Scf6071g00012.1
Oleur061Scf6076g00001.1
Oleur061Scf6083g01004.1
Oleur061Scf6099g00025.1
Oleur061Scf6099g00024.1
Oleur061Scf6124g01025.1
Oleur061Scf6124g01006.1
Oleur061Scf6124g01035.1
Oleur061Scf6126g01012.1
Oleur061Scf6132g00035.1
Oleur061Scf6137g01034.1
Oleur061Scf6155g00002.1
Oleur061Scf6170g00003.1
Oleur061Scf6173g00009.1
Oleur061Scf6179g00017.1
Oleur061Scf6197g02018.1
Oleur061Scf6197g03022.1
Oleur061Scf6210g01008.1
Oleur061Scf6249g00008.1
Oleur061Scf6254g04008.1
Oleur061Scf6266g07004.1
Oleur061Scf6266g08018.1
Oleur061Scf6271g00008.1
Oleur061Scf6276g02015.1
Oleur061Scf6294g00001.1
Oleur061Scf6305g00007.1
Oleur061Scf6311g00001.1
Oleur061Scf6314g00016.1
Oleur061Scf6345g00024.1
Oleur061Scf6353g00002.1
Oleur061Scf6363g00006.1
Oleur061Scf6371g00001.1
Oleur061Scf6386g01004.1
Oleur061Scf6394g04010.1
Oleur061Scf6394g04018.1
Oleur061Scf6398g01033.1
Oleur061Scf6402g02020.1
Oleur061Scf6402g02010.1
Oleur061Scf6402g05034.1
Oleur061Scf6430g00013.1
Oleur061Scf6430g04024.1
Oleur061Scf6432g00013.1
Oleur061Scf6458g00008.1
Oleur061Scf6498g00029.1
Oleur061Scf6507g00017.1
Oleur061Scf6519g01016.1
Oleur061Scf6525g00014.1
Oleur061Scf6559g00002.1
Oleur061Scf6580g00007.1
Oleur061Scf6586g00005.1
Oleur061Scf6587g00018.1
Oleur061Scf6587g00020.1
Oleur061Scf6587g01034.1
Oleur061Scf6612g00009.1
Oleur061Scf6622g02007.1
Oleur061Scf6637g03002.1
Oleur061Scf6637g06018.1
Oleur061Scf6638g03011.1
Oleur061Scf6638g03014.1
Oleur061Scf6638g04006.1
Oleur061Scf6659g00008.1
Oleur061Scf6687g01016.1
Oleur061Scf6702g02004.1
Oleur061Scf6708g00008.1
Oleur061Scf6774g00007.1
Oleur061Scf6776g00003.1
Oleur061Scf6798g00003.1
Oleur061Scf6803g01021.1
Oleur061Scf6840g00008.1
Oleur061Scf6844g01012.1
Oleur061Scf6888g00012.1
Oleur061Scf6903g00019.1
Oleur061Scf6913g03040.1
Oleur061Scf6916g00026.1
Oleur061Scf6924g00010.1
Oleur061Scf6944g05011.1
Oleur061Scf6945g00013.1
Oleur061Scf6980g00067.1
Oleur061Scf6993g00008.1
Oleur061Scf7003g00005.1
Oleur061Scf7004g00040.1
Oleur061Scf7035g07002.1
Oleur061Scf7036g00038.1
Oleur061Scf7041g00016.1
Oleur061Scf7041g01024.1
Oleur061Scf7047g00003.1
Oleur061Scf7067g00011.1
Oleur061Scf7078g00003.1
Oleur061Scf7105g00006.1
Oleur061Scf7112g01030.1
Oleur061Scf7112g01017.1
Oleur061Scf7115g00001.1
Oleur061Scf7124g01007.1
Oleur061Scf7131g00009.1
Oleur061Scf7178g00002.1
Oleur061Scf7178g02060.1
Oleur061Scf7188g00014.1
Oleur061Scf7189g00006.1
Oleur061Scf7221g00019.1
Oleur061Scf7226g01001.1
Oleur061Scf7230g00004.1
Oleur061Scf7235g05008.1
Oleur061Scf7237g06013.1
Oleur061Scf7238g03005.1
Oleur061Scf7241g00005.1
Oleur061Scf7253g00006.1
Oleur061Scf7265g00002.1
Oleur061Scf7271g04010.1
Oleur061Scf7279g00010.1
Oleur061Scf7283g01022.1
Oleur061Scf7296g00007.1
Oleur061Scf7300g01018.1
Oleur061Scf7302g00013.1
Oleur061Scf7303g01016.1
Oleur061Scf7308g01018.1
Oleur061Scf7310g00003.1
Oleur061Scf7313g00013.1
Oleur061Scf7356g00005.1
Oleur061Scf7383g00021.1
Oleur061Scf7393g00020.1
Oleur061Scf7393g00021.1
Oleur061Scf7395g00001.1
Oleur061Scf7401g00020.1
Oleur061Scf7425g00012.1
Oleur061Scf7452g02020.1
Oleur061Scf7465g00017.1
Oleur061Scf7465g02011.1
Oleur061Scf7476g01023.1
Oleur061Scf7479g00012.1
Oleur061Scf7488g00007.1
Oleur061Scf7497g00013.1
Oleur061Scf7504g00005.1
Oleur061Scf7510g00017.1
Oleur061Scf7510g00016.1
Oleur061Scf7532g00001.1
Oleur061Scf7534g00011.1
Oleur061Scf7556g00019.1
Oleur061Scf7571g00003.1
Oleur061Scf7571g02014.1
Oleur061Scf7577g00018.1
Oleur061Scf7578g00005.1
Oleur061Scf7578g01049.1
Oleur061Scf7605g01015.1
Oleur061Scf7608g00002.1
Oleur061Scf7610g01006.1
Oleur061Scf7622g04034.1
Oleur061Scf7635g01010.1
Oleur061Scf7637g00023.1
Oleur061Scf7644g00009.1
Oleur061Scf7653g01007.1
Oleur061Scf7659g01020.1
Oleur061Scf7673g05017.1
Oleur061Scf7678g00002.1
Oleur061Scf7681g01005.1
Oleur061Scf7702g00020.1
Oleur061Scf7724g00016.1
Oleur061Scf7727g00012.1
Oleur061Scf7729g01021.1
Oleur061Scf7744g03034.1
Oleur061Scf7769g00060.1
Oleur061Scf7769g00042.1
Oleur061Scf7779g02035.1
Oleur061Scf7804g01028.1
Oleur061Scf7808g00013.1
Oleur061Scf7838g00010.1
Oleur061Scf7853g00004.1
Oleur061Scf7853g02001.1
Oleur061Scf7858g00009.1
Oleur061Scf7869g00011.1
Oleur061Scf7885g00001.1
Oleur061Scf7901g00017.1
Oleur061Scf7912g00004.1
Oleur061Scf7915g07010.1
Oleur061Scf7915g08023.1
Oleur061Scf7921g00015.1
Oleur061Scf7927g00001.1
Oleur061Scf7930g00012.1
Oleur061Scf7947g00002.1
Oleur061Scf7963g00004.1
Oleur061Scf7973g00015.1
Oleur061Scf7978g10020.1
Oleur061Scf7984g00006.1
Oleur061Scf7984g00017.1
Oleur061Scf7984g00003.1
Oleur061Scf7984g01020.1
Oleur061Scf8009g03013.1
Oleur061Scf8013g02020.1
Oleur061Scf8014g02017.1
Oleur061Scf8014g02020.1
Oleur061Scf8035g01017.1
Oleur061Scf8046g01020.1
Oleur061Scf8048g01021.1
Oleur061Scf8051g00001.1
Oleur061Scf8074g01019.1
Oleur061Scf8077g02007.1
Oleur061Scf8082g00002.1
Oleur061Scf8086g00016.1
Oleur061Scf8108g00002.1
Oleur061Scf8118g06011.1
Oleur061Scf8119g01040.1
Oleur061Scf8121g02010.1
Oleur061Scf8121g03008.1
Oleur061Scf8134g00004.1
Oleur061Scf8135g00013.1
Oleur061Scf8135g00022.1
Oleur061Scf8202g00007.1
Oleur061Scf8249g00005.1
Oleur061Scf8276g00009.1
Oleur061Scf8276g03008.1
Oleur061Scf8282g00013.1
Oleur061Scf8284g06001.1
Oleur061Scf8288g02014.1
Oleur061Scf8288g02019.1
Oleur061Scf8300g00001.1
Oleur061Scf8316g04007.1
Oleur061Scf8350g01014.1
Oleur061Scf8351g00006.1
Oleur061Scf8351g00005.1
Oleur061Scf8369g01035.1
Oleur061Scf8376g09014.1
Oleur061Scf8376g11016.1
Oleur061Scf8376g12006.1
Oleur061Scf8376g12042.1
Oleur061Scf8385g00025.1
Oleur061Scf8404g00025.1
Oleur061Scf8424g00007.1
Oleur061Scf8438g00013.1
Oleur061Scf8446g02012.1
Oleur061Scf8470g00012.1
Oleur061Scf8470g08002.1
Oleur061Scf8475g00010.1
Oleur061Scf8476g01035.1
Oleur061Scf8517g00004.1
Oleur061Scf8536g01003.1
Oleur061Scf8536g01025.1
Oleur061Scf8538g00028.1
Oleur061Scf8541g00002.1
Oleur061Scf8553g00017.1
Oleur061Scf8555g00008.1
Oleur061Scf8557g00012.1
Oleur061Scf8557g00016.1
Oleur061Scf8564g00015.1
Oleur061Scf8582g04004.1
Oleur061Scf8608g03050.1
Oleur061Scf8613g00001.1
Oleur061Scf8641g04009.1
Oleur061Scf8651g00015.1
Oleur061Scf8652g03015.1
Oleur061Scf8652g07006.1
Oleur061Scf8666g00003.1
Oleur061Scf8745g02019.1
Oleur061Scf8752g07012.1
Oleur061Scf8759g00012.1
Oleur061Scf8767g00005.1
Oleur061Scf8768g00012.1
Oleur061Scf8784g03039.1
Oleur061Scf8792g00001.1
Oleur061Scf8795g01004.1
Oleur061Scf8795g01005.1
Oleur061Scf8795g01037.1
Oleur061Scf8797g00013.1
Oleur061Scf8805g00003.1
Oleur061Scf8810g02001.1
Oleur061Scf8822g07045.1
Oleur061Scf8830g00028.1
Oleur061Scf8846g00009.1
Oleur061Scf8869g00004.1
Oleur061Scf8881g00024.1
Oleur061Scf8943g02021.1
Oleur061Scf8950g00003.1
Oleur061Scf8955g01018.1
Oleur061Scf8956g00001.1
Oleur061Scf8956g03013.1
Oleur061Scf8956g04009.1
Oleur061Scf8956g08005.1
Oleur061Scf8958g00015.1
Oleur061Scf8961g00005.1
Oleur061Scf8987g00010.1
Oleur061Scf9012g00003.1
Oleur061Scf9060g00021.1
Oleur061Scf9070g00001.1
Oleur061Scf9085g02016.1
Oleur061Scf9091g01022.1
Oleur061Scf9113g05022.1
Oleur061Scf9123g00035.1
Oleur061Scf9126g00016.1
Oleur061Scf9128g01002.1
Oleur061Scf9131g03036.1
Oleur061Scf9131g05010.1
Oleur061Scf9138g01031.1
Oleur061Scf9140g05047.1
Oleur061Scf9141g00001.1
Oleur061Scf9142g03025.1
Oleur061Scf9145g00009.1
Oleur061Scf9147g00013.1
Oleur061Scf9147g00001.1
Oleur061Scf9150g05006.1
Oleur061Scf9150g06007.1
Oleur061Scf9153g03002.1
Oleur061Scf9154g05022.1
Oleur061Scf9154g05023.1
Oleur061Scf9154g09042.1
Oleur061Scf9154g09009.1
Oleur061Scf9155g02006.1
Oleur061Scf9156g03012.1
Oleur061Scf9156g05018.1
Oleur061Scf9157g06018.1
Oleur061Scf9159g02022.1
Oleur061Scf9160g04014.1
Oleur061Scf9162g04020.1
Oleur061Scf9165g01012.1
Oleur061Scf9165g00005.1
Oleur061Scf9166g11012.1
Oleur061Scf9168g12014.1
Oleur061Scf9170t13010.1
Oleur061Scf9171g00005.1
Oleur061Scf9173g02004.1
Oleur061Scf9173g05024.1
