# Supplementary material for: OliveAtlas: A Gene Expression Atlas Tool for Olea europaea
Source: Plants (Basel). 2023 Mar 10;12(6):1274. doi: 10.3390/plants12061274 (PMC10053119; doi:10.3390/plants12061274)
Supplement: Supplementary file 1 [file plants-12-01274-s001.zip › Table S3 - enrichment specific genes venn.xlsx]

## Sheet: Leaves
ID	Description	GeneRatio	BgRatio	pvalue	p.adjust	qvalue	geneID	Count
GO:0019684	photosynthesis, light reaction	71/1563	126/13178	1.36917e-33	1.36917e-33	2.19788e-30	AT2G21970/AT5G01530/AT4G03280/AT1G22700/AT4G15510/AT1G64150/AT4G12800/ATCG00340/ATCG00270/AT1G08380/AT4G00895/AT1G55480/AT1G55670/AT3G18680/AT1G03600/AT2G46820/AT5G01920/AT5G39830/AT1G18730/AT1G55370/AT5G08720/AT3G54050/AT3G50820/AT1G54780/AT1G70760/AT1G68830/AT1G75690/AT1G15980/AT4G09650/AT4G02530/AT2G30570/AT1G29930/AT1G16720/AT1G45474/AT5G24120/AT2G34420/AT1G60950/AT5G52100/AT5G64040/AT1G67700…	71
GO:0015979	photosynthesis	84/1563	193/13178	7.7432e-29	7.7432e-29	6.21494e-26	AT2G21970/AT5G01530/AT4G03280/AT1G22700/AT4G15510/AT1G64150/AT4G12800/ATCG00340/ATCG00270/AT1G08380/AT4G00895/AT1G55480/AT1G55670/AT1G32060/AT3G18680/AT1G03600/AT2G46820/AT5G01920/AT5G39830/AT3G63540/AT1G18730/AT1G55370/AT5G08720/AT3G54050/AT3G50820/AT1G54780/AT1G70760/AT3G01500/AT1G68830/AT1G75690/AT1G15980/AT4G09650/AT4G02530/AT2G30570/AT1G29930/AT1G56190/AT1G16720/AT4G01037/AT1G45474/AT5G24120…	84
GO:0009767	photosynthetic electron transport chain	32/1563	49/13178	1.50522e-18	1.50522e-18	8.05425e-16	AT4G03280/AT4G12800/ATCG00270/AT1G08380/AT4G00895/AT1G55670/AT2G46820/AT1G18730/AT1G55370/AT3G54050/AT3G50820/AT1G70760/AT1G15980/AT4G09650/AT1G60950/AT5G64040/AT1G64770/AT4G01050/AT5G49740/ATCG00020/AT2G05620/AT3G01440/AT3G21200/AT1G60600/AT4G05180/AT5G59400/AT3G18890/AT1G14150/ATCG00680/AT2G01918/AT5G66190/AT4G04640	32
GO:0006091	generation of precursor metabolites and energy	87/1563	303/13178	9.0479e-16	9.0479e-16	3.63107e-13	AT2G21970/AT5G01530/AT4G03280/AT1G22700/AT5G09660/AT4G15510/AT1G64150/AT4G12800/AT3G15840/AT5G19220/AT2G36580/ATCG00340/ATCG00270/ATCG00430/AT1G08380/AT4G00895/AT1G55480/AT1G55670/AT3G18680/AT1G03600/AT2G46820/AT5G01920/AT5G39830/AT1G18730/AT1G55370/AT5G08720/AT3G54050/AT3G50820/AT1G54780/AT1G70760/AT3G25805/AT1G68830/AT1G75690/AT4G26530/AT1G15980/AT4G09650/AT4G02530/AT2G30570/AT1G07030/AT1G29930…	87
GO:0009765	photosynthesis, light harvesting	21/1563	33/13178	2.73551e-12	2.73551e-12	8.78241e-10	AT2G21970/AT5G01530/ATCG00340/ATCG00270/AT1G08380/AT1G55480/AT1G03600/AT5G39830/AT1G54780/AT1G75690/AT4G02530/AT1G29930/AT1G45474/AT2G34420/AT1G15820/ATCG00080/AT4G10340/AT5G57030/AT5G54270/AT3G61470/AT2G05070	21
GO:0009773	photosynthetic electron transport in photosystem I	14/1563	16/13178	9.84764e-12	9.84764e-12	2.63468e-09	AT4G12800/AT4G00895/AT1G55670/AT2G46820/AT1G18730/AT1G55370/AT3G54050/AT1G70760/AT1G15980/AT4G09650/AT5G64040/AT1G64770/AT2G05620/AT5G59400	14
GO:0022900	electron transport chain	35/1563	93/13178	1.27949e-10	1.27949e-10	2.93416e-08	AT4G03280/AT4G12800/AT3G15840/ATCG00270/AT1G08380/AT4G00895/AT1G55670/AT2G46820/AT1G18730/AT1G55370/AT3G54050/AT3G50820/AT1G70760/AT1G15980/AT4G09650/AT1G60950/AT5G64040/AT1G64770/AT4G01050/AT5G49740/ATCG00020/AT2G05620/AT3G01440/AT3G21200/AT1G60600/AT4G05180/AT5G59400/AT3G18890/AT1G14150/ATCG00720/ATCG00680/AT2G01918/AT3G10370/AT5G66190/AT4G04640	35
GO:0009751	response to salicylic acid	67/1563	256/13178	1.78635e-10	1.78635e-10	3.58445e-08	AT2G25000/AT3G56400/AT5G10750/AT2G23200/AT3G47090/AT1G12990/AT5G46050/AT1G11350/AT3G13950/AT1G61340/AT1G25390/AT2G19130/AT1G66920/AT5G67080/AT5G53110/AT2G17520/AT2G46150/AT3G15760/AT4G29780/AT3G49780/AT5G67350/AT4G11070/AT4G33920/AT1G21270/AT2G02450/AT1G49010/AT2G23450/AT3G26600/AT3G04290/AT1G70250/AT2G40000/AT3G26210/AT5G36970/AT2G46400/AT1G21250/AT5G08520/AT1G21910/AT5G46070/AT4G11000/AT1G56250…	67
GO:0016102	diterpenoid biosynthetic process	16/1563	28/13178	1.0711e-08	1.0711e-08	1.91044e-06	AT4G02780/AT1G12610/AT1G68320/AT4G17600/AT1G15550/AT5G23960/AT3G25820/AT4G21200/AT1G54570/AT4G16730/AT4G16740/AT2G36690/AT5G51810/AT1G70080/AT1G30040/AT4G32980	16
GO:0009611	response to wounding	92/1563	447/13178	5.84356e-08	5.84356e-08	8.50773e-06	AT5G47240/AT2G21970/AT5G16010/AT5G48150/AT1G22570/AT2G36780/AT2G27690/AT5G10750/AT2G26695/AT3G14840/AT1G19020/AT1G17840/AT4G21440/AT1G76650/AT1G06620/AT5G46050/AT3G13950/AT1G61340/AT2G16890/AT4G14746/AT4G21780/AT1G55480/AT5G67080/AT3G44540/AT2G39420/AT5G12010/AT4G29780/AT3G13790/AT4G36950/AT4G21920/AT3G49780/AT3G12500/AT3G19660/AT4G33920/AT5G50200/AT1G30135/AT1G70820/AT2G02450/AT2G23450/AT2G27310…	92
GO:0015994	chlorophyll metabolic process	35/1563	114/13178	6.01271e-08	6.01271e-08	8.50773e-06	AT2G21960/AT5G40850/AT2G06520/AT1G22850/AT1G14345/AT5G56850/AT4G12800/AT4G17600/AT1G08550/AT1G04620/AT1G31330/AT3G63540/AT3G15520/AT1G58290/AT4G14690/AT3G59400/AT1G03630/AT2G42810/AT1G44446/AT3G51820/AT5G56860/AT1G67700/AT1G74470/AT5G13630/AT5G50920/AT5G44190/AT3G60690/AT5G58250/AT3G27160/AT4G25080/AT2G20570/AT3G16520/AT5G40950/AT5G66530/AT1G57770	35
GO:0006721	terpenoid metabolic process	40/1563	140/13178	6.49219e-08	6.49219e-08	8.50773e-06	AT1G14345/AT4G02780/AT1G12610/AT1G68320/AT4G17600/AT1G15550/AT1G08550/AT1G52340/AT5G23960/AT4G17190/AT4G25700/AT4G00370/AT5G12010/AT4G25650/AT3G25820/AT1G61680/AT4G21200/AT5G63910/AT4G34640/AT3G19270/AT1G54570/AT5G17230/AT2G32640/AT5G08520/AT4G16730/AT4G16740/AT2G29090/AT5G57030/AT5G36110/AT3G47070/AT5G04760/AT2G36690/AT1G78950/AT2G27290/AT5G51810/AT5G10770/AT1G70080/AT1G30040/AT4G32980/AT1G57770	40
GO:0006720	isoprenoid metabolic process	45/1563	167/13178	6.88987e-08	6.88987e-08	8.50773e-06	AT1G78510/AT1G14345/AT4G02780/AT1G12610/AT1G68320/AT4G17600/AT1G15550/AT1G08550/AT1G52340/AT5G23960/AT4G17190/AT4G25700/AT4G00370/AT5G12010/AT4G13830/AT4G25650/AT3G25820/AT1G61680/AT1G18980/AT4G21200/AT5G63910/AT4G34640/AT3G19270/AT1G54570/AT5G17230/AT2G32640/AT1G10830/AT5G08520/AT4G16730/AT4G16740/AT2G29090/AT5G57030/AT5G36110/AT3G47070/AT5G04760/AT2G36690/AT1G78950/AT2G27290/AT5G51810/AT5G10770…	45
GO:0016101	diterpenoid metabolic process	16/1563	31/13178	7.45833e-08	7.45833e-08	8.55184e-06	AT4G02780/AT1G12610/AT1G68320/AT4G17600/AT1G15550/AT5G23960/AT3G25820/AT4G21200/AT1G54570/AT4G16730/AT4G16740/AT2G36690/AT5G51810/AT1G70080/AT1G30040/AT4G32980	16
GO:0014070	response to organic cyclic compound	95/1563	471/13178	9.74925e-08	9.74925e-08	1.04334e-05	AT2G25000/AT3G56400/AT2G15220/AT5G10750/AT2G23200/AT3G47090/AT2G26695/AT1G12990/AT5G46050/AT1G11350/AT3G13950/AT1G61340/AT3G47570/AT3G51550/AT3G61460/AT1G25390/AT2G19130/AT1G66920/AT5G67080/AT5G53110/AT2G17520/AT2G39420/AT2G46150/AT3G15760/AT4G29780/AT4G21920/AT3G49780/AT5G67350/AT4G11070/AT4G33920/AT3G59410/AT1G21270/AT2G02450/AT1G49010/AT2G23450/AT2G27310/AT3G26600/AT5G63130/AT5G47740/AT1G76360…	95
GO:0006778	porphyrin-containing compound metabolic process	46/1563	178/13178	1.91003e-07	1.91003e-07	1.91631e-05	AT2G21960/AT5G40850/AT2G06520/AT1G22850/AT1G14345/AT2G15220/AT5G56850/AT4G12800/AT4G17600/AT1G08550/AT1G04620/AT1G31330/AT3G63540/AT3G15520/AT1G58290/AT1G72030/AT4G14690/AT3G59400/AT1G03630/AT2G42810/AT1G44446/AT2G40475/AT3G51820/AT1G63850/AT5G14910/AT3G29240/AT5G56860/AT1G67700/AT1G74470/AT5G13630/AT5G50920/AT5G44190/AT3G21200/AT3G60690/AT5G58250/AT3G21870/AT3G23530/AT1G52230/AT3G27160/AT4G25080…	46
GO:0033013	tetrapyrrole metabolic process	51/1563	207/13178	2.16105e-07	2.16105e-07	2.04062e-05	AT2G21960/AT5G40850/AT2G06520/AT1G15500/AT1G22850/AT1G14345/AT2G15220/AT1G10657/AT5G56850/AT4G12800/AT4G17600/AT1G08550/AT1G04620/AT1G31330/AT3G63540/AT3G15520/AT1G58290/AT1G72030/AT4G14690/AT3G59400/AT1G03630/AT2G42810/AT1G44446/AT2G40475/AT3G51820/AT1G63850/AT5G14910/AT3G29240/AT5G56860/AT1G67700/AT1G74470/AT5G13630/AT5G50920/AT5G44190/AT3G21200/AT3G60690/AT5G58250/AT1G22400/AT3G21870/AT3G23530…	51
GO:0009768	photosynthesis, light harvesting in photosystem I	11/1563	17/13178	3.95329e-07	3.95329e-07	3.52559e-05	AT5G01530/ATCG00340/AT1G08380/AT1G29930/AT1G45474/AT2G34420/AT1G15820/AT4G10340/AT5G54270/AT3G61470/AT2G05070	11
GO:0033014	tetrapyrrole biosynthetic process	26/1563	80/13178	8.77244e-07	8.77244e-07	7.41162e-05	AT5G40850/AT4G12800/AT4G17600/AT3G15520/AT1G58290/AT4G14690/AT3G59400/AT1G03630/AT2G42810/AT1G44446/AT3G51820/AT1G63850/AT5G14910/AT5G56860/AT1G74470/AT5G13630/AT5G50920/AT5G44190/AT3G21200/AT5G58250/AT3G27160/AT4G25080/AT2G20570/AT3G16520/AT5G66530/AT5G65890	26
GO:0009658	chloroplast organization	46/1563	193/13178	2.25631e-06	2.25631e-06	0.000181099	AT2G34620/AT4G18570/AT3G07700/AT5G49940/AT5G58140/AT4G01150/AT4G12800/AT3G25690/AT1G08540/AT3G23400/AT3G56290/AT3G18680/AT2G46820/AT1G44000/AT5G08050/AT1G42550/AT1G66840/AT3G25805/AT3G07630/AT3G02380/AT1G32080/AT5G24120/AT1G15510/AT5G56860/AT1G09340/AT5G50920/AT1G45230/AT4G04850/AT5G44190/AT4G34020/AT3G19220/AT2G36650/AT3G09250/AT5G67385/AT3G10350/AT3G15354/AT3G63190/AT5G24314/AT2G30520/AT3G08010…	46
GO:0006779	porphyrin-containing compound biosynthetic process	24/1563	75/13178	3.12375e-06	3.12375e-06	0.000238783	AT5G40850/AT4G12800/AT4G17600/AT3G15520/AT1G58290/AT4G14690/AT3G59400/AT1G03630/AT2G42810/AT1G44446/AT3G51820/AT1G63850/AT5G56860/AT1G74470/AT5G13630/AT5G50920/AT5G44190/AT3G21200/AT5G58250/AT3G27160/AT4G25080/AT2G20570/AT3G16520/AT5G65890	24
GO:0009642	response to light intensity	54/1563	249/13178	6.64546e-06	6.64546e-06	0.000484896	AT2G21970/AT3G48240/AT5G16010/AT1G14345/AT1G18660/AT5G58070/AT1G55480/AT2G17880/AT1G03600/AT3G17180/AT4G13010/AT5G64180/AT4G14890/AT4G14690/AT5G64940/AT2G45600/AT3G50820/AT4G18290/AT1G68830/AT2G42975/AT1G08810/AT4G25290/AT2G43010/AT1G45474/AT1G60950/AT4G00750/AT5G19190/AT3G28910/AT5G13630/AT4G38810/AT4G04850/AT2G05620/AT2G30150/AT1G50450/AT5G43470/AT5G54270/AT1G76410/AT2G27290/AT5G65380/AT2G45430…	54
GO:0046148	pigment biosynthetic process	34/1563	133/13178	9.42189e-06	9.42189e-06	0.000657592	AT5G40850/AT1G69690/AT2G47460/AT4G17600/AT2G16890/AT4G25700/AT3G15520/AT1G58290/AT4G14690/AT3G59400/AT1G03630/AT2G42810/AT1G44446/AT5G47740/AT3G51820/AT5G54160/AT5G17230/AT5G56860/AT1G74470/AT5G13630/AT5G50920/AT1G25425/AT5G44190/AT3G21200/AT5G58250/AT5G57030/AT5G13930/AT3G27160/AT2G36790/AT4G25080/AT2G43000/AT2G20570/AT3G16520/AT3G27210	34
GO:0009657	plastid organization	55/1563	259/13178	1.05226e-05	1.05226e-05	0.000703813	AT2G34620/AT4G31850/AT4G18570/AT3G07700/AT3G06730/AT5G49940/AT5G58140/AT4G31780/AT4G01150/AT4G12800/AT3G25690/AT1G08540/AT3G23400/AT3G56290/AT3G18680/AT2G46820/AT1G44000/AT5G22830/AT5G08050/AT1G42550/AT1G66840/AT3G25805/AT3G07630/AT2G02450/AT3G02380/AT1G44575/AT1G32080/AT1G56190/AT5G24120/AT1G15510/AT5G56860/AT1G09340/AT5G50920/AT1G45230/AT4G04850/AT5G44190/AT4G34020/AT3G19220/AT2G36650/AT3G09250…	55
GO:0015995	chlorophyll biosynthetic process	20/1563	62/13178	1.78505e-05	1.78505e-05	0.00114619	AT5G40850/AT4G17600/AT3G15520/AT1G58290/AT4G14690/AT3G59400/AT1G03630/AT2G42810/AT1G44446/AT3G51820/AT5G56860/AT1G74470/AT5G13630/AT5G50920/AT5G44190/AT5G58250/AT3G27160/AT4G25080/AT2G20570/AT3G16520	20
GO:0010196	nonphotochemical quenching	9/1563	16/13178	2.37964e-05	2.37964e-05	0.0014148	AT4G03280/AT3G15840/AT5G45680/AT5G08050/AT1G44575/AT1G15820/AT4G10340/AT1G74730/AT5G43050	9
GO:1990066	energy quenching	9/1563	16/13178	2.37964e-05	2.37964e-05	0.0014148	AT4G03280/AT3G15840/AT5G45680/AT5G08050/AT1G44575/AT1G15820/AT4G10340/AT1G74730/AT5G43050	9
GO:0042440	pigment metabolic process	44/1563	198/13178	2.46814e-05	2.46814e-05	0.001415	AT5G40850/AT1G69690/AT1G22850/AT1G14345/AT2G47460/AT1G62780/AT4G17600/AT2G16890/AT4G25700/AT3G15520/AT1G58290/AT4G14690/AT3G59400/AT1G03630/AT2G42810/AT1G44446/AT1G75170/AT5G47740/AT3G51820/AT5G54160/AT5G17230/AT5G56860/AT5G11260/AT1G74470/AT5G13630/AT5G50920/AT1G25425/AT5G44190/AT3G21200/AT3G60690/AT5G58250/AT5G57030/AT5G13930/AT3G27160/AT2G36790/AT4G25080/AT2G43000/AT2G20570/AT3G16520/AT5G40950…	44
GO:0008299	isoprenoid biosynthetic process	30/1563	117/13178	2.90863e-05	2.90863e-05	0.00161004	AT1G78510/AT1G14345/AT4G02780/AT1G12610/AT1G68320/AT4G17600/AT1G15550/AT1G52340/AT5G23960/AT4G17190/AT4G25700/AT4G13830/AT3G25820/AT1G61680/AT4G21200/AT1G54570/AT5G17230/AT1G10830/AT5G08520/AT4G16730/AT4G16740/AT5G57030/AT5G04760/AT2G36690/AT1G78950/AT5G51810/AT1G70080/AT5G58770/AT1G30040/AT4G32980	30
GO:0050832	defense response to fungus	70/1563	371/13178	4.82531e-05	4.82531e-05	0.00258196	AT2G25000/AT3G56400/AT2G22240/AT3G19680/AT5G10750/AT4G20970/AT5G05600/AT2G23200/AT3G47090/AT2G26695/AT5G26170/AT3G13950/AT4G14746/AT2G34930/AT3G51550/AT1G25390/AT2G19130/AT2G29990/AT5G67080/AT5G53110/AT2G46150/AT3G15760/AT4G29780/AT3G13790/AT4G21920/AT3G49780/AT3G12500/AT5G67350/AT3G25820/AT4G11070/AT4G33920/AT3G21690/AT5G60280/AT2G27310/AT3G26600/AT5G63130/AT1G76360/AT1G29050/AT1G70250/AT3G26210…	70
GO:0006820	anion transport	35/1563	150/13178	5.68064e-05	5.68064e-05	0.00294159	AT1G08230/AT1G69850/AT5G12080/AT5G20480/AT4G21120/AT5G58140/AT4G26180/AT3G26570/AT3G18440/AT1G68740/AT5G14040/AT4G00370/AT4G17970/AT2G16990/AT5G50200/AT4G08300/AT2G26900/AT5G24030/AT1G76430/AT1G12940/AT5G12860/AT3G19490/AT5G51160/AT1G29290/AT4G32272/AT4G27720/AT5G64290/AT1G52190/AT5G44070/AT1G12480/AT3G51895/AT3G01550/AT4G18910/AT5G06570/AT1G62280	35
GO:1901463	regulation of tetrapyrrole biosynthetic process	9/1563	18/13178	8.09672e-05	8.09672e-05	0.00397401	AT5G40850/AT4G17600/AT4G14690/AT2G42810/AT5G56860/AT5G50920/AT5G44190/AT3G21200/AT2G20570	9
GO:0016114	terpenoid biosynthetic process	25/1563	95/13178	8.30931e-05	8.30931e-05	0.00397401	AT4G02780/AT1G12610/AT1G68320/AT4G17600/AT1G15550/AT1G52340/AT5G23960/AT4G17190/AT4G25700/AT3G25820/AT1G61680/AT4G21200/AT1G54570/AT5G17230/AT5G08520/AT4G16730/AT4G16740/AT5G57030/AT5G04760/AT2G36690/AT1G78950/AT5G51810/AT1G70080/AT1G30040/AT4G32980	25
GO:0009639	response to red or far red light	52/1563	259/13178	8.72818e-05	8.72818e-05	0.00397401	AT3G48240/AT5G48150/AT5G03220/AT1G18660/AT5G23060/AT1G06040/AT1G15550/AT1G08540/AT2G16890/AT4G00050/AT1G52510/AT4G13010/AT5G64180/AT1G72030/AT4G14690/AT2G42810/AT2G42975/AT2G21650/AT5G62140/AT4G25290/AT2G43010/AT1G62400/AT5G24120/AT5G11260/AT1G53090/AT3G28910/AT5G13630/AT3G06410/AT2G47890/AT2G26990/AT2G29090/AT5G58900/AT3G15354/AT2G37970/AT3G55370/AT5G51810/AT2G45430/AT1G67900/AT3G21670/AT5G47610…	52
GO:0010207	photosystem II assembly	11/1563	26/13178	8.90069e-05	8.90069e-05	0.00397401	AT1G64150/AT1G55480/AT1G03600/AT3G50820/AT1G16720/AT5G24120/AT4G10340/AT5G35100/AT1G71500/AT1G79040/ATCG00680	11
GO:1901698	response to nitrogen compound	81/1563	453/13178	8.91221e-05	8.91221e-05	0.00397401	AT3G19680/AT5G10750/AT2G23200/AT2G39710/AT1G12990/AT2G29120/AT5G46050/AT3G13950/AT1G61340/AT3G47570/AT3G61460/AT1G25390/AT2G19130/AT5G67080/AT5G66200/AT3G15760/AT4G29780/AT4G36950/AT3G49780/AT5G67350/AT4G11070/AT4G33920/AT3G59410/AT5G50200/AT2G23450/AT2G27310/AT5G62150/AT5G63130/AT1G76360/AT5G38700/AT1G29050/AT3G23160/AT3G51480/AT3G26510/AT1G12940/AT2G38780/AT3G26210/AT5G49700/AT1G03020/AT1G80110…	81
GO:0006811	ion transport	67/1563	361/13178	0.000116227	0.000116227	0.00504256	AT1G08230/AT1G69850/AT5G12080/AT3G51860/AT5G20480/AT4G21120/AT1G64150/AT5G58140/AT4G26180/AT2G39210/AT2G29120/ATCG00430/AT3G26570/AT1G05300/AT3G18440/AT1G68740/AT1G01580/AT5G14040/AT4G00370/AT5G22830/AT1G57610/AT4G17970/AT1G55910/AT2G16990/AT5G14880/AT1G70300/AT5G53130/AT5G50200/AT5G57350/AT4G03560/AT4G08300/AT1G07030/AT2G26900/AT5G24030/AT5G63130/AT1G76430/AT3G51480/AT1G12940/AT5G12860/AT3G53720…	67
GO:0070542	response to fatty acid	63/1563	335/13178	0.000124895	0.000124895	0.00527605	AT3G23240/AT1G22570/AT3G56400/AT2G39730/AT5G27380/AT5G10750/AT2G18193/AT5G05600/AT2G26695/AT5G26170/AT1G06620/AT5G46050/AT1G61340/AT4G19810/AT5G67080/AT2G39420/AT3G15760/AT4G29780/AT4G36950/AT4G21920/AT4G33920/AT3G21690/AT1G30135/AT1G70820/AT3G46660/AT2G27310/AT5G62150/AT5G47220/AT5G38700/AT1G05010/AT3G51480/AT1G55020/AT3G03860/AT2G46400/AT3G50660/AT1G80110/AT1G21910/AT4G38810/AT2G15760/AT5G06750…	63
GO:0006775	fat-soluble vitamin metabolic process	9/1563	19/13178	0.000137679	0.000137679	0.00552528	AT1G18870/AT4G17600/AT5G08740/AT5G04490/AT1G74470/AT1G23360/AT1G60600/AT2G18950/AT1G64970	9
GO:0042362	fat-soluble vitamin biosynthetic process	9/1563	19/13178	0.000137679	0.000137679	0.00552528	AT1G18870/AT4G17600/AT5G08740/AT5G04490/AT1G74470/AT1G23360/AT1G60600/AT2G18950/AT1G64970	9
GO:0010243	response to organonitrogen compound	69/1563	380/13178	0.00018241	0.00018241	0.00714187	AT3G19680/AT5G10750/AT2G39710/AT1G12990/AT2G29120/AT5G46050/AT3G13950/AT1G61340/AT3G47570/AT3G61460/AT1G25390/AT2G19130/AT5G67080/AT5G66200/AT3G15760/AT4G29780/AT4G36950/AT3G49780/AT4G11070/AT4G33920/AT3G59410/AT2G23450/AT2G27310/AT5G63130/AT1G76360/AT5G38700/AT1G29050/AT3G23160/AT3G51480/AT3G26510/AT2G38780/AT3G26210/AT5G49700/AT3G27540/AT5G06750/AT4G23730/AT4G27720/AT4G11000/AT1G77120/AT1G56250…	69
GO:0009753	response to jasmonic acid	62/1563	333/13178	0.000188058	0.000188058	0.00718767	AT3G23240/AT1G22570/AT3G56400/AT2G39730/AT5G27380/AT5G10750/AT2G18193/AT5G05600/AT2G26695/AT5G26170/AT1G06620/AT5G46050/AT1G61340/AT4G19810/AT5G67080/AT2G39420/AT3G15760/AT4G29780/AT4G36950/AT4G21920/AT4G33920/AT3G21690/AT1G30135/AT1G70820/AT3G46660/AT2G27310/AT5G62150/AT5G47220/AT5G38700/AT3G51480/AT1G55020/AT3G03860/AT2G46400/AT3G50660/AT1G80110/AT1G21910/AT4G38810/AT2G15760/AT5G06750/AT4G16740…	62
GO:0015698	inorganic anion transport	17/1563	57/13178	0.000221236	0.000221236	0.00817472	AT3G26570/AT1G68740/AT5G14040/AT5G50200/AT4G08300/AT5G24030/AT1G76430/AT1G12940/AT5G51160/AT1G29290/AT4G27720/AT1G52190/AT5G44070/AT3G51895/AT4G18910/AT5G06570/AT1G62280	17
GO:0009686	gibberellin biosynthetic process	9/1563	20/13178	0.000224068	0.000224068	0.00817472	AT4G02780/AT1G12610/AT1G68320/AT1G15550/AT4G21200/AT2G36690/AT5G51810/AT1G30040/AT4G32980	9
GO:0010380	regulation of chlorophyll biosynthetic process	8/1563	17/13178	0.000347608	0.000347608	0.0119898	AT5G40850/AT4G17600/AT4G14690/AT2G42810/AT5G56860/AT5G50920/AT5G44190/AT2G20570	8
GO:0031347	regulation of defense response	74/1563	423/13178	0.000350396	0.000350396	0.0119898	AT2G25000/AT1G22570/AT3G56400/AT3G19680/AT5G08380/AT5G10750/AT5G05600/AT2G23200/AT3G47090/AT3G02150/AT3G14840/AT1G12990/AT3G13950/AT3G47570/AT1G25390/AT2G19130/AT1G66920/AT5G67080/AT5G48380/AT4G29780/AT4G36950/AT3G59280/AT4G36540/AT5G67350/AT4G33920/AT3G21690/AT5G62570/AT3G17980/AT1G30135/AT1G75170/AT4G34530/AT2G23450/AT3G26600/AT1G56190/AT1G76360/AT5G47220/AT5G38700/AT1G29050/AT5G65470/AT3G51480…	74
GO:0009685	gibberellin metabolic process	9/1563	21/13178	0.000351044	0.000351044	0.0119898	AT4G02780/AT1G12610/AT1G68320/AT1G15550/AT4G21200/AT2G36690/AT5G51810/AT1G30040/AT4G32980	9
GO:0009409	response to cold	57/1563	307/13178	0.000361145	0.000361145	0.0120778	AT1G01860/AT4G35090/AT2G39730/AT4G17090/AT1G12610/AT3G08920/AT1G62780/AT5G58070/AT4G31420/AT1G32060/AT5G04530/AT5G20250/AT4G29780/AT3G54050/AT3G01500/AT4G09650/AT1G56600/AT3G26420/AT2G38760/AT1G08810/AT2G36145/AT1G45474/AT1G10930/AT4G03150/AT1G09340/AT5G13630/AT1G21910/AT2G17870/AT1G42970/AT5G13400/AT3G11410/AT1G78995/AT1G77120/AT1G50450/AT1G67280/AT3G21870/AT2G45660/AT1G77490/AT1G74520/AT3G26650…	57
GO:1901401	regulation of tetrapyrrole metabolic process	11/1563	30/13178	0.000401176	0.000401176	0.0131427	AT5G40850/AT4G17600/AT4G14690/AT2G42810/AT5G56860/AT5G50920/AT5G44190/AT3G21200/AT4G01935/AT2G20570/AT3G50685	11
GO:0002376	immune system process	60/1563	329/13178	0.000416814	0.000416814	0.0133819	AT1G56120/AT3G56400/AT2G23200/AT5G20480/AT3G47090/AT3G14840/AT3G13950/AT1G25390/AT2G19130/AT1G66920/AT5G67080/AT2G46150/AT4G29780/AT4G36540/AT3G49780/AT5G67350/AT4G11070/AT4G33920/AT3G21690/AT4G34530/AT3G07040/AT2G23450/AT2G27310/AT3G26600/AT5G63130/AT1G76360/AT5G47220/AT1G70250/AT3G20600/AT3G51480/AT3G26210/AT1G22610/AT3G28910/AT3G62600/AT5G06750/AT4G11000/AT1G56250/AT5G60900/AT2G35930/AT5G43470…	60
GO:0010114	response to red light	17/1563	60/13178	0.000433954	0.000433954	0.013659	AT1G15550/AT1G08540/AT4G14690/AT2G21650/AT2G43010/AT5G24120/AT5G11260/AT3G06410/AT2G47890/AT2G29090/AT5G58900/AT1G67900/AT3G23880/AT4G32280/AT1G30040/AT2G05070/AT2G39840	17
GO:1901617	organic hydroxy compound biosynthetic process	32/1563	148/13178	0.000503389	0.000503389	0.0155399	AT2G22240/AT1G18870/AT3G30180/AT2G47460/AT4G17600/AT3G12120/AT1G52340/AT5G57800/AT4G23690/AT3G07270/AT1G64160/AT5G62570/AT5G04490/AT5G40390/AT4G34640/AT5G54160/AT1G54570/AT3G50660/AT5G08520/AT1G74470/AT1G02205/AT4G34020/AT5G04760/AT2G18950/AT5G51110/AT2G36790/AT2G29630/AT5G05690/AT2G45400/AT5G58770/AT1G64970/AT5G10170	32
GO:0030091	protein repair	8/1563	18/13178	0.000560921	0.000560921	0.0169892	AT1G55480/AT1G03600/AT5G39830/AT1G54780/AT1G75690/AT4G02530/AT1G67700/AT4G34020	8
GO:0009813	flavonoid biosynthetic process	16/1563	57/13178	0.000709808	0.000709808	0.0211005	AT1G69690/AT2G47460/AT1G62780/AT2G16890/AT5G05270/AT4G25640/AT5G47740/AT5G54160/AT5G08640/AT5G13930/AT3G23530/AT2G36790/AT2G43000/AT3G27210/AT2G45400/AT5G07990	16
GO:0010200	response to chitin	35/1563	170/13178	0.00073341	0.00073341	0.0214057	AT3G19680/AT5G10750/AT1G12990/AT3G13950/AT3G47570/AT3G61460/AT1G25390/AT5G66200/AT4G29780/AT4G36950/AT3G49780/AT4G33920/AT2G27310/AT5G63130/AT1G76360/AT5G38700/AT1G29050/AT3G23160/AT5G49700/AT3G27540/AT5G06750/AT4G27720/AT1G56250/AT2G36650/AT3G52870/AT4G14450/AT1G70090/AT2G48010/AT1G80450/AT5G13100/AT3G05490/AT3G57450/AT4G36550/AT1G19210/AT2G42760	35
GO:0042180	cellular ketone metabolic process	29/1563	133/13178	0.000782471	0.000782471	0.0224298	AT1G78510/AT5G09660/AT1G18870/AT1G12610/AT1G68320/AT1G52340/AT5G67080/AT4G13830/AT5G08740/AT4G33920/AT3G59410/AT5G62570/AT4G03560/AT2G40000/AT1G18440/AT5G08520/AT1G23360/AT5G33340/AT1G60600/AT5G57030/AT5G13930/AT1G67280/AT1G69040/AT5G04760/AT3G24200/AT3G27160/AT4G34410/AT3G10370/AT4G32980	29
GO:0007623	circadian rhythm	26/1563	115/13178	0.00081199	0.00081199	0.0224734	AT1G69690/AT5G58140/AT4G15248/AT3G46780/AT3G51550/AT3G01060/AT4G13010/AT4G18020/AT4G00150/AT5G24930/AT5G64940/AT3G54810/AT4G18290/AT1G68830/AT3G46640/AT3G54500/AT3G09600/AT5G56860/AT5G11260/AT1G09340/AT2G47890/AT3G07650/AT3G15354/AT4G13930/AT2G32950/AT3G14620	26
GO:0048511	rhythmic process	26/1563	115/13178	0.00081199	0.00081199	0.0224734	AT1G69690/AT5G58140/AT4G15248/AT3G46780/AT3G51550/AT3G01060/AT4G13010/AT4G18020/AT4G00150/AT5G24930/AT5G64940/AT3G54810/AT4G18290/AT1G68830/AT3G46640/AT3G54500/AT3G09600/AT5G56860/AT5G11260/AT1G09340/AT2G47890/AT3G07650/AT3G15354/AT4G13930/AT2G32950/AT3G14620	26
GO:0042548	regulation of photosynthesis, light reaction	9/1563	24/13178	0.00112158	0.00112158	0.0300072	AT1G55670/AT3G18680/AT5G01920/AT5G08720/AT3G50820/AT1G68830/AT2G30570/AT1G71500/AT4G33470	9
GO:0048544	recognition of pollen	9/1563	24/13178	0.00112158	0.00112158	0.0300072	AT1G11410/AT1G34300/AT4G27290/AT1G11300/AT1G11350/AT2G19130/AT4G03230/AT1G71820/AT4G21380	9
GO:1901615	organic hydroxy compound metabolic process	49/1563	267/13178	0.00117448	0.00117448	0.0309074	AT2G22240/AT1G18870/AT3G30180/AT2G47460/AT4G17600/AT3G12120/AT2G43820/AT1G52340/AT5G67080/AT5G57800/AT4G23690/AT1G33990/AT3G07270/AT3G06350/AT1G64160/AT5G62570/AT5G04490/AT5G40390/AT4G14750/AT4G34640/AT3G19270/AT5G54160/AT1G54570/AT2G23620/AT4G09900/AT3G50660/AT4G15440/AT5G08520/AT1G74470/AT5G33340/AT1G02205/AT2G29090/AT4G34020/AT1G67280/AT5G36110/AT5G04760/AT2G18950/AT5G51110/AT2G36790/AT4G18010…	49
GO:0010206	photosystem II repair	6/1563	12/13178	0.00134899	0.00134899	0.0349272	AT1G55480/AT1G03600/AT5G39830/AT1G54780/AT1G75690/AT4G02530	6
GO:0009965	leaf morphogenesis	20/1563	83/13178	0.00137755	0.00137755	0.0351005	AT1G53230/AT3G53020/AT1G01030/AT3G02150/AT1G17840/AT5G60970/AT3G61460/AT2G46870/AT1G68130/AT3G15030/AT3G50660/AT3G49720/AT5G08520/AT2G17040/AT1G52150/AT5G10250/AT4G36870/AT1G30210/AT2G42200/AT5G67420	20
GO:0019747	regulation of isoprenoid metabolic process	9/1563	25/13178	0.00156996	0.00156996	0.0393782	AT1G12610/AT1G68320/AT4G17600/AT1G52340/AT4G13830/AT1G54570/AT5G08520/AT5G04760/AT4G32980	9
GO:0019748	secondary metabolic process	74/1563	446/13178	0.00162496	0.00162496	0.0401305	AT5G16010/AT4G33040/AT3G56400/AT1G12610/AT2G18193/AT1G68320/AT1G17840/AT1G76880/AT3G13950/AT1G52340/AT3G43110/AT1G09310/AT2G29990/AT5G67080/AT3G44540/AT4G23690/AT5G53110/AT5G12010/AT1G76980/AT1G64160/AT4G33550/AT4G24700/AT5G63790/AT5G03110/AT2G41480/AT1G31240/AT3G21690/AT5G05340/AT1G75170/AT2G40475/AT5G62140/AT5G62150/AT5G47740/AT5G54160/AT5G15210/AT4G28940/AT5G65470/AT1G18140/AT4G31940/AT1G75030…	74
GO:0009638	phototropism	8/1563	21/13178	0.00188157	0.00188157	0.0457638	AT5G58140/AT3G44610/AT2G43010/AT5G48250/AT2G30520/AT5G04190/AT1G18810/AT2G44830	8
GO:0008037	cell recognition	9/1563	26/13178	0.00215144	0.00215144	0.0495896	AT1G11410/AT1G34300/AT4G27290/AT1G11300/AT1G11350/AT2G19130/AT4G03230/AT1G71820/AT4G21380	9
GO:0010109	regulation of photosynthesis	12/1563	41/13178	0.0021741	0.0021741	0.0495896	AT1G55670/AT3G18680/AT5G01920/AT5G08720/AT3G50820/AT1G68830/AT2G30570/AT3G49720/AT4G04850/AT1G71500/AT2G47400/AT4G33470	12
GO:0002682	regulation of immune system process	22/1563	98/13178	0.0021759	0.0021759	0.0495896	AT3G56400/AT5G20480/AT3G47090/AT3G14840/AT2G19130/AT4G36540/AT5G67350/AT4G33920/AT4G34530/AT3G26600/AT5G47220/AT3G51480/AT3G26210/AT3G62600/AT4G11000/AT5G60900/AT1G16110/AT4G14450/AT4G14465/AT3G57450/AT4G36550/AT5G24090	22
GO:0015977	carbon fixation	6/1563	13/13178	0.00225511	0.00225511	0.0495896	AT1G32060/AT3G54050/AT1G56190/AT1G42970/AT3G26650/AT2G47400	6
GO:0017014	protein nitrosylation	6/1563	13/13178	0.00225511	0.00225511	0.0495896	AT1G32060/AT1G09340/AT5G20630/AT4G05180/AT5G35100/AT3G26650	6
GO:0018119	peptidyl-cysteine S-nitrosylation	6/1563	13/13178	0.00225511	0.00225511	0.0495896	AT1G32060/AT1G09340/AT5G20630/AT4G05180/AT5G35100/AT3G26650	6
GO:0019253	reductive pentose-phosphate cycle	6/1563	13/13178	0.00225511	0.00225511	0.0495896	AT1G32060/AT3G54050/AT1G56190/AT1G42970/AT3G26650/AT2G47400	6
GO:0009644	response to high light intensity	14/1563	52/13178	0.00231762	0.00231762	0.0502755	AT2G21970/AT5G58070/AT1G55480/AT4G14890/AT4G14690/AT5G64940/AT3G50820/AT4G18290/AT1G45474/AT3G28910/AT2G05620/AT5G54270/AT3G61470/AT2G05070	14
GO:0090056	regulation of chlorophyll metabolic process	8/1563	22/13178	0.00265278	0.00265278	0.0567789	AT5G40850/AT4G17600/AT4G14690/AT2G42810/AT5G56860/AT5G50920/AT5G44190/AT2G20570	8
GO:0043467	regulation of generation of precursor metabolites and energy	9/1563	27/13178	0.00289212	0.00289212	0.061087	AT1G55670/AT3G18680/AT5G01920/AT5G08720/AT3G50820/AT1G68830/AT2G30570/AT1G71500/AT4G33470	9
GO:0031099	regeneration	5/1563	10/13178	0.00351289	0.00351289	0.07313	AT5G12840/AT5G64750/AT3G14020/AT3G54420/AT4G34410	5
GO:0019685	photosynthesis, dark reaction	6/1563	14/13178	0.0035534	0.0035534	0.07313	AT1G32060/AT3G54050/AT1G56190/AT1G42970/AT3G26650/AT2G47400	6
GO:0019750	chloroplast localization	8/1563	23/13178	0.00365021	0.00365021	0.0732443	AT5G58140/AT3G25690/AT1G42550/AT1G66840/AT1G01320/AT5G67385/AT4G28080/AT2G30520	8
GO:0051644	plastid localization	8/1563	23/13178	0.00365021	0.00365021	0.0732443	AT5G58140/AT3G25690/AT1G42550/AT1G66840/AT1G01320/AT5G67385/AT4G28080/AT2G30520	8
GO:0007166	cell surface receptor signaling pathway	9/1563	28/13178	0.00382028	0.00382028	0.0757106	AT1G79670/AT5G66200/AT1G16260/AT1G21270/AT2G23450/AT3G26600/AT1G21250/AT1G16110/AT3G53840	9
GO:0120251	hydrocarbon biosynthetic process	11/1563	39/13178	0.0045043	0.0045043	0.0880249	AT4G00730/AT5G23960/AT5G57800/AT1G61680/AT1G05010/AT1G10830/AT1G02205/AT5G57030/AT1G70080/AT4G28110/AT1G02500	11
GO:0002239	response to oomycetes	13/1563	50/13178	0.00455132	0.00455132	0.0880249	AT3G56400/AT2G39210/AT2G34930/AT3G59280/AT5G60280/AT5G24400/AT2G48070/AT5G43470/AT2G37710/AT5G20230/AT3G08870/AT3G11340/AT4G04960	13
GO:0009637	response to blue light	23/1563	111/13178	0.00510765	0.00510765	0.0970529	AT5G58140/AT3G52740/AT1G08540/AT3G44610/AT4G00050/AT4G13010/AT4G24700/AT4G14690/AT1G42550/AT1G66840/AT4G34530/AT1G08810/AT1G50020/AT2G43010/AT5G24120/AT1G53090/AT2G47890/AT5G48250/AT5G43470/AT2G30520/AT5G04190/AT1G18810/AT2G44830	23
GO:0042445	hormone metabolic process	18/1563	80/13178	0.00513903	0.00513903	0.0970529	AT3G63110/AT3G08510/AT3G30180/AT3G17180/AT2G28305/AT1G68130/AT4G33800/AT1G05680/AT5G54160/AT2G43010/AT3G50660/AT5G43270/AT2G37210/AT3G63440/AT4G33470/AT1G55320/AT5G05690/AT2G45400	18
GO:0010189	vitamin E biosynthetic process	5/1563	11/13178	0.00581569	0.00581569	0.104896	AT4G17600/AT5G04490/AT1G74470/AT2G18950/AT1G64970	5
GO:0042360	vitamin E metabolic process	5/1563	11/13178	0.00581569	0.00581569	0.104896	AT4G17600/AT5G04490/AT1G74470/AT2G18950/AT1G64970	5
GO:1900056	negative regulation of leaf senescence	5/1563	11/13178	0.00581569	0.00581569	0.104896	AT3G56400/AT5G44190/AT2G45680/AT2G43000/AT2G20570	5
GO:1905428	regulation of plant organ formation	5/1563	11/13178	0.00581569	0.00581569	0.104896	AT1G53230/AT3G02150/AT1G67260/AT1G30210/AT2G42200	5
GO:0042446	hormone biosynthetic process	12/1563	46/13178	0.00612107	0.00612107	0.109177	AT3G63110/AT3G08510/AT3G30180/AT3G17180/AT2G28305/AT1G68130/AT5G54160/AT2G43010/AT3G50660/AT2G37210/AT5G05690/AT2G45400	12
GO:0046165	alcohol biosynthetic process	13/1563	52/13178	0.00650665	0.00650665	0.114779	AT2G22240/AT4G17600/AT1G52340/AT3G07270/AT5G40390/AT1G54570/AT5G08520/AT4G34020/AT5G04760/AT5G51110/AT2G29630/AT5G58770/AT5G10170	13
GO:0071446	cellular response to salicylic acid stimulus	19/1563	88/13178	0.00658223	0.00658223	0.11485	AT3G56400/AT5G10750/AT1G11350/AT5G67080/AT4G29780/AT5G67350/AT3G26210/AT5G36970/AT5G43470/AT2G43710/AT1G16110/AT1G70090/AT2G28500/AT1G14780/AT5G67300/AT3G15810/AT3G50930/AT3G11340/AT5G13170	19
GO:0071396	cellular response to lipid	68/1563	428/13178	0.00698329	0.00698329	0.120538	AT3G23240/AT5G66730/AT1G06840/AT3G56400/AT4G02780/AT5G05600/AT2G38310/AT5G26170/AT1G18390/AT1G06620/ATCG00630/AT1G15550/AT2G41940/AT3G51550/AT3G61460/AT3G07360/AT5G22090/AT5G67080/AT5G15500/AT5G12010/AT4G36950/AT1G42550/AT1G05680/AT3G17980/AT1G48590/AT1G30135/AT5G41560/AT5G63910/AT2G27310/AT5G63130/AT5G47220/AT1G05010/AT3G51480/AT5G09960/AT1G10930/AT5G56860/AT2G46400/AT3G50660/AT5G11260/AT2G46680…	68
GO:0120252	hydrocarbon metabolic process	12/1563	47/13178	0.00735261	0.00735261	0.125563	AT4G00730/AT5G23960/AT5G57800/AT4G25700/AT1G61680/AT1G05010/AT1G10830/AT1G02205/AT5G57030/AT1G70080/AT4G28110/AT1G02500	12
GO:0040034	regulation of development, heterochronic	10/1563	36/13178	0.00746348	0.00746348	0.126114	AT1G53230/AT1G12610/AT3G02150/AT5G60970/AT5G12840/AT3G15030/AT5G43270/AT1G69440/AT4G24540/AT1G30210	10
GO:0009110	vitamin biosynthetic process	15/1563	65/13178	0.00797194	0.00797194	0.133045	AT5G57590/AT1G18870/AT4G17600/AT5G08740/AT5G04490/AT5G59750/AT1G74470/AT1G23360/AT2G30150/AT1G60600/AT2G18950/AT5G48840/AT4G11570/AT2G29630/AT1G64970	15
GO:0071229	cellular response to acid chemical	9/1563	31/13178	0.00803943	0.00803943	0.133045	AT1G18390/AT2G29120/AT1G05680/AT1G32080/AT3G51480/AT1G09340/AT1G78380/AT2G29110/AT5G24090	9
GO:0046890	regulation of lipid biosynthetic process	11/1563	42/13178	0.00824989	0.00824989	0.135135	AT1G12610/AT1G68320/AT4G17600/AT1G52340/AT4G13830/AT4G03560/AT1G54570/AT5G08520/AT5G04760/AT2G45400/AT4G32980	11
GO:0019674	NAD metabolic process	5/1563	12/13178	0.00900618	0.00900618	0.146033	AT2G29990/AT1G78590/AT5G23230/AT1G21640/AT3G10370	5
GO:0071398	cellular response to fatty acid	24/1563	124/13178	0.01025	0.01025	0.164539	AT3G23240/AT3G56400/AT5G05600/AT5G26170/AT1G06620/AT5G67080/AT4G36950/AT1G30135/AT2G27310/AT5G47220/AT1G05010/AT3G51480/AT2G46400/AT3G50660/AT4G38810/AT2G15760/AT2G43710/AT4G25770/AT4G23420/AT5G67300/AT1G19210/AT2G42760/AT4G23810/AT4G15280	24
GO:0042335	cuticle development	7/1563	22/13178	0.011086	0.011086	0.176198	AT4G00730/AT1G17840/AT5G57800/AT1G02205/AT3G43720/AT4G25050/AT4G28110	7
GO:0009640	photomorphogenesis	17/1563	81/13178	0.0130214	0.0130214	0.198417	AT5G48150/AT5G03220/AT5G23060/AT1G06040/AT4G00050/AT2G42975/AT2G43010/AT5G11260/AT1G53090/AT3G28910/AT2G26990/AT3G15354/AT3G55370/AT2G45430/AT3G08010/AT4G32980/AT2G32950	17
GO:0071214	cellular response to abiotic stimulus	31/1563	174/13178	0.0131188	0.0131188	0.198417	AT2G21970/AT2G34620/AT5G48150/AT2G42690/AT3G52740/AT1G18390/AT1G08540/AT1G03600/AT4G13010/AT5G12010/AT3G56710/AT4G14690/AT2G42750/AT3G59410/AT1G05680/AT5G57630/AT2G42810/AT1G32080/AT2G43010/AT5G24120/AT5G11260/AT1G09340/AT2G05620/AT1G78380/AT3G15354/AT2G37970/AT2G33585/AT5G04190/AT2G39840/AT5G24090/AT5G13170	31
GO:0104004	cellular response to environmental stimulus	31/1563	174/13178	0.0131188	0.0131188	0.198417	AT2G21970/AT2G34620/AT5G48150/AT2G42690/AT3G52740/AT1G18390/AT1G08540/AT1G03600/AT4G13010/AT5G12010/AT3G56710/AT4G14690/AT2G42750/AT3G59410/AT1G05680/AT5G57630/AT2G42810/AT1G32080/AT2G43010/AT5G24120/AT5G11260/AT1G09340/AT2G05620/AT1G78380/AT3G15354/AT2G37970/AT2G33585/AT5G04190/AT2G39840/AT5G24090/AT5G13170	31
GO:0006541	glutamine metabolic process	5/1563	13/13178	0.0132256	0.0132256	0.198417	AT5G37600/AT5G04140/AT5G12860/AT5G64290/AT1G29900	5
GO:0046246	terpene biosynthetic process	5/1563	13/13178	0.0132256	0.0132256	0.198417	AT5G23960/AT1G61680/AT1G10830/AT5G57030/AT1G70080	5
GO:0048564	photosystem I assembly	5/1563	13/13178	0.0132256	0.0132256	0.198417	AT1G22700/AT4G15510/AT3G55250/AT3G08010/AT4G25910	5

## Sheet: Roots
ID	Description	GeneRatio	BgRatio	pvalue	p.adjust	qvalue	geneID	Count
GO:0019748	secondary metabolic process	184/2769	446/13178	5.28116e-23	5.28116e-23	9.43382e-20	AT5G05340/AT4G39410/AT2G18980/AT3G48890/AT4G01070/AT2G46770/AT4G37400/AT5G60020/AT1G32940/AT4G22770/AT1G52720/AT5G42830/AT2G36630/AT5G10625/AT1G78860/AT4G12450/AT4G34230/AT5G51160/AT5G07030/AT1G79180/AT5G61340/AT5G50760/AT2G03505/AT2G47730/AT5G57480/AT4G22240/AT5G65660/AT5G55180/AT1G66230/AT2G41810/AT5G03700/AT1G80160/AT4G31940/AT4G37990/AT2G45360/AT1G71870/AT3G49690/AT2G16760/AT5G44640/AT1G61810…	184
GO:0042546	cell wall biogenesis	115/2769	312/13178	5.85481e-11	5.85481e-11	5.22927e-08	AT4G29230/AT2G37090/AT5G58320/AT5G67470/AT2G46770/AT5G67210/AT3G57650/AT1G17950/AT2G14620/AT2G03350/AT1G03870/AT5G49100/AT2G27930/AT2G36330/AT3G18660/AT2G05920/AT4G12450/AT2G44745/AT1G79180/AT5G67070/AT1G02730/AT1G66230/AT5G57560/AT3G02210/AT5G62220/AT5G64740/AT2G33570/AT3G08840/AT5G01790/AT1G06850/AT5G66230/AT1G63910/AT5G14360/AT1G12380/AT2G36570/AT2G38320/AT5G41040/AT2G28760/AT1G64390/AT5G58300…	115
GO:0014070	response to organic cyclic compound	157/2769	471/13178	1.67957e-10	1.67957e-10	8.8212e-08	AT4G09890/AT1G76680/AT5G08240/AT5G63160/AT1G13750/AT2G26710/AT5G59010/AT1G70370/AT1G14000/AT1G52565/AT5G24530/AT2G35710/AT2G14620/AT5G42830/AT3G14280/AT2G03350/AT2G02800/AT2G15220/AT5G17760/AT1G29690/AT4G36550/AT3G12830/AT1G27100/AT3G47090/AT2G06010/AT3G02750/AT5G57480/AT5G52400/AT1G75270/AT5G57560/AT4G32940/AT3G01420/AT1G59870/AT2G44500/AT3G49780/AT3G55470/AT5G66600/AT2G45760/AT3G50410/AT2G01950…	157
GO:0009699	phenylpropanoid biosynthetic process	39/2769	70/13178	1.97528e-10	1.97528e-10	8.8212e-08	AT5G05340/AT4G39410/AT4G01070/AT2G46770/AT5G60020/AT4G34230/AT1G79180/AT1G66230/AT4G31940/AT4G37990/AT1G61810/AT4G39330/AT4G36220/AT1G63910/AT5G54160/AT5G41040/AT1G32100/AT5G48930/AT5G58860/AT4G37980/AT2G38080/AT1G23460/AT3G13610/AT1G15950/AT4G23690/AT5G13580/AT3G53510/AT4G38620/AT1G72680/AT3G12900/AT5G23190/AT4G33790/AT3G15050/AT4G12350/AT2G30490/AT1G61820/AT1G67980/AT4G22680/AT3G11430	39
GO:0009698	phenylpropanoid metabolic process	47/2769	94/13178	4.05855e-10	4.05855e-10	1.38297e-07	AT5G05340/AT4G39410/AT4G01070/AT2G46770/AT5G60020/AT4G34230/AT1G79180/AT1G66230/AT4G31940/AT4G37990/AT3G49690/AT1G61810/AT1G59870/AT4G39330/AT4G36220/AT5G45580/AT1G63910/AT5G54160/AT5G41040/AT1G32100/AT3G21240/AT5G48930/AT5G58860/AT4G37980/AT2G41480/AT2G38080/AT1G23460/AT3G13610/AT1G15950/AT4G23690/AT5G13580/AT3G53510/AT4G38620/AT1G72680/AT3G53480/AT3G12900/AT5G23190/AT4G33790/AT3G15050/AT3G19820…	47
GO:0071669	plant-type cell wall organization or biogenesis	121/2769	343/13178	4.64522e-10	4.64522e-10	1.38297e-07	AT4G29230/AT4G09890/AT2G37090/AT5G58320/AT2G46770/AT4G00820/AT1G70370/AT5G67210/AT1G17950/AT2G03350/AT1G03870/AT5G49100/AT2G27930/AT2G36330/AT3G18660/AT2G05920/AT2G44745/AT1G79180/AT1G76160/AT5G67070/AT5G02010/AT1G20190/AT1G02730/AT1G66230/AT5G57560/AT2G40610/AT3G02210/AT5G64740/AT3G50780/AT5G01790/AT4G17430/AT5G66230/AT1G63910/AT3G03680/AT2G28950/AT2G36570/AT5G41040/AT1G64390/AT5G58300/AT3G59690…	121
GO:1905392	plant organ morphogenesis	161/2769	497/13178	1.07063e-09	1.07063e-09	2.73211e-07	AT2G18980/AT5G57620/AT5G56040/AT2G01830/AT2G47140/AT2G44950/AT2G24260/AT1G69780/AT1G10480/AT2G30130/AT1G77690/AT5G03680/AT2G15220/AT1G78860/AT5G13080/AT4G31330/AT5G56580/AT5G46700/AT2G32280/AT5G61340/AT1G59640/AT2G37820/AT4G14550/AT4G37070/AT2G26650/AT1G12570/AT3G52790/AT2G38120/AT4G17800/AT1G52800/AT2G33620/AT3G51990/AT2G16760/AT3G07570/AT5G53390/AT1G59870/AT3G50780/AT1G73590/AT1G73965/AT2G44500…	161
GO:0044550	secondary metabolite biosynthetic process	49/2769	105/13178	3.48113e-09	3.48113e-09	7.773e-07	AT5G05340/AT4G39410/AT4G01070/AT2G46770/AT5G60020/AT4G34230/AT1G79180/AT1G66230/AT4G31940/AT4G37990/AT1G61810/AT4G39330/AT4G36220/AT1G63910/AT5G54160/AT5G41040/AT1G32100/AT5G48930/AT5G58860/AT4G37980/AT2G38080/AT1G23460/AT3G13610/AT1G15950/AT4G23690/AT5G13580/AT3G53510/AT4G38620/AT1G72680/AT3G12900/AT4G31500/AT2G39220/AT5G23190/AT4G33790/AT3G15050/AT4G00830/AT1G53390/AT4G12350/AT2G30490/AT2G18690…	49
GO:0010817	regulation of hormone levels	71/2769	180/13178	1.12838e-08	1.12838e-08	2.2396e-06	AT1G05680/AT2G26710/AT5G43890/AT4G35160/AT1G77690/AT1G19630/AT5G43270/AT1G30690/AT5G60440/AT2G38120/AT4G33090/AT2G32440/AT1G59870/AT1G78150/AT1G73590/AT1G06850/AT3G28860/AT3G63110/AT1G31770/AT1G75450/AT5G54160/AT5G17300/AT1G44350/AT3G10870/AT2G28305/AT5G19530/AT2G36910/AT2G33230/AT4G23850/AT5G55540/AT2G33860/AT4G32810/AT1G28230/AT5G19970/AT5G57090/AT5G26600/AT3G08510/AT3G53480/AT2G26170/AT2G44990…	71
GO:0009751	response to salicylic acid	92/2769	256/13178	2.04391e-08	2.04391e-08	3.65107e-06	AT1G76680/AT5G08240/AT5G63160/AT1G70370/AT1G52565/AT5G24530/AT2G35710/AT5G42830/AT3G14280/AT2G02800/AT5G17760/AT1G29690/AT4G36550/AT3G12830/AT1G27100/AT3G47090/AT2G06010/AT5G57480/AT1G75270/AT4G32940/AT3G01420/AT2G44500/AT3G49780/AT3G55470/AT3G50410/AT1G80840/AT3G13950/AT5G53110/AT2G43710/AT2G29420/AT2G30550/AT1G59590/AT5G24360/AT3G02885/AT2G28500/AT1G22400/AT4G36500/AT3G57450/AT1G61340/AT5G08790…	92
GO:0010015	root morphogenesis	118/2769	354/13178	3.23528e-08	3.23528e-08	5.25384e-06	AT2G18980/AT5G57620/AT5G56040/AT2G01830/AT2G47140/AT2G24260/AT1G10480/AT1G77690/AT2G15220/AT1G78860/AT5G13080/AT5G56580/AT5G46700/AT5G61340/AT2G37820/AT4G14550/AT4G37070/AT2G26650/AT3G52790/AT2G38120/AT4G17800/AT1G52800/AT3G51990/AT2G16760/AT1G59870/AT1G73965/AT2G44500/AT1G29280/AT5G26010/AT4G03540/AT1G04040/AT5G63660/AT5G14360/AT3G25520/AT1G54120/AT1G19360/AT1G75110/AT5G24910/AT1G62500/AT2G17080…	118
GO:0009809	lignin biosynthetic process	25/2769	42/13178	6.05997e-08	6.05997e-08	8.68693e-06	AT5G05340/AT4G39410/AT4G01070/AT2G46770/AT5G60020/AT4G34230/AT1G79180/AT1G66230/AT4G37990/AT1G61810/AT4G39330/AT4G36220/AT1G63910/AT5G54160/AT5G48930/AT4G37980/AT2G38080/AT1G23460/AT1G15950/AT1G72680/AT3G15050/AT4G12350/AT1G61820/AT1G67980/AT4G22680	25
GO:0048507	meristem development	113/2769	339/13178	6.32196e-08	6.32196e-08	8.68693e-06	AT5G56040/AT2G31160/AT2G01830/AT1G23380/AT1G52565/AT1G10480/AT2G20300/AT4G08500/AT5G46700/AT3G12830/AT5G43270/AT1G03840/AT4G24540/AT5G65700/AT1G52790/AT1G10750/AT2G33620/AT1G71870/AT3G50780/AT1G73965/AT3G28917/AT2G28410/AT5G02440/AT3G03680/AT1G12380/AT5G20740/AT4G37100/AT5G60910/AT5G58300/AT1G62500/AT2G41370/AT4G36920/AT5G67200/AT3G19184/AT3G59690/AT4G29720/AT1G71040/AT5G23630/AT1G19850/AT3G08850…	113
GO:0002376	immune system process	109/2769	329/13178	1.53554e-07	1.53554e-07	1.86241e-05	AT3G46510/AT5G08240/AT5G50260/AT3G22600/AT3G48890/AT3G07040/AT2G44950/AT1G52565/AT1G28600/AT1G73080/AT2G02800/AT4G14465/AT1G29690/AT4G36550/AT3G12830/AT1G27100/AT3G47090/AT1G11330/AT4G37990/AT1G59870/AT5G39610/AT2G12400/AT3G49780/AT3G55470/AT5G66600/AT1G21326/AT1G05460/AT3G13950/AT2G11520/AT2G41370/AT2G26560/AT1G76070/AT3G46530/AT2G30550/AT1G59590/AT4G37980/AT5G58750/AT2G28500/AT5G04550/AT4G36500…	109
GO:0090558	plant epidermis development	114/2769	348/13178	1.56389e-07	1.56389e-07	1.86241e-05	AT3G50130/AT4G14723/AT1G52155/AT2G24260/AT4G31840/AT5G65420/AT1G10480/AT3G01810/AT2G20300/AT2G15220/AT1G78860/AT4G22910/AT5G13080/AT4G31330/AT5G61340/AT2G37820/AT2G26650/AT1G19835/AT3G52790/AT2G38120/AT3G13540/AT4G17800/AT3G50070/AT2G16760/AT4G12520/AT3G07570/AT1G59870/AT2G44500/AT1G49030/AT1G29280/AT5G66230/AT5G14360/AT1G54120/AT1G19360/AT1G75110/AT5G24910/AT4G22010/AT3G22070/AT4G00100/AT1G74380…	114
GO:0009808	lignin metabolic process	28/2769	52/13178	1.89631e-07	1.89631e-07	2.11713e-05	AT5G05340/AT4G39410/AT4G01070/AT2G46770/AT5G60020/AT4G34230/AT1G79180/AT1G66230/AT4G37990/AT1G61810/AT4G39330/AT4G36220/AT1G63910/AT5G54160/AT5G48930/AT4G37980/AT2G41480/AT2G38080/AT1G23460/AT1G15950/AT1G72680/AT3G15050/AT3G19820/AT4G12350/AT2G30490/AT1G61820/AT1G67980/AT4G22680	28
GO:0009834	plant-type secondary cell wall biogenesis	44/2769	102/13178	3.64947e-07	3.64947e-07	3.71585e-05	AT4G29230/AT2G37090/AT2G46770/AT5G67210/AT1G17950/AT1G03870/AT2G36330/AT3G18660/AT2G05920/AT1G79180/AT1G66230/AT5G66230/AT1G63910/AT2G36570/AT3G59690/AT1G79620/AT5G16720/AT1G27600/AT2G38080/AT4G28940/AT1G23460/AT5G20540/AT1G22480/AT2G40320/AT5G44030/AT2G20520/AT3G08500/AT5G46340/AT1G66810/AT4G28500/AT5G15630/AT5G18460/AT3G15050/AT1G06920/AT3G19820/AT2G31083/AT4G12350/AT2G38970/AT1G32640/AT5G03170…	44
GO:0042445	hormone metabolic process	37/2769	80/13178	3.74432e-07	3.74432e-07	3.71585e-05	AT1G05680/AT2G26710/AT5G43890/AT4G35160/AT1G19630/AT5G43270/AT2G32440/AT3G63110/AT1G75450/AT5G54160/AT5G17300/AT1G44350/AT3G10870/AT2G28305/AT2G33230/AT4G23850/AT2G33860/AT5G19970/AT5G26600/AT3G08510/AT5G38790/AT4G37750/AT4G31500/AT5G11950/AT2G47170/AT1G68130/AT1G25330/AT5G19040/AT2G03760/AT3G19820/AT5G14420/AT1G12140/AT4G32295/AT2G41510/AT1G12740/AT5G38450/AT4G36380	37
GO:0050832	defense response to fungus	118/2769	371/13178	5.44753e-07	5.44753e-07	5.12158e-05	AT5G08240/AT5G50260/AT3G22600/AT3G48890/AT1G52565/AT2G35710/AT5G45900/AT2G14620/AT5G42830/AT2G40030/AT5G17760/AT4G36550/AT3G12830/AT1G27100/AT3G47090/AT5G57480/AT5G65660/AT1G74790/AT2G34930/AT3G59660/AT5G52400/AT5G66900/AT5G42930/AT3G01420/AT1G59870/AT2G44500/AT3G49780/AT5G26170/AT3G55470/AT3G25820/AT5G11090/AT1G80840/AT3G13950/AT5G42650/AT2G11520/AT1G62500/AT2G27660/AT5G53110/AT3G59690/AT1G76070…	118
GO:0000910	cytokinesis	52/2769	131/13178	7.93977e-07	7.93977e-07	6.71169e-05	AT4G17240/AT3G57650/AT4G33400/AT5G07030/AT5G56580/AT5G51600/AT5G49160/AT1G02730/AT5G55180/AT5G64740/AT1G15760/AT1G05500/AT3G05330/AT1G50240/AT1G69770/AT3G27330/AT4G00100/AT5G01420/AT2G30410/AT5G42080/AT3G03050/AT3G63460/AT5G11640/AT3G48750/AT3G26700/AT5G44030/AT4G23740/AT3G20260/AT1G15660/AT5G10020/AT5G55230/AT4G32410/AT1G14920/AT2G22125/AT1G49040/AT1G20030/AT1G18370/AT1G22060/AT4G23990/AT1G65900…	52
GO:0010073	meristem maintenance	52/2769	131/13178	7.93977e-07	7.93977e-07	6.71169e-05	AT5G56040/AT2G31160/AT1G23380/AT1G03840/AT4G24540/AT5G65700/AT1G52790/AT1G10750/AT2G33620/AT1G71870/AT1G73965/AT3G28917/AT5G60910/AT2G41370/AT4G36920/AT1G71040/AT5G23630/AT3G08850/AT2G33860/AT5G20540/AT1G51190/AT1G17250/AT1G28570/AT3G52490/AT1G34110/AT4G30520/AT5G15080/AT4G26540/AT5G11420/AT4G37750/AT2G12646/AT1G52150/AT1G69120/AT5G45780/AT1G69970/AT1G07090/AT1G44900/AT2G19580/AT2G23300/AT5G19740…	52
GO:0022402	cell cycle process	136/2769	444/13178	8.26602e-07	8.26602e-07	6.71169e-05	AT3G60660/AT4G26960/AT5G48720/AT5G67470/AT1G76310/AT4G17240/AT1G71230/AT2G44950/AT3G25980/AT5G65420/AT3G57650/AT4G33400/AT4G22910/AT2G05920/AT5G07030/AT5G56580/AT5G46700/AT2G16440/AT3G54650/AT5G51600/AT5G49160/AT1G02730/AT4G39790/AT3G50070/AT5G55180/AT2G41810/AT5G59360/AT3G16730/AT5G64740/AT1G15760/AT1G05500/AT3G05330/AT1G50240/AT1G44110/AT1G79640/AT3G23890/AT1G69770/AT1G10240/AT3G27330/AT1G18650…	136
GO:1901698	response to nitrogen compound	137/2769	453/13178	1.63632e-06	1.63632e-06	0.000127086	AT5G08240/AT4G27270/AT1G70370/AT1G32450/AT2G35710/AT5G01960/AT1G28600/AT3G01750/AT1G69430/AT2G02800/AT1G78860/AT4G08500/AT3G19540/AT5G20110/AT4G36550/AT3G12830/AT1G28390/AT1G27100/AT2G29120/AT3G26510/AT3G01420/AT1G59870/AT2G44500/AT5G38700/AT2G12400/AT5G10720/AT3G49780/AT1G21326/AT2G45760/AT3G13950/AT2G11520/AT5G16370/AT1G68580/AT1G32910/AT1G76070/AT5G07340/AT5G61790/AT1G08090/AT3G29670/AT1G59590…	137
GO:0051301	cell division	119/2769	384/13178	2.12012e-06	2.12012e-06	0.000156852	AT3G60660/AT5G67470/AT4G17240/AT2G47420/AT2G44950/AT3G57650/AT3G62630/AT4G19350/AT1G14180/AT4G33400/AT2G37420/AT2G05920/AT5G07030/AT5G56580/AT2G32280/AT1G03840/AT3G54650/AT5G51600/AT5G49160/AT1G02730/AT4G39790/AT5G55180/AT1G46264/AT3G09730/AT5G64740/AT1G15760/AT2G12400/AT1G05500/AT3G05330/AT3G03680/AT1G50240/AT5G66600/AT3G25520/AT1G79640/AT5G58300/AT1G69770/AT1G19980/AT3G27330/AT4G00100/AT5G01420…	119
GO:0002237	response to molecule of bacterial origin	28/2769	57/13178	2.19519e-06	2.19519e-06	0.000156852	AT3G22600/AT5G17760/AT3G47090/AT1G59870/AT5G10720/AT1G80840/AT5G53110/AT1G59590/AT2G19130/AT2G32680/AT2G42490/AT3G59080/AT5G15080/AT4G11000/AT3G19010/AT5G22380/AT1G08320/AT1G59820/AT3G59880/AT5G60900/AT2G27310/AT3G07350/AT2G18690/AT2G25735/AT2G23770/AT3G25070/AT1G16670/AT1G53920	28
GO:0042446	hormone biosynthetic process	24/2769	46/13178	2.99067e-06	2.99067e-06	0.000205472	AT5G43890/AT4G35160/AT1G19630/AT2G32440/AT3G63110/AT5G54160/AT5G17300/AT2G28305/AT2G33230/AT4G23850/AT5G19970/AT3G08510/AT4G37750/AT4G31500/AT5G11950/AT1G68130/AT1G25330/AT5G19040/AT3G19820/AT1G12140/AT4G32295/AT1G12740/AT5G38450/AT4G36380	24
GO:0009611	response to wounding	134/2769	447/13178	3.54547e-06	3.54547e-06	0.000234568	AT1G76680/AT5G53750/AT3G17860/AT3G61060/AT1G28600/AT1G52720/AT5G06570/AT1G73080/AT2G02800/AT1G67560/AT5G10625/AT4G08500/AT4G31330/AT1G22360/AT3G12830/AT1G76160/AT3G25290/AT1G74790/AT5G55180/AT4G32940/AT4G16760/AT1G53903/AT1G72300/AT2G44500/AT3G49780/AT1G12380/AT2G16890/AT1G77280/AT5G48150/AT1G80840/AT3G13950/AT5G42650/AT1G62500/AT5G16370/AT2G27660/AT5G21105/AT1G51400/AT1G32910/AT3G21240/AT1G76070…	134
GO:0009832	plant-type cell wall biogenesis	72/2769	209/13178	4.08583e-06	4.08583e-06	0.000260663	AT4G29230/AT2G37090/AT5G58320/AT2G46770/AT5G67210/AT1G17950/AT1G03870/AT2G36330/AT3G18660/AT2G05920/AT2G44745/AT1G79180/AT5G67070/AT1G02730/AT1G66230/AT3G02210/AT5G64740/AT5G66230/AT1G63910/AT2G36570/AT5G41040/AT1G64390/AT5G58300/AT3G59690/AT1G79620/AT5G16720/AT1G27600/AT3G17430/AT3G61750/AT5G42080/AT2G38080/AT4G28940/AT3G03050/AT1G23460/AT5G20540/AT1G22480/AT2G40320/AT5G44030/AT4G17220/AT2G20520…	72
GO:0010087	phloem or xylem histogenesis	38/2769	93/13178	1.06014e-05	1.06014e-05	0.000653015	AT5G60200/AT5G05340/AT5G53730/AT5G64080/AT2G32280/AT3G01680/AT3G21710/AT1G73965/AT5G64530/AT5G19530/AT1G09540/AT1G31320/AT1G08760/AT1G67720/AT1G23460/AT5G20540/AT5G25380/AT4G28650/AT5G61480/AT2G24230/AT1G78430/AT4G08150/AT1G52150/AT1G46480/AT1G69970/AT5G43870/AT1G67340/AT3G22810/AT1G65910/AT1G71930/AT4G32880/AT5G35750/AT2G28250/AT5G62710/AT2G41820/AT2G38070/AT2G27230/AT5G40720	38
GO:0140115	export across plasma membrane	24/2769	49/13178	1.23405e-05	1.23405e-05	0.000734804	AT4G25760/AT5G52450/AT1G71870/AT1G73590/AT1G31770/AT4G22790/AT2G36910/AT3G03620/AT3G26590/AT4G25640/AT5G49130/AT5G57090/AT1G71140/AT2G24520/AT5G55630/AT5G16530/AT5G57685/AT3G47950/AT1G47530/AT4G31730/AT5G62670/AT2G47000/AT5G24920/AT4G23030	24
GO:0010243	response to organonitrogen compound	114/2769	380/13178	1.80075e-05	1.80075e-05	0.00103765	AT5G08240/AT4G27270/AT1G70370/AT2G35710/AT5G01960/AT1G28600/AT1G69430/AT2G02800/AT4G08500/AT3G19540/AT5G20110/AT4G36550/AT3G12830/AT1G27100/AT2G29120/AT3G26510/AT1G59870/AT2G44500/AT5G38700/AT2G12400/AT3G49780/AT1G21326/AT2G45760/AT3G13950/AT5G16370/AT1G68580/AT1G32910/AT1G76070/AT5G07340/AT5G61790/AT3G29670/AT1G59590/AT3G58030/AT3G08850/AT2G28500/AT5G04550/AT4G36500/AT2G24130/AT3G63460/AT3G57450…	114
GO:1903047	mitotic cell cycle process	54/2769	152/13178	2.37529e-05	2.37529e-05	0.00132594	AT1G76310/AT1G71230/AT2G44950/AT3G25980/AT5G65420/AT2G16440/AT3G54650/AT5G49160/AT1G02730/AT3G50070/AT5G59360/AT3G16730/AT5G64740/AT3G05330/AT1G44110/AT1G69770/AT1G77720/AT4G31400/AT5G42080/AT3G03050/AT5G02420/AT1G50490/AT4G12620/AT5G16270/AT5G25380/AT1G08180/AT2G22490/AT3G48750/AT5G44030/AT1G15660/AT5G38110/AT3G54180/AT5G47690/AT3G25100/AT5G40460/AT2G32590/AT4G15890/AT3G09080/AT5G37478/AT1G44900…	54
GO:0070542	response to fatty acid	102/2769	335/13178	2.52073e-05	2.52073e-05	0.00136449	AT4G14090/AT5G08240/AT3G48890/AT1G29640/AT3G17860/AT2G35710/AT1G28600/AT1G52720/AT1G73080/AT5G10625/AT5G17760/AT5G50760/AT3G25290/AT5G55180/AT5G42930/AT4G32940/AT2G44500/AT5G38700/AT3G13275/AT3G22250/AT5G26170/AT1G44350/AT1G12380/AT2G45760/AT3G22560/AT5G42650/AT3G22160/AT2G41370/AT5G21105/AT2G43710/AT4G20860/AT5G53590/AT1G76070/AT1G06620/AT4G30250/AT5G05600/AT1G64140/AT5G07010/AT5G04550/AT3G14260…	102
GO:0061640	cytoskeleton-dependent cytokinesis	22/2769	45/13178	2.93599e-05	2.93599e-05	0.00154253	AT4G33400/AT5G56580/AT5G49160/AT1G02730/AT5G64740/AT3G05330/AT1G50240/AT1G69770/AT5G42080/AT3G03050/AT3G48750/AT3G26700/AT5G44030/AT4G32410/AT1G14920/AT2G22125/AT4G23990/AT4G24000/AT1G55850/AT5G16910/AT2G35630/AT1G72250	22
GO:0009753	response to jasmonic acid	101/2769	333/13178	3.27779e-05	3.27779e-05	0.00167291	AT4G14090/AT5G08240/AT3G48890/AT1G29640/AT3G17860/AT2G35710/AT1G28600/AT1G52720/AT1G73080/AT5G10625/AT5G17760/AT5G50760/AT3G25290/AT5G55180/AT5G42930/AT4G32940/AT2G44500/AT5G38700/AT3G13275/AT3G22250/AT5G26170/AT1G44350/AT1G12380/AT2G45760/AT3G22560/AT5G42650/AT3G22160/AT2G41370/AT5G21105/AT2G43710/AT4G20860/AT5G53590/AT1G76070/AT1G06620/AT4G30250/AT5G05600/AT1G64140/AT5G07010/AT5G04550/AT3G14260…	101
GO:0048653	anther development	23/2769	49/13178	4.43201e-05	4.43201e-05	0.00219916	AT2G23140/AT5G50260/AT2G46770/AT5G43270/AT5G65700/AT1G44970/AT4G31400/AT4G25640/AT1G75790/AT5G66350/AT4G30520/AT5G14070/AT5G45780/AT1G08320/AT2G22125/AT3G49670/AT1G60800/AT4G13540/AT3G07970/AT2G02850/AT3G28470/AT2G23950/AT5G12330	23
GO:2000652	regulation of secondary cell wall biogenesis	16/2769	29/13178	5.56878e-05	5.56878e-05	0.00268854	AT4G29230/AT1G17950/AT1G79180/AT1G66230/AT1G63910/AT1G79620/AT3G08500/AT1G66810/AT4G28500/AT3G15050/AT1G06920/AT4G12350/AT1G32640/AT5G03170/AT1G43790/AT4G22680	16
GO:1903338	regulation of cell wall organization or biogenesis	19/2769	38/13178	6.91141e-05	6.91141e-05	0.00320892	AT4G29230/AT1G17950/AT1G79180/AT1G66230/AT1G63910/AT1G79620/AT5G42080/AT1G22480/AT3G08500/AT1G66810/AT4G28500/AT3G15050/AT1G06920/AT4G12350/AT1G32640/AT5G03170/AT3G16060/AT1G43790/AT4G22680	19
GO:1901699	cellular response to nitrogen compound	20/2769	41/13178	7.00593e-05	7.00593e-05	0.00320892	AT2G02800/AT2G29120/AT3G01420/AT1G59870/AT5G10720/AT1G08090/AT3G08850/AT2G29110/AT2G16390/AT5G60770/AT2G19590/AT3G53480/AT2G28940/AT2G28260/AT1G32640/AT3G60320/AT2G33580/AT2G23770/AT2G23950/AT2G14210	20
GO:0048437	floral organ development	57/2769	169/13178	7.76556e-05	7.76556e-05	0.00346793	AT2G23140/AT5G50260/AT2G31160/AT3G63530/AT2G46770/AT5G03680/AT5G43270/AT1G59640/AT5G41410/AT5G65170/AT5G65700/AT4G39790/AT5G53390/AT5G39610/AT3G28860/AT3G28917/AT1G44970/AT1G12380/AT4G28530/AT5G49030/AT2G41370/AT4G36920/AT2G36910/AT4G30250/AT4G31400/AT5G42080/AT4G25640/AT3G50330/AT1G75790/AT5G66350/AT3G15540/AT4G30520/AT5G14070/AT3G08510/AT5G10020/AT1G51170/AT1G52150/AT1G68130/AT5G45780/AT1G08320…	57
GO:0009636	response to toxic substance	34/2769	87/13178	8.89112e-05	8.89112e-05	0.00387375	AT5G54270/AT4G01070/AT5G51160/AT5G17450/AT5G52450/AT2G47730/AT1G75270/AT2G40610/AT1G71870/AT1G59870/AT2G02380/AT1G78380/AT4G22790/AT3G03620/AT2G29420/AT5G05600/AT2G41480/AT3G26590/AT4G25640/AT5G49130/AT3G09270/AT2G02390/AT1G10370/AT1G71140/AT3G53480/AT1G63440/AT2G17420/AT3G63380/AT4G13540/AT1G47530/AT5G35750/AT4G11600/AT4G35000/AT4G23030	34
GO:0010200	response to chitin	57/2769	170/13178	9.32718e-05	9.32718e-05	0.00396697	AT5G08240/AT2G35710/AT1G28600/AT3G19540/AT5G20110/AT4G36550/AT1G27100/AT1G59870/AT2G44500/AT5G38700/AT3G49780/AT1G21326/AT3G13950/AT1G76070/AT1G59590/AT5G04550/AT4G36500/AT2G24130/AT3G57450/AT3G47570/AT2G41890/AT3G59080/AT1G02810/AT5G43420/AT3G52870/AT4G15800/AT3G19010/AT5G40460/AT3G28850/AT4G22980/AT4G24050/AT3G13600/AT5G22380/AT1G77660/AT4G32480/AT2G27310/AT2G38790/AT1G67340/AT1G76360/AT2G18690…	57
GO:0048646	anatomical structure formation involved in morphogenesis	59/2769	178/13178	0.000102043	0.000102043	0.00423908	AT5G57620/AT2G31160/AT1G69500/AT1G77690/AT2G20300/AT4G35070/AT5G56580/AT1G76160/AT4G37070/AT2G38120/AT4G39790/AT2G40610/AT1G73590/AT3G28860/AT1G50240/AT2G28950/AT2G19800/AT1G62500/AT1G68540/AT2G41370/AT4G36920/AT1G69530/AT4G30250/AT3G63200/AT1G27600/AT4G28250/AT3G51740/AT3G58190/AT4G20050/AT3G20860/AT4G32810/AT3G50330/AT5G20540/AT3G22400/AT2G42490/AT5G61480/AT2G03090/AT2G19070/AT3G55090/AT2G39350…	59
GO:0048438	floral whorl development	49/2769	141/13178	0.00010466	0.00010466	0.00424898	AT2G23140/AT5G50260/AT2G31160/AT2G46770/AT3G57670/AT5G03680/AT5G43270/AT1G59640/AT5G41410/AT4G24540/AT5G65700/AT5G53390/AT3G28860/AT3G28917/AT1G44970/AT5G49030/AT4G36920/AT2G36910/AT4G30250/AT4G31400/AT5G42080/AT4G25640/AT3G50330/AT1G75790/AT5G66350/AT1G44760/AT2G24700/AT3G15540/AT4G30520/AT5G14070/AT1G51170/AT1G52150/AT5G45780/AT1G08320/AT2G34710/AT2G22125/AT3G49670/AT1G60800/AT1G69690/AT4G13540…	49
GO:1902170	cellular response to reactive nitrogen species	8/2769	10/13178	0.000112378	0.000112378	0.00446095	AT3G01420/AT5G10720/AT1G08090/AT5G60770/AT2G19590/AT2G28260/AT3G60320/AT2G14210	8
GO:0009733	response to auxin	75/2769	241/13178	0.000133592	0.000133592	0.00518778	AT4G09890/AT5G63160/AT5G65670/AT1G14000/AT1G71230/AT1G52565/AT5G07990/AT1G77690/AT4G37580/AT3G12090/AT5G37020/AT5G50760/AT1G30690/AT4G36740/AT4G14550/AT2G38120/AT5G50335/AT5G56590/AT5G57560/AT1G59870/AT1G73590/AT5G39610/AT3G28860/AT5G17300/AT1G63260/AT5G20820/AT3G50410/AT2G01950/AT3G42660/AT2G36910/AT5G53590/AT5G54510/AT1G19850/AT5G45800/AT2G33860/AT4G32810/AT1G75590/AT3G15540/AT4G38840/AT5G57420…	75
GO:0044036	cell wall macromolecule metabolic process	46/2769	132/13178	0.000155876	0.000155876	0.00592432	AT2G37090/AT1G78060/AT5G67210/AT2G14620/AT3G18660/AT5G62620/AT5G57560/AT3G02210/AT5G62220/AT1G70830/AT5G42660/AT3G08840/AT5G67540/AT2G38320/AT5G41040/AT2G28760/AT3G03210/AT2G36870/AT1G27600/AT1G74380/AT4G26690/AT3G28150/AT3G55990/AT5G15740/AT5G20950/AT2G40320/AT5G46340/AT2G39770/AT1G53290/AT1G11545/AT1G32740/AT1G02360/AT5G15630/AT5G13870/AT1G74800/AT5G15500/AT5G53340/AT4G16120/AT3G47940/AT1G71930…	46
GO:0031347	regulation of defense response	120/2769	423/13178	0.000162494	0.000162494	0.00599098	AT5G08240/AT3G22600/AT3G48890/AT1G70370/AT1G29640/AT3G17860/AT2G35710/AT5G42830/AT5G15640/AT2G02800/AT4G14465/AT4G36550/AT1G27100/AT3G47090/AT1G74790/AT3G27960/AT4G02600/AT1G59870/AT5G39610/AT1G72300/AT2G44500/AT5G38700/AT3G55470/AT1G44350/AT1G21326/AT2G45760/AT1G80840/AT3G13950/AT2G11520/AT3G25400/AT2G41370/AT1G68580/AT1G76070/AT1G11310/AT2G30550/AT1G59590/AT5G05600/AT5G58750/AT2G28500/AT5G04550…	120
GO:0048532	anatomical structure arrangement	35/2769	93/13178	0.000170963	0.000170963	0.00599098	AT1G52720/AT5G46700/AT5G65700/AT1G10750/AT2G33620/AT2G01818/AT1G73590/AT3G15730/AT5G02440/AT1G12380/AT1G62500/AT5G25590/AT1G04020/AT5G55540/AT2G24700/AT1G80870/AT1G75820/AT1G15660/AT1G68400/AT2G26170/AT1G52150/AT1G69120/AT1G19350/AT2G34710/AT5G61990/AT3G49670/AT3G15880/AT3G08880/AT5G66560/AT4G32880/AT1G72250/AT3G17840/AT2G41820/AT1G55580/AT4G36360	35
GO:0048443	stamen development	28/2769	69/13178	0.000171045	0.000171045	0.00599098	AT2G23140/AT5G50260/AT2G46770/AT5G43270/AT5G65700/AT3G28860/AT1G44970/AT2G36910/AT4G31400/AT4G25640/AT1G75790/AT5G66350/AT3G15540/AT4G30520/AT5G14070/AT5G45780/AT1G08320/AT2G22125/AT3G49670/AT1G60800/AT1G69690/AT4G13540/AT3G07970/AT2G02850/AT3G28470/AT2G23950/AT5G12330/AT4G36380	28
GO:0048466	androecium development	28/2769	69/13178	0.000171045	0.000171045	0.00599098	AT2G23140/AT5G50260/AT2G46770/AT5G43270/AT5G65700/AT3G28860/AT1G44970/AT2G36910/AT4G31400/AT4G25640/AT1G75790/AT5G66350/AT3G15540/AT4G30520/AT5G14070/AT5G45780/AT1G08320/AT2G22125/AT3G49670/AT1G60800/AT1G69690/AT4G13540/AT3G07970/AT2G02850/AT3G28470/AT2G23950/AT5G12330/AT4G36380	28
GO:0051321	meiotic cell cycle	69/2769	220/13178	0.000188292	0.000188292	0.00646824	AT3G60660/AT4G26960/AT5G48720/AT5G67470/AT4G17240/AT4G33400/AT2G05920/AT3G19540/AT5G56580/AT5G46700/AT5G08020/AT4G39790/AT5G55180/AT2G41810/AT3G16730/AT1G15760/AT1G50240/AT1G79640/AT3G23890/AT1G10240/AT3G27330/AT1G18650/AT5G01420/AT4G30250/AT3G63200/AT1G77720/AT4G31400/AT2G33640/AT1G67750/AT5G44040/AT4G20050/AT1G34210/AT5G16270/AT5G20540/AT4G27595/AT4G28100/AT3G48750/AT3G20260/AT1G15660/AT1G68400…	69
GO:0002239	response to oomycetes	22/2769	50/13178	0.000211263	0.000211263	0.00712043	AT3G22600/AT5G24530/AT4G04960/AT5G06740/AT5G56580/AT2G34930/AT1G59870/AT1G19100/AT2G32680/AT4G33430/AT1G02360/AT4G24460/AT5G03140/AT1G70260/AT1G18670/AT5G10530/AT5G65600/AT4G18760/AT1G15520/AT4G20380/AT2G39210/AT3G55550	22
GO:0048878	chemical homeostasis	101/2769	349/13178	0.000238382	0.000238382	0.00788566	AT5G57620/AT2G26710/AT2G01830/AT1G32450/AT5G42830/AT4G19350/AT3G14280/AT5G51160/AT5G17450/AT2G32280/AT1G19630/AT2G29120/AT4G22330/AT1G15960/AT4G16760/AT2G32440/AT1G47840/AT1G59870/AT5G54840/AT1G73590/AT1G72300/AT3G50700/AT1G68570/AT3G27150/AT4G23700/AT1G77280/AT4G30110/AT5G53110/AT3G56970/AT5G54680/AT5G48930/AT4G35920/AT1G75220/AT1G01580/AT5G54510/AT5G23630/AT2G44380/AT1G21140/AT2G47485/AT3G43630…	101
GO:0034754	cellular hormone metabolic process	15/2769	29/13178	0.000248733	0.000248733	0.00807848	AT4G35160/AT3G63110/AT1G75450/AT5G54160/AT3G10870/AT2G28305/AT2G33230/AT4G23850/AT5G38790/AT4G31500/AT5G11950/AT5G19040/AT5G14420/AT2G41510/AT5G38450	15
GO:0016143	S-glycoside metabolic process	35/2769	95/13178	0.000276381	0.000276381	0.00851212	AT4G37400/AT1G52720/AT1G78860/AT2G16760/AT5G44640/AT1G59870/AT3G13275/AT1G64390/AT2G22840/AT5G54680/AT1G66140/AT3G60120/AT2G42610/AT1G21120/AT1G68360/AT5G26600/AT2G25630/AT4G37750/AT4G31500/AT2G39220/AT3G18080/AT2G46530/AT3G25905/AT4G00830/AT1G17230/AT5G47740/AT1G62520/AT3G25700/AT1G32640/AT4G27560/AT1G12140/AT4G21760/AT4G30550/AT2G44940/AT1G61740	35
GO:0019757	glycosinolate metabolic process	35/2769	95/13178	0.000276381	0.000276381	0.00851212	AT4G37400/AT1G52720/AT1G78860/AT2G16760/AT5G44640/AT1G59870/AT3G13275/AT1G64390/AT2G22840/AT5G54680/AT1G66140/AT3G60120/AT2G42610/AT1G21120/AT1G68360/AT5G26600/AT2G25630/AT4G37750/AT4G31500/AT2G39220/AT3G18080/AT2G46530/AT3G25905/AT4G00830/AT1G17230/AT5G47740/AT1G62520/AT3G25700/AT1G32640/AT4G27560/AT1G12140/AT4G21760/AT4G30550/AT2G44940/AT1G61740	35
GO:0019760	glucosinolate metabolic process	35/2769	95/13178	0.000276381	0.000276381	0.00851212	AT4G37400/AT1G52720/AT1G78860/AT2G16760/AT5G44640/AT1G59870/AT3G13275/AT1G64390/AT2G22840/AT5G54680/AT1G66140/AT3G60120/AT2G42610/AT1G21120/AT1G68360/AT5G26600/AT2G25630/AT4G37750/AT4G31500/AT2G39220/AT3G18080/AT2G46530/AT3G25905/AT4G00830/AT1G17230/AT5G47740/AT1G62520/AT3G25700/AT1G32640/AT4G27560/AT1G12140/AT4G21760/AT4G30550/AT2G44940/AT1G61740	35
GO:0000278	mitotic cell cycle	61/2769	193/13178	0.000343404	0.000343404	0.0103971	AT3G60660/AT1G76310/AT1G71230/AT2G44950/AT3G25980/AT5G65420/AT2G16440/AT3G54650/AT5G49160/AT1G02730/AT3G50070/AT5G59360/AT3G16730/AT5G64740/AT3G05330/AT1G44110/AT1G69770/AT3G42660/AT1G77720/AT4G31400/AT5G42080/AT3G03050/AT5G02420/AT1G50490/AT4G12620/AT5G16270/AT5G25380/AT1G08180/AT2G22490/AT3G48750/AT5G44030/AT1G15660/AT1G68400/AT5G38110/AT3G54180/AT5G47690/AT3G25100/AT5G40460/AT2G32590/AT4G15890…	61
GO:1903046	meiotic cell cycle process	63/2769	201/13178	0.000357106	0.000357106	0.0104979	AT3G60660/AT4G26960/AT5G48720/AT5G67470/AT4G17240/AT4G33400/AT2G05920/AT5G56580/AT5G46700/AT4G39790/AT5G55180/AT2G41810/AT3G16730/AT1G50240/AT1G79640/AT3G23890/AT1G10240/AT3G27330/AT1G18650/AT5G01420/AT4G30250/AT1G77720/AT4G31400/AT2G33640/AT1G67750/AT5G44040/AT4G20050/AT1G34210/AT5G16270/AT5G20540/AT4G27595/AT4G28100/AT3G48750/AT3G20260/AT1G15660/AT1G68400/AT1G23000/AT5G47690/AT3G08510/AT3G25100…	63
GO:0000281	mitotic cytokinesis	13/2769	24/13178	0.000358488	0.000358488	0.0104979	AT5G49160/AT1G02730/AT5G64740/AT3G05330/AT1G69770/AT3G03050/AT5G44030/AT4G32410/AT2G22125/AT4G23990/AT4G24000/AT1G55850/AT5G16910	13
GO:0019827	stem cell population maintenance	23/2769	55/13178	0.000379646	0.000379646	0.0107646	AT2G31160/AT2G34140/AT4G24540/AT2G33620/AT1G73965/AT5G60910/AT3G08850/AT5G20540/AT1G51190/AT1G28570/AT3G52490/AT4G26540/AT4G37750/AT2G12646/AT1G69120/AT1G69970/AT1G07090/AT2G19580/AT5G59810/AT1G08030/AT5G62710/AT2G27230/AT4G13750	23
GO:0098727	maintenance of cell number	23/2769	55/13178	0.000379646	0.000379646	0.0107646	AT2G31160/AT2G34140/AT4G24540/AT2G33620/AT1G73965/AT5G60910/AT3G08850/AT5G20540/AT1G51190/AT1G28570/AT3G52490/AT4G26540/AT4G37750/AT2G12646/AT1G69120/AT1G69970/AT1G07090/AT2G19580/AT5G59810/AT1G08030/AT5G62710/AT2G27230/AT4G13750	23
GO:0098754	detoxification	27/2769	69/13178	0.000445947	0.000445947	0.0124469	AT5G17450/AT5G52450/AT2G47730/AT1G75270/AT1G71870/AT1G59870/AT2G02380/AT1G78380/AT4G22790/AT3G03620/AT2G29420/AT2G41480/AT3G26590/AT4G25640/AT5G49130/AT3G09270/AT2G02390/AT1G10370/AT1G71140/AT3G53480/AT1G63440/AT2G17420/AT4G13540/AT1G47530/AT4G11600/AT4G35000/AT4G23030	27
GO:0010410	hemicellulose metabolic process	26/2769	67/13178	0.000655925	0.000655925	0.018026	AT2G37090/AT1G78060/AT5G67210/AT2G14620/AT3G18660/AT5G57560/AT5G62220/AT2G38320/AT2G28760/AT3G03210/AT2G36870/AT1G27600/AT1G74380/AT3G28150/AT3G55990/AT5G20950/AT2G40320/AT5G46340/AT1G53290/AT1G11545/AT5G13870/AT1G71930/AT3G19620/AT3G42960/AT2G28110/AT4G14130	26
GO:0042592	homeostatic process	111/2769	400/13178	0.000686193	0.000686193	0.0185721	AT5G57620/AT2G26710/AT2G01830/AT1G32450/AT5G42830/AT4G19350/AT3G14280/AT5G51160/AT5G17450/AT2G32280/AT1G19630/AT2G29120/AT4G22330/AT1G15960/AT4G16760/AT2G32440/AT1G47840/AT1G59870/AT5G54840/AT1G73590/AT1G72300/AT3G50700/AT1G68570/AT3G27150/AT4G23700/AT1G77280/AT4G30110/AT5G53110/AT3G56970/AT2G37750/AT5G54680/AT5G48930/AT4G35920/AT1G75220/AT1G01580/AT5G54510/AT5G23630/AT2G44380/AT1G21140/AT2G47485…	111
GO:0007389	pattern specification process	63/2769	206/13178	0.000734946	0.000734946	0.0194705	AT5G60200/AT2G31160/AT1G14000/AT1G52720/AT5G03680/AT3G26960/AT5G46700/AT2G32280/AT2G17820/AT4G39790/AT3G50780/AT1G73590/AT5G22930/AT1G31770/AT3G25520/AT2G01950/AT4G37100/AT1G64390/AT1G62500/AT2G41370/AT4G36920/AT1G60030/AT4G30250/AT1G05577/AT1G19850/AT4G31400/AT5G42080/AT2G28150/AT5G55540/AT1G55325/AT1G06150/AT5G10150/AT5G20540/AT2G42610/AT1G51190/AT3G14170/AT1G44760/AT4G17220/AT3G20260/AT1G23000…	63
GO:0009833	plant-type primary cell wall biogenesis	10/2769	17/13178	0.000741186	0.000741186	0.0194705	AT1G02730/AT5G64740/AT3G03050/AT5G44030/AT4G32410/AT2G22125/AT4G23990/AT4G24000/AT1G55850/AT5G16910	10
GO:0002229	defense response to oomycetes	17/2769	38/13178	0.000863279	0.000863279	0.0218439	AT5G24530/AT4G04960/AT5G06740/AT5G56580/AT1G59870/AT1G19100/AT2G32680/AT4G33430/AT4G24460/AT5G03140/AT1G70260/AT1G18670/AT5G10530/AT5G65600/AT4G18760/AT1G15520/AT3G55550	17
GO:0009850	auxin metabolic process	17/2769	38/13178	0.000863279	0.000863279	0.0218439	AT1G05680/AT5G43890/AT5G43270/AT5G17300/AT1G44350/AT3G10870/AT2G33230/AT4G23850/AT2G33860/AT5G26600/AT3G08510/AT4G37750/AT4G31500/AT2G47170/AT1G68130/AT5G14420/AT4G32295	17
GO:0042214	terpene metabolic process	11/2769	20/13178	0.00086822	0.00086822	0.0218439	AT5G25900/AT4G36810/AT3G63520/AT4G32810/AT5G23960/AT2G44990/AT4G19170/AT4G38460/AT5G61670/AT3G14440/AT1G61680	11
GO:0140352	export from cell	37/2769	108/13178	0.000945939	0.000945939	0.0234687	AT4G25760/AT5G52450/AT1G71870/AT1G59870/AT1G73590/AT1G31770/AT4G22790/AT2G36910/AT3G03620/AT1G08560/AT3G26590/AT5G50380/AT4G25640/AT5G49130/AT5G57090/AT1G71140/AT5G52340/AT3G53480/AT4G31540/AT5G41950/AT2G24520/AT3G03800/AT3G05710/AT3G56640/AT2G39380/AT5G55630/AT5G16530/AT5G57685/AT5G13530/AT1G72470/AT3G47950/AT1G47530/AT4G31730/AT5G62670/AT2G47000/AT5G24920/AT4G23030	37
GO:0009926	auxin polar transport	26/2769	69/13178	0.00109833	0.00109833	0.0268762	AT1G77690/AT1G30690/AT5G60440/AT2G38120/AT4G33090/AT1G59870/AT1G73590/AT3G28860/AT5G19530/AT2G36910/AT5G55540/AT4G32810/AT5G57090/AT3G53480/AT2G26170/AT2G44990/AT3G51670/AT1G68130/AT1G59820/AT5G16530/AT4G02450/AT1G68710/AT4G09160/AT1G17140/AT2G47000/AT4G13750	26
GO:0009624	response to nematode	21/2769	52/13178	0.00115856	0.00115856	0.027967	AT3G22600/AT5G53550/AT3G14310/AT5G52450/AT2G01340/AT2G38120/AT5G51600/AT2G22840/AT2G36910/AT4G32650/AT1G69850/AT5G13580/AT2G39350/AT2G21050/AT5G04770/AT1G59740/AT1G64780/AT5G61410/AT5G54800/AT2G41560/AT3G17700	21
GO:0010345	suberin biosynthetic process	7/2769	10/13178	0.0011771	0.0011771	0.0280356	AT5G41040/AT5G58860/AT5G13580/AT3G53510/AT5G23190/AT4G33790/AT3G11430	7
GO:0009740	gibberellic acid mediated signaling pathway	17/2769	39/13178	0.00123389	0.00123389	0.0290015	AT5G66730/AT1G10480/AT1G03840/AT5G25900/AT3G50700/AT2G39840/AT4G02780/AT5G66350/AT1G66350/AT1G68360/AT2G03500/AT4G24210/AT1G14920/AT2G36830/AT2G26300/AT3G15880/AT3G11540	17
GO:0010383	cell wall polysaccharide metabolic process	37/2769	110/13178	0.0013842	0.0013842	0.032112	AT2G37090/AT1G78060/AT5G67210/AT2G14620/AT3G18660/AT5G57560/AT3G02210/AT5G62220/AT1G70830/AT2G38320/AT5G41040/AT2G28760/AT3G03210/AT2G36870/AT1G27600/AT1G74380/AT4G26690/AT3G28150/AT3G55990/AT5G15740/AT5G20950/AT2G40320/AT5G46340/AT1G53290/AT1G11545/AT1G32740/AT5G15630/AT5G13870/AT5G15500/AT4G16120/AT3G47940/AT1G71930/AT3G19620/AT3G42960/AT2G28110/AT2G18890/AT4G14130	37
GO:1901657	glycosyl compound metabolic process	44/2769	137/13178	0.00151326	0.00151326	0.0346559	AT4G37400/AT1G52565/AT1G52720/AT1G78860/AT5G55180/AT2G16760/AT5G44640/AT1G59870/AT3G13275/AT3G07800/AT1G64390/AT2G36310/AT2G22840/AT5G54680/AT1G66140/AT4G28940/AT3G60120/AT2G42610/AT1G21120/AT1G68360/AT5G26600/AT2G25630/AT4G37750/AT4G31500/AT2G39220/AT5G18930/AT3G18080/AT2G46530/AT3G25905/AT5G18270/AT4G00830/AT1G59740/AT1G17230/AT5G47740/AT1G62520/AT3G25700/AT1G32640/AT4G27560/AT1G12140/AT4G21760…	44
GO:0006979	response to oxidative stress	101/2769	367/13178	0.0015669	0.0015669	0.0354301	AT5G05340/AT1G05680/AT2G23140/AT2G18980/AT5G08240/AT3G08670/AT5G63160/AT3G48890/AT1G52565/AT2G35710/AT4G21960/AT3G12830/AT1G27100/AT1G76160/AT5G19875/AT1G74790/AT5G50350/AT1G75270/AT5G42930/AT3G01420/AT1G49570/AT5G39610/AT1G78380/AT3G08640/AT5G10720/AT1G31770/AT1G44970/AT3G01820/AT2G45760/AT4G33420/AT1G72060/AT5G06720/AT1G51400/AT1G32910/AT1G76070/AT4G37530/AT1G06620/AT1G59590/AT1G13340/AT2G41480…	101
GO:0009736	cytokinin-activated signaling pathway	17/2769	40/13178	0.00173069	0.00173069	0.0386445	AT2G41310/AT2G01830/AT1G10480/AT5G10720/AT1G31770/AT3G57040/AT3G16360/AT1G68360/AT5G62920/AT5G38790/AT3G11540/AT1G59940/AT4G02450/AT5G35750/AT3G21510/AT1G67710/AT5G02810	17
GO:0044264	cellular polysaccharide metabolic process	66/2769	226/13178	0.00207816	0.00207816	0.0458301	AT2G37090/AT1G78060/AT5G67210/AT3G57650/AT2G14620/AT3G18660/AT3G29320/AT1G76160/AT1G02730/AT1G16860/AT2G39930/AT5G57560/AT3G02210/AT5G62220/AT5G64740/AT1G70830/AT5G42660/AT1G26810/AT2G38320/AT5G41040/AT2G28760/AT3G03210/AT2G36870/AT3G63200/AT1G27600/AT1G74380/AT4G26690/AT3G28150/AT3G03050/AT4G02340/AT3G55990/AT1G27070/AT5G15740/AT5G20950/AT2G40320/AT5G44030/AT5G46340/AT2G39770/AT1G53290/AT1G11545…	66
GO:0006558	L-phenylalanine metabolic process	10/2769	19/13178	0.00232441	0.00232441	0.0494302	AT1G66230/AT2G02380/AT2G27820/AT5G36160/AT2G20340/AT2G02390/AT2G26300/AT4G12350/AT4G22680/AT2G22250	10
GO:1902221	erythrose 4-phosphate/phosphoenolpyruvate family amino acid metabolic process	10/2769	19/13178	0.00232441	0.00232441	0.0494302	AT1G66230/AT2G02380/AT2G27820/AT5G36160/AT2G20340/AT2G02390/AT2G26300/AT4G12350/AT4G22680/AT2G22250	10
GO:2000762	regulation of phenylpropanoid metabolic process	10/2769	19/13178	0.00232441	0.00232441	0.0494302	AT5G05340/AT4G39410/AT1G66230/AT5G45580/AT1G63910/AT4G38620/AT3G15050/AT4G12350/AT2G48110/AT4G22680	10
GO:0042908	xenobiotic transport	12/2769	25/13178	0.00238316	0.00238316	0.0495444	AT5G52450/AT1G71870/AT4G22790/AT3G03620/AT3G26590/AT4G25640/AT5G49130/AT1G71140/AT1G66950/AT2G16990/AT1G47530/AT4G23030	12
GO:0010476	gibberellin mediated signaling pathway	17/2769	41/13178	0.00238525	0.00238525	0.0495444	AT5G66730/AT1G10480/AT1G03840/AT5G25900/AT3G50700/AT2G39840/AT4G02780/AT5G66350/AT1G66350/AT1G68360/AT2G03500/AT4G24210/AT1G14920/AT2G36830/AT2G26300/AT3G15880/AT3G11540	17
GO:0009308	amine metabolic process	30/2769	88/13178	0.00298756	0.00298756	0.0608747	AT3G48890/AT1G09240/AT4G19350/AT1G31490/AT3G63110/AT1G75450/AT2G28305/AT5G19530/AT4G29720/AT1G61660/AT5G13700/AT2G42490/AT5G26600/AT1G47480/AT5G38790/AT4G31500/AT5G11950/AT5G18930/AT5G19040/AT1G69040/AT5G14420/AT1G32640/AT1G77420/AT2G41510/AT1G56430/AT5G38450/AT3G58710/AT2G42760/AT2G43020/AT4G20380	30
GO:0009404	toxin metabolic process	20/2769	52/13178	0.00299889	0.00299889	0.0608747	AT2G03505/AT2G47730/AT2G02380/AT1G78380/AT3G27150/AT3G13950/AT5G53110/AT2G29420/AT3G09270/AT2G02390/AT1G10370/AT3G28850/AT3G46280/AT1G68450/AT1G53390/AT1G10140/AT2G18690/AT1G51920/AT4G15550/AT2G40110	20
GO:0010074	maintenance of meristem identity	17/2769	42/13178	0.00323386	0.00323386	0.0649067	AT2G31160/AT4G24540/AT2G33620/AT1G73965/AT5G60910/AT3G08850/AT5G20540/AT1G28570/AT3G52490/AT4G26540/AT4G37750/AT2G12646/AT1G69120/AT1G69970/AT2G19580/AT5G59810/AT2G27230	17
GO:0010016	shoot system morphogenesis	50/2769	166/13178	0.00345659	0.00345659	0.0661584	AT1G05680/AT4G14723/AT2G44950/AT1G69780/AT2G30130/AT5G03680/AT2G32280/AT1G73590/AT3G06840/AT3G15730/AT1G31770/AT4G29900/AT3G25520/AT1G62500/AT5G06710/AT2G41370/AT4G00100/AT4G26690/AT5G55540/AT4G32810/AT5G20540/AT3G28040/AT5G67420/AT5G61480/AT1G51450/AT3G54180/AT2G26170/AT5G40460/AT2G23380/AT4G00440/AT2G44990/AT1G52150/AT1G68130/AT2G21050/AT1G63430/AT2G34710/AT1G04110/AT3G15880/AT4G22730/AT3G15030…	50
GO:0045491	xylan metabolic process	16/2769	39/13178	0.00360493	0.00360493	0.0661584	AT2G37090/AT1G78060/AT5G67210/AT3G18660/AT2G38320/AT2G28760/AT3G03210/AT1G27600/AT3G55990/AT2G40320/AT5G46340/AT1G53290/AT1G71930/AT3G19620/AT3G42960/AT2G28110	16
GO:0009627	systemic acquired resistance	24/2769	67/13178	0.00365756	0.00365756	0.0661584	AT2G23620/AT1G09750/AT2G18660/AT3G01420/AT1G59870/AT1G44350/AT3G13950/AT2G27660/AT2G30550/AT4G30380/AT2G37870/AT4G11000/AT2G14610/AT4G26120/AT5G60900/AT2G27310/AT3G53980/AT2G18690/AT2G41640/AT2G25735/AT5G48485/AT5G13220/AT5G65600/AT4G20380	24
GO:0003008	system process	9/2769	17/13178	0.00366659	0.00366659	0.0661584	AT5G53730/AT1G09240/AT5G65020/AT2G01950/AT1G14920/AT5G09220/AT5G62680/AT1G56430/AT2G18950	9
GO:0003013	circulatory system process	9/2769	17/13178	0.00366659	0.00366659	0.0661584	AT5G53730/AT1G09240/AT5G65020/AT2G01950/AT1G14920/AT5G09220/AT5G62680/AT1G56430/AT2G18950	9
GO:0003018	vascular process in circulatory system	9/2769	17/13178	0.00366659	0.00366659	0.0661584	AT5G53730/AT1G09240/AT5G65020/AT2G01950/AT1G14920/AT5G09220/AT5G62680/AT1G56430/AT2G18950	9
GO:0009851	auxin biosynthetic process	9/2769	17/13178	0.00366659	0.00366659	0.0661584	AT5G43890/AT5G17300/AT2G33230/AT4G23850/AT3G08510/AT4G37750/AT4G31500/AT1G68130/AT4G32295	9
GO:0009937	regulation of gibberellic acid mediated signaling pathway	9/2769	17/13178	0.00366659	0.00366659	0.0661584	AT5G66730/AT1G03840/AT3G50700/AT5G66350/AT1G66350/AT4G24210/AT1G14920/AT3G15880/AT3G11540	9
GO:0010232	vascular transport	9/2769	17/13178	0.00366659	0.00366659	0.0661584	AT5G53730/AT1G09240/AT5G65020/AT2G01950/AT1G14920/AT5G09220/AT5G62680/AT1G56430/AT2G18950	9
GO:0010233	phloem transport	9/2769	17/13178	0.00366659	0.00366659	0.0661584	AT5G53730/AT1G09240/AT5G65020/AT2G01950/AT1G14920/AT5G09220/AT5G62680/AT1G56430/AT2G18950	9
GO:0071368	cellular response to cytokinin stimulus	17/2769	43/13178	0.00431749	0.00431749	0.0771241	AT2G41310/AT2G01830/AT1G10480/AT5G10720/AT1G31770/AT3G57040/AT3G16360/AT1G68360/AT5G62920/AT5G38790/AT3G11540/AT1G59940/AT4G02450/AT5G35750/AT3G21510/AT1G67710/AT5G02810	17
GO:0010089	xylem development	14/2769	33/13178	0.00441401	0.00441401	0.0780674	AT5G05340/AT5G53730/AT5G64080/AT3G21710/AT5G64530/AT5G19530/AT1G09540/AT1G08760/AT5G61480/AT4G08150/AT1G71930/AT4G32880/AT2G28250/AT2G27230	14
GO:0045229	external encapsulating structure organization	55/2769	188/13178	0.00446492	0.00446492	0.0781937	AT1G70370/AT3G14310/AT1G69500/AT4G31590/AT5G02010/AT1G20190/AT5G01950/AT5G57560/AT2G40610/AT3G02210/AT1G59870/AT5G15290/AT2G28950/AT3G50410/AT5G41040/AT1G68540/AT1G69530/AT2G46710/AT1G27600/AT2G41480/AT4G28250/AT4G26690/AT3G07330/AT4G20050/AT1G70710/AT1G65680/AT5G06200/AT5G15740/AT5G51490/AT1G02810/AT2G03090/AT2G19070/AT3G55090/AT2G39350/AT4G19420/AT4G23740/AT2G27060/AT5G48740/AT4G31500/AT5G15630…	55
GO:0002682	regulation of immune system process	32/2769	98/13178	0.00471358	0.00471358	0.081747	AT3G46510/AT3G22600/AT4G14465/AT4G36550/AT1G27100/AT3G47090/AT1G59870/AT5G39610/AT2G41370/AT2G30550/AT1G59590/AT4G36500/AT3G57450/AT2G19130/AT2G32680/AT3G59080/AT3G14840/AT5G15080/AT4G11000/AT2G45180/AT3G19010/AT5G20480/AT5G22380/AT5G60900/AT4G00830/AT1G49040/AT5G24090/AT3G55950/AT3G25070/AT1G20900/AT5G65600/AT3G18690	32
GO:0008202	steroid metabolic process	20/2769	54/13178	0.00496728	0.00496728	0.0853186	AT2G26710/AT5G36110/AT1G19630/AT2G32440/AT5G42650/AT4G19230/AT4G34650/AT4G34640/AT4G24220/AT1G25330/AT1G76490/AT1G02205/AT2G03760/AT3G19820/AT4G37760/AT1G12740/AT2G33630/AT5G13710/AT4G36380/AT1G43620	20
GO:0071407	cellular response to organic cyclic compound	55/2769	189/13178	0.00503684	0.00503684	0.0856895	AT5G08240/AT1G13750/AT5G59010/AT1G70370/AT1G14000/AT2G35710/AT2G03350/AT2G02800/AT1G29690/AT1G27100/AT3G47090/AT3G02750/AT1G75270/AT3G01420/AT1G59870/AT2G44500/AT2G01950/AT2G43710/AT2G30550/AT1G59590/AT2G28500/AT1G74500/AT4G36500/AT1G34210/AT3G47570/AT2G16390/AT1G66350/AT3G53480/AT2G28940/AT4G22980/AT4G33430/AT3G13600/AT4G02590/AT3G05710/AT1G19350/AT4G26120/AT2G18090/AT5G60900/AT1G14920/AT1G11350…	55
GO:0090567	reproductive shoot system development	115/2769	440/13178	0.00511802	0.00511802	0.086249	AT2G40080/AT5G24010/AT2G23140/AT5G50260/AT4G26450/AT2G31160/AT3G63530/AT2G46770/AT3G57670/AT5G10625/AT5G03680/AT4G35070/AT5G37020/AT5G43270/AT1G59640/AT5G41410/AT4G24540/AT5G65170/AT5G65700/AT5G49160/AT4G39790/AT5G59990/AT5G53390/AT1G73590/AT5G39610/AT2G01630/AT5G06850/AT3G28860/AT3G28917/AT1G44970/AT1G12380/AT4G29900/AT5G60910/AT5G58300/AT1G62500/AT4G28530/AT5G49030/AT5G06720/AT2G41370/AT4G36920…	115
GO:1901141	regulation of lignin biosynthetic process	7/2769	12/13178	0.0052094	0.0052094	0.0869685	AT5G05340/AT4G39410/AT1G66230/AT1G63910/AT3G15050/AT4G12350/AT4G22680	7
GO:0071370	cellular response to gibberellin stimulus	17/2769	44/13178	0.0056817	0.0056817	0.0920277	AT5G66730/AT1G10480/AT1G03840/AT5G25900/AT3G50700/AT2G39840/AT4G02780/AT5G66350/AT1G66350/AT1G68360/AT2G03500/AT4G24210/AT1G14920/AT2G36830/AT2G26300/AT3G15880/AT3G11540	17
GO:0071365	cellular response to auxin stimulus	28/2769	84/13178	0.00575316	0.00575316	0.0920277	AT5G65670/AT1G14000/AT4G37580/AT3G12090/AT1G30690/AT1G59870/AT1G73590/AT5G17300/AT1G63260/AT2G01950/AT2G36910/AT5G54510/AT1G34670/AT5G57090/AT3G53480/AT3G51670/AT2G19580/AT3G53970/AT5G43870/AT5G16530/AT2G23810/AT3G22810/AT1G71930/AT3G13980/AT2G28350/AT4G09160/AT3G50060/AT2G47000	28
GO:0010440	stomatal lineage progression	8/2769	15/13178	0.00580936	0.00580936	0.0920277	AT5G65420/AT3G50070/AT3G57230/AT3G48750/AT3G54180/AT1G49040/AT2G02820/AT4G34160	8
GO:0032350	regulation of hormone metabolic process	8/2769	15/13178	0.00580936	0.00580936	0.0920277	AT5G43270/AT5G17300/AT3G08510/AT4G37750/AT2G47170/AT1G68130/AT1G25330/AT1G12140	8
GO:0031328	positive regulation of cellular biosynthetic process	88/2769	327/13178	0.00586619	0.00586619	0.0920277	AT4G29230/AT5G05340/AT4G14540/AT4G39410/AT5G57620/AT5G49520/AT2G46770/AT2G46680/AT1G69780/AT1G71692/AT1G79180/AT1G03840/AT4G36740/AT1G24580/AT5G60440/AT4G24540/AT1G66230/AT5G11590/AT5G39610/AT1G63910/AT3G50410/AT5G60910/AT1G16060/AT4G28530/AT2G22850/AT3G59690/AT4G20860/AT3G24500/AT4G27430/AT3G58190/AT4G37940/AT1G04020/AT1G61660/AT3G55990/AT4G32890/AT5G66350/AT1G18040/AT5G08790/AT3G58120/AT5G53980…	88
GO:0046618	xenobiotic export	10/2769	21/13178	0.00587307	0.00587307	0.0920277	AT5G52450/AT1G71870/AT4G22790/AT3G03620/AT3G26590/AT4G25640/AT5G49130/AT1G71140/AT1G47530/AT4G23030	10
GO:1990961	xenobiotic detoxification by transmembrane export across the plasma membrane	10/2769	21/13178	0.00587307	0.00587307	0.0920277	AT5G52450/AT1G71870/AT4G22790/AT3G03620/AT3G26590/AT4G25640/AT5G49130/AT1G71140/AT1G47530/AT4G23030	10
GO:0009690	cytokinin metabolic process	9/2769	18/13178	0.0059785	0.0059785	0.0928651	AT3G63110/AT1G75450/AT2G28305/AT5G38790/AT5G11950/AT5G19040/AT5G14420/AT2G41510/AT5G38450	9
GO:0071241	cellular response to inorganic substance	14/2769	34/13178	0.00607503	0.00607503	0.093551	AT1G62400/AT4G31940/AT3G01420/AT5G61910/AT5G10720/AT4G22790/AT1G08090/AT5G19790/AT5G60770/AT2G19590/AT1G71200/AT2G28260/AT3G60320/AT2G14210	14
GO:0009891	positive regulation of biosynthetic process	90/2769	336/13178	0.00616131	0.00616131	0.0940688	AT4G29230/AT5G05340/AT4G14540/AT4G39410/AT5G57620/AT5G49520/AT2G46770/AT2G46680/AT1G69780/AT1G71692/AT1G79180/AT1G03840/AT4G36740/AT1G24580/AT5G60440/AT4G24540/AT1G66230/AT5G11590/AT5G39610/AT1G63910/AT3G50410/AT5G60910/AT1G16060/AT4G28530/AT2G22850/AT3G59690/AT4G20860/AT5G48930/AT3G24500/AT4G27430/AT3G58190/AT4G37940/AT1G04020/AT1G61660/AT3G55990/AT4G32890/AT5G66350/AT1G18040/AT5G08790/AT3G58120…	90
GO:0071555	cell wall organization	47/2769	159/13178	0.00660215	0.00660215	0.0999451	AT1G70370/AT3G14310/AT4G31590/AT5G02010/AT1G20190/AT5G01950/AT5G57560/AT2G40610/AT3G02210/AT1G59870/AT5G15290/AT2G28950/AT3G50410/AT5G41040/AT1G69530/AT2G46710/AT2G41480/AT4G28250/AT4G26690/AT3G07330/AT1G70710/AT1G65680/AT5G06200/AT5G15740/AT5G51490/AT1G02810/AT2G03090/AT4G19420/AT4G23740/AT2G27060/AT5G48740/AT4G31500/AT5G15630/AT2G22125/AT5G04960/AT4G22730/AT5G20860/AT4G33220/AT4G02320/AT4G16120…	47
GO:0009914	hormone transport	29/2769	89/13178	0.00714721	0.00714721	0.107287	AT1G77690/AT1G30690/AT5G60440/AT2G38120/AT4G33090/AT1G59870/AT1G73590/AT3G28860/AT1G31770/AT5G19530/AT2G36910/AT5G55540/AT4G32810/AT1G28230/AT5G57090/AT3G53480/AT2G26170/AT2G44990/AT3G51670/AT1G68130/AT1G59820/AT5G16530/AT3G13980/AT4G02450/AT1G68710/AT4G09160/AT1G17140/AT2G47000/AT4G13750	29
GO:0009735	response to cytokinin	25/2769	74/13178	0.00725762	0.00725762	0.108037	AT2G41310/AT2G01830/AT1G10480/AT5G10720/AT1G31770/AT4G37790/AT3G57040/AT3G16360/AT1G68360/AT5G62920/AT5G38790/AT3G47620/AT1G69690/AT1G71930/AT1G69040/AT3G11540/AT1G59940/AT4G02450/AT5G35750/AT3G21510/AT1G67710/AT4G34160/AT5G02810/AT2G47000/AT1G27210	25
GO:0006949	syncytium formation	6/2769	10/13178	0.00819451	0.00819451	0.11526	AT2G40610/AT2G28950/AT2G19800/AT1G69530/AT4G28250/AT2G03090	6
GO:0009094	L-phenylalanine biosynthetic process	6/2769	10/13178	0.00819451	0.00819451	0.11526	AT1G66230/AT2G27820/AT2G26300/AT4G12350/AT4G22680/AT2G22250	6
GO:0009095	aromatic amino acid family biosynthetic process, prephenate pathway	6/2769	10/13178	0.00819451	0.00819451	0.11526	AT1G66230/AT2G27820/AT2G26300/AT4G12350/AT4G22680/AT2G22250	6
GO:0009938	negative regulation of gibberellic acid mediated signaling pathway	6/2769	10/13178	0.00819451	0.00819451	0.11526	AT5G66350/AT1G66350/AT4G24210/AT1G14920/AT3G15880/AT3G11540	6
GO:0045168	cell-cell signaling involved in cell fate commitment	6/2769	10/13178	0.00819451	0.00819451	0.11526	AT1G73965/AT1G68795/AT1G69970/AT3G25905/AT2G31083/AT5G65930	6
GO:0090354	regulation of auxin metabolic process	6/2769	10/13178	0.00819451	0.00819451	0.11526	AT5G43270/AT5G17300/AT3G08510/AT4G37750/AT2G47170/AT1G68130	6
GO:1902223	erythrose 4-phosphate/phosphoenolpyruvate family amino acid biosynthetic process	6/2769	10/13178	0.00819451	0.00819451	0.11526	AT1G66230/AT2G27820/AT2G26300/AT4G12350/AT4G22680/AT2G22250	6
GO:0005976	polysaccharide metabolic process	81/2769	302/13178	0.00869453	0.00869453	0.121337	AT2G37090/AT1G78060/AT5G67210/AT3G57650/AT2G14620/AT3G14310/AT3G18660/AT3G29320/AT1G76160/AT1G02730/AT1G16860/AT2G39930/AT5G57560/AT3G02210/AT5G62220/AT5G64740/AT1G70830/AT5G42660/AT2G33570/AT1G26810/AT2G38320/AT5G41040/AT2G28760/AT4G32460/AT5G58300/AT3G03210/AT2G36870/AT3G63200/AT1G27600/AT1G74380/AT4G26690/AT3G28150/AT1G67750/AT3G03050/AT4G02340/AT3G63460/AT3G55990/AT1G27070/AT5G15740/AT5G51490…	81
GO:0045492	xylan biosynthetic process	10/2769	22/13178	0.008767	0.008767	0.1214	AT2G37090/AT5G67210/AT3G18660/AT2G38320/AT2G28760/AT3G03210/AT1G27600/AT3G55990/AT5G46340/AT2G28110	10
GO:0008300	isoprenoid catabolic process	7/2769	13/13178	0.00925509	0.00925509	0.126202	AT4G19230/AT3G63520/AT4G32810/AT2G44990/AT4G19170/AT5G65640/AT3G14440	7
GO:0009407	toxin catabolic process	7/2769	13/13178	0.00925509	0.00925509	0.126202	AT2G47730/AT2G02380/AT1G78380/AT2G29420/AT3G09270/AT2G02390/AT1G10370	7
GO:0009828	plant-type cell wall loosening	8/2769	16/13178	0.00950087	0.00950087	0.127606	AT1G20190/AT2G40610/AT2G28950/AT1G69530/AT4G28250/AT1G65680/AT2G03090/AT1G12560	8
GO:2000067	regulation of root morphogenesis	8/2769	16/13178	0.00950087	0.00950087	0.127606	AT5G57620/AT1G05577/AT2G28150/AT5G10150/AT2G23460/AT2G22125/AT2G16385/AT1G31930	8
GO:0071695	anatomical structure maturation	58/2769	208/13178	0.010634	0.010634	0.141759	AT2G18980/AT5G66730/AT2G44950/AT2G24260/AT2G24430/AT1G10480/AT2G17820/AT2G26650/AT2G38120/AT4G17800/AT2G45360/AT2G16760/AT3G07570/AT1G59870/AT2G44500/AT1G29760/AT3G22560/AT1G19360/AT1G75110/AT5G24910/AT4G22010/AT4G19230/AT1G74380/AT4G26690/AT5G42080/AT5G44020/AT1G78230/AT1G76240/AT3G26700/AT1G66350/AT3G62420/AT5G05500/AT5G06270/AT4G00150/AT3G18170/AT5G11420/AT5G41950/AT3G13600/AT4G32010/AT4G24210…	58
GO:1902680	positive regulation of RNA biosynthetic process	73/2769	271/13178	0.0110392	0.0110392	0.144421	AT4G29230/AT4G14540/AT4G39410/AT5G57620/AT5G49520/AT2G46770/AT2G46680/AT1G69780/AT1G71692/AT1G79180/AT1G03840/AT4G36740/AT5G60440/AT4G24540/AT1G66230/AT5G11590/AT5G39610/AT1G63910/AT3G50410/AT5G60910/AT4G28530/AT2G22850/AT3G24500/AT4G27430/AT3G58190/AT4G37940/AT1G04020/AT1G61660/AT3G55990/AT4G32890/AT5G66350/AT1G18040/AT5G08790/AT3G58120/AT5G53980/AT1G03970/AT5G04840/AT2G42440/AT3G57230/AT1G22480…	73
GO:1903508	positive regulation of nucleic acid-templated transcription	73/2769	271/13178	0.0110392	0.0110392	0.144421	AT4G29230/AT4G14540/AT4G39410/AT5G57620/AT5G49520/AT2G46770/AT2G46680/AT1G69780/AT1G71692/AT1G79180/AT1G03840/AT4G36740/AT5G60440/AT4G24540/AT1G66230/AT5G11590/AT5G39610/AT1G63910/AT3G50410/AT5G60910/AT4G28530/AT2G22850/AT3G24500/AT4G27430/AT3G58190/AT4G37940/AT1G04020/AT1G61660/AT3G55990/AT4G32890/AT5G66350/AT1G18040/AT5G08790/AT3G58120/AT5G53980/AT1G03970/AT5G04840/AT2G42440/AT3G57230/AT1G22480…	73
GO:0090698	post-embryonic plant morphogenesis	40/2769	135/13178	0.0110763	0.0110763	0.144421	AT3G23290/AT4G14723/AT2G31160/AT5G54650/AT1G69780/AT1G77690/AT5G03680/AT5G56580/AT2G32280/AT1G59640/AT4G14550/AT4G37070/AT2G38120/AT5G53390/AT1G73590/AT1G31770/AT3G03680/AT4G29900/AT2G41370/AT4G36920/AT4G26690/AT3G58190/AT3G20860/AT3G50330/AT2G42610/AT3G22400/AT3G28040/AT2G42490/AT3G54180/AT2G31090/AT1G68130/AT2G21050/AT1G07090/AT1G04110/AT3G15030/AT1G12140/AT3G13898/AT2G02820/AT1G19220/AT3G15510	40
GO:0120252	hydrocarbon metabolic process	17/2769	47/13178	0.0119739	0.0119739	0.154994	AT1G77330/AT5G25900/AT2G32720/AT4G36810/AT3G63520/AT3G20860/AT4G32810/AT5G23960/AT2G19590/AT2G44990/AT4G19170/AT4G38460/AT1G02205/AT5G61670/AT3G14440/AT1G08030/AT1G61680	17
GO:0000038	very long-chain fatty acid metabolic process	10/2769	23/13178	0.0126374	0.0126374	0.162405	AT1G19440/AT4G16760/AT1G01120/AT1G68530/AT2G32720/AT4G13840/AT3G23840/AT5G23190/AT5G10480/AT1G54350	10
GO:0010051	xylem and phloem pattern formation	21/2769	62/13178	0.0127818	0.0127818	0.163089	AT1G14000/AT5G46700/AT2G32280/AT3G50780/AT1G73590/AT5G22930/AT1G31770/AT2G01950/AT1G62500/AT1G19850/AT5G42080/AT5G55540/AT3G14170/AT4G17220/AT4G08150/AT4G24220/AT2G21050/AT1G43130/AT5G43870/AT3G22810/AT4G13750	21
GO:0045893	positive regulation of transcription, DNA-templated	72/2769	269/13178	0.0134154	0.0134154	0.167255	AT4G29230/AT4G14540/AT4G39410/AT5G57620/AT5G49520/AT2G46770/AT2G46680/AT1G69780/AT1G71692/AT1G79180/AT1G03840/AT4G36740/AT5G60440/AT4G24540/AT1G66230/AT5G11590/AT5G39610/AT1G63910/AT3G50410/AT5G60910/AT4G28530/AT2G22850/AT3G24500/AT4G27430/AT3G58190/AT4G37940/AT1G04020/AT1G61660/AT3G55990/AT4G32890/AT5G66350/AT1G18040/AT5G08790/AT3G58120/AT5G53980/AT1G03970/AT5G04840/AT2G42440/AT3G57230/AT1G22480…	72
GO:0048469	cell maturation	28/2769	89/13178	0.0134829	0.0134829	0.167255	AT2G24260/AT1G10480/AT2G26650/AT2G38120/AT4G17800/AT1G59870/AT1G19360/AT1G75110/AT5G24910/AT4G22010/AT1G74380/AT4G26690/AT5G42080/AT5G44020/AT5G05500/AT5G06270/AT4G00150/AT5G41950/AT2G03720/AT1G74800/AT1G65610/AT5G63220/AT4G16120/AT4G17810/AT5G16910/AT1G66470/AT1G12560/AT2G47000	28
GO:0048764	trichoblast maturation	28/2769	89/13178	0.0134829	0.0134829	0.167255	AT2G24260/AT1G10480/AT2G26650/AT2G38120/AT4G17800/AT1G59870/AT1G19360/AT1G75110/AT5G24910/AT4G22010/AT1G74380/AT4G26690/AT5G42080/AT5G44020/AT5G05500/AT5G06270/AT4G00150/AT5G41950/AT2G03720/AT1G74800/AT1G65610/AT5G63220/AT4G16120/AT4G17810/AT5G16910/AT1G66470/AT1G12560/AT2G47000	28
GO:0048765	root hair cell differentiation	28/2769	89/13178	0.0134829	0.0134829	0.167255	AT2G24260/AT1G10480/AT2G26650/AT2G38120/AT4G17800/AT1G59870/AT1G19360/AT1G75110/AT5G24910/AT4G22010/AT1G74380/AT4G26690/AT5G42080/AT5G44020/AT5G05500/AT5G06270/AT4G00150/AT5G41950/AT2G03720/AT1G74800/AT1G65610/AT5G63220/AT4G16120/AT4G17810/AT5G16910/AT1G66470/AT1G12560/AT2G47000	28
GO:1900376	regulation of secondary metabolite biosynthetic process	9/2769	20/13178	0.0137562	0.0137562	0.169468	AT5G05340/AT4G39410/AT1G66230/AT1G63910/AT4G38620/AT3G15050/AT4G00830/AT4G12350/AT4G22680	9
GO:0008299	isoprenoid biosynthetic process	35/2769	117/13178	0.0143704	0.0143704	0.171123	AT1G70370/AT2G07050/AT4G36470/AT4G13830/AT5G25900/AT2G32440/AT3G25820/AT4G36810/AT1G78510/AT4G02780/AT5G27450/AT2G36690/AT4G32810/AT1G31910/AT5G23960/AT3G45130/AT2G26170/AT2G34630/AT4G16730/AT1G52340/AT2G44990/AT4G38460/AT1G76490/AT5G65640/AT3G54250/AT5G58770/AT5G61670/AT4G15560/AT5G17230/AT5G47770/AT3G14440/AT1G61120/AT3G09780/AT1G61680/AT5G23760	35
GO:0009612	response to mechanical stimulus	8/2769	17/13178	0.0146869	0.0146869	0.171123	AT5G19520/AT5G57560/AT3G48430/AT4G35920/AT2G48060/AT5G12080/AT5G03170/AT1G31930	8
GO:0010039	response to iron ion	8/2769	17/13178	0.0146869	0.0146869	0.171123	AT5G53550/AT4G31940/AT1G21140/AT3G43630/AT2G28160/AT3G12900/AT4G24120/AT2G16385	8
GO:0016128	phytosteroid metabolic process	8/2769	17/13178	0.0146869	0.0146869	0.171123	AT2G26710/AT1G19630/AT2G32440/AT1G25330/AT2G03760/AT3G19820/AT1G12740/AT4G36380	8
GO:0016131	brassinosteroid metabolic process	8/2769	17/13178	0.0146869	0.0146869	0.171123	AT2G26710/AT1G19630/AT2G32440/AT1G25330/AT2G03760/AT3G19820/AT1G12740/AT4G36380	8
GO:0044772	mitotic cell cycle phase transition	20/2769	59/13178	0.0147487	0.0147487	0.171123	AT1G76310/AT1G71230/AT2G44950/AT3G25980/AT5G65420/AT3G50070/AT1G44110/AT1G77720/AT1G50490/AT4G12620/AT5G25380/AT2G22490/AT3G48750/AT5G38110/AT3G54180/AT5G06150/AT2G17620/AT5G52950/AT1G70210/AT4G34160	20
GO:0042545	cell wall modification	25/2769	78/13178	0.0148437	0.0148437	0.171123	AT1G70370/AT3G14310/AT1G20190/AT2G40610/AT1G59870/AT5G15290/AT2G28950/AT3G50410/AT1G69530/AT4G28250/AT1G70710/AT1G65680/AT5G06200/AT5G51490/AT1G02810/AT2G03090/AT4G31500/AT5G04960/AT5G20860/AT4G33220/AT4G02320/AT5G17310/AT3G07970/AT5G14650/AT1G12560	25
GO:0002757	immune response-activating signal transduction	6/2769	11/13178	0.0148485	0.0148485	0.171123	AT3G22600/AT1G59870/AT2G32680/AT2G45180/AT5G65600/AT3G18690	6
GO:0002758	innate immune response-activating signal transduction	6/2769	11/13178	0.0148485	0.0148485	0.171123	AT3G22600/AT1G59870/AT2G32680/AT2G45180/AT5G65600/AT3G18690	6
GO:0046885	regulation of hormone biosynthetic process	6/2769	11/13178	0.0148485	0.0148485	0.171123	AT5G17300/AT3G08510/AT4G37750/AT1G68130/AT1G25330/AT1G12140	6
GO:0021700	developmental maturation	61/2769	224/13178	0.0150331	0.0150331	0.17214	AT2G18980/AT5G66730/AT2G44950/AT2G24260/AT2G24430/AT1G10480/AT2G17820/AT2G26650/AT2G38120/AT4G17800/AT2G45360/AT2G16760/AT3G07570/AT1G59870/AT2G44500/AT1G29760/AT3G22560/AT1G19360/AT1G75110/AT5G24910/AT4G22010/AT4G19230/AT5G23630/AT1G74380/AT4G26690/AT5G42080/AT1G34210/AT5G44020/AT1G78230/AT1G76240/AT3G26700/AT1G66350/AT3G62420/AT5G05500/AT5G06270/AT4G00150/AT3G18170/AT5G11420/AT5G41950/AT3G13600…	61
GO:0003002	regionalization	46/2769	162/13178	0.0152837	0.0152837	0.173895	AT5G60200/AT2G31160/AT1G14000/AT1G52720/AT5G46700/AT2G32280/AT2G17820/AT4G39790/AT3G50780/AT1G73590/AT5G22930/AT1G31770/AT3G25520/AT2G01950/AT1G64390/AT1G62500/AT2G41370/AT4G36920/AT1G60030/AT1G19850/AT4G31400/AT5G42080/AT5G55540/AT1G55325/AT5G20540/AT2G42610/AT3G14170/AT1G44760/AT4G17220/AT3G20260/AT3G54180/AT4G08150/AT1G52150/AT4G24220/AT2G21050/AT1G43130/AT4G14200/AT2G34710/AT5G43870/AT5G08391…	46
GO:0042023	DNA endoreduplication	15/2769	41/13178	0.0158307	0.0158307	0.178979	AT4G22910/AT5G59360/AT5G02420/AT5G25380/AT1G08180/AT3G48750/AT3G20260/AT3G54180/AT5G40460/AT2G27960/AT1G69690/AT3G48160/AT2G02820/AT3G20898/AT3G07100	15
GO:0044786	cell cycle DNA replication	18/2769	52/13178	0.0160785	0.0160785	0.180637	AT4G22910/AT2G16440/AT5G59360/AT5G02420/AT5G25380/AT1G08180/AT3G48750/AT3G20260/AT3G54180/AT3G25100/AT5G40460/AT1G44900/AT2G27960/AT1G69690/AT3G48160/AT2G02820/AT3G20898/AT3G07100	18
GO:0044087	regulation of cellular component biogenesis	31/2769	102/13178	0.0162316	0.0162316	0.181217	AT4G29230/AT1G17950/AT5G45330/AT1G79180/AT1G66230/AT5G63940/AT1G06850/AT2G33385/AT1G63910/AT3G59690/AT1G79620/AT3G25500/AT3G61750/AT1G57820/AT1G22480/AT1G72160/AT3G08500/AT5G48740/AT1G66810/AT5G58230/AT4G28500/AT5G55230/AT3G15050/AT1G06920/AT4G12350/AT3G58040/AT1G32640/AT2G43800/AT5G03170/AT1G43790/AT4G22680	31
GO:0010252	auxin homeostasis	10/2769	24/13178	0.0176623	0.0176623	0.195965	AT2G32280/AT1G73590/AT5G48930/AT5G54510/AT5G57090/AT3G53480/AT5G16530/AT1G69690/AT1G72320/AT1G28130	10
GO:0060918	auxin transport	27/2769	87/13178	0.0180857	0.0180857	0.199424	AT1G77690/AT1G30690/AT5G60440/AT2G38120/AT4G33090/AT1G59870/AT1G73590/AT3G28860/AT5G19530/AT2G36910/AT5G55540/AT4G32810/AT5G57090/AT3G53480/AT2G26170/AT2G44990/AT3G51670/AT1G68130/AT1G59820/AT5G16530/AT3G13980/AT4G02450/AT1G68710/AT4G09160/AT1G17140/AT2G47000/AT4G13750	27

## Sheet: Pollen
ID	Description	GeneRatio	BgRatio	pvalue	p.adjust	qvalue	geneID	Count
GO:0009932	cell tip growth	55/1045	135/13178	4.70037e-26	4.70037e-26	5.43218e-23	AT2G41210/AT3G56960/AT4G00350/AT2G20430/AT1G79250/AT3G13870/AT3G42880/AT5G13990/AT3G13227/AT3G56950/AT3G04690/AT1G77980/AT5G52360/AT5G65090/AT1G61290/AT2G31500/AT1G03050/AT5G35700/AT4G38430/AT1G69940/AT2G13680/AT5G46220/AT3G24620/AT3G12160/AT2G41970/AT5G14870/AT1G19780/AT2G21480/AT5G13150/AT5G12180/AT3G01040/AT4G13240/AT3G20580/AT1G08730/AT4G24580/AT3G20190/AT3G16640/AT4G34940/AT1G18750/AT1G79860…	55
GO:0009856	pollination	71/1045	222/13178	1.10584e-25	1.10584e-25	5.43218e-23	AT2G41210/AT3G56960/AT4G00350/AT2G20430/AT1G79250/AT3G19090/AT3G42880/AT5G13990/AT5G12370/AT3G56950/AT5G45840/AT3G04690/AT1G77980/AT1G14020/AT5G52360/AT2G33420/AT1G61290/AT2G31500/AT1G03050/AT5G35700/AT5G16020/AT4G38430/AT1G69940/AT2G13680/AT5G46220/AT2G19400/AT3G24620/AT3G12160/AT2G41970/AT1G05630/AT5G14870/AT1G19780/AT5G19610/AT2G21480/AT5G13150/AT5G12180/AT1G42560/AT3G01040/AT4G13240/AT3G20580…	71
GO:0044706	multi-multicellular organism process	71/1045	222/13178	1.10584e-25	1.10584e-25	5.43218e-23	AT2G41210/AT3G56960/AT4G00350/AT2G20430/AT1G79250/AT3G19090/AT3G42880/AT5G13990/AT5G12370/AT3G56950/AT5G45840/AT3G04690/AT1G77980/AT1G14020/AT5G52360/AT2G33420/AT1G61290/AT2G31500/AT1G03050/AT5G35700/AT5G16020/AT4G38430/AT1G69940/AT2G13680/AT5G46220/AT2G19400/AT3G24620/AT3G12160/AT2G41970/AT1G05630/AT5G14870/AT1G19780/AT5G19610/AT2G21480/AT5G13150/AT5G12180/AT1G42560/AT3G01040/AT4G13240/AT3G20580…	71
GO:0009860	pollen tube growth	48/1045	114/13178	1.21115e-23	1.21115e-23	4.46213e-21	AT2G41210/AT3G56960/AT4G00350/AT2G20430/AT1G79250/AT3G42880/AT5G13990/AT3G56950/AT3G04690/AT1G77980/AT5G52360/AT1G61290/AT2G31500/AT1G03050/AT5G35700/AT4G38430/AT1G69940/AT2G13680/AT5G46220/AT3G24620/AT3G12160/AT2G41970/AT5G14870/AT1G19780/AT2G21480/AT5G13150/AT5G12180/AT3G01040/AT4G13240/AT3G20580/AT1G08730/AT4G24580/AT3G20190/AT3G16640/AT4G34940/AT1G18750/AT1G79860/AT3G19020/AT5G60740/AT3G18360…	48
GO:0048868	pollen tube development	56/1045	160/13178	1.21136e-22	1.21136e-22	3.57032e-20	AT2G41210/AT3G56960/AT4G00350/AT2G20430/AT1G79250/AT3G19090/AT3G42880/AT5G13990/AT3G56950/AT5G45840/AT3G04690/AT1G77980/AT5G52360/AT2G33420/AT1G61290/AT2G31500/AT1G03050/AT5G35700/AT5G16020/AT4G38430/AT1G69940/AT2G13680/AT5G46220/AT3G24620/AT3G12160/AT2G41970/AT5G14870/AT1G19780/AT2G21480/AT5G13150/AT5G12180/AT1G42560/AT3G01040/AT4G13240/AT3G20580/AT1G08730/AT4G24580/AT3G07330/AT3G20190/AT3G16640…	56
GO:0048588	developmental cell growth	59/1045	178/13178	2.06465e-22	2.06465e-22	5.07106e-20	AT2G41210/AT3G56960/AT4G00350/AT2G20430/AT1G79250/AT3G42880/AT1G18990/AT5G13990/AT3G13227/AT3G56950/AT3G04690/AT1G77980/AT5G52360/AT1G61290/AT2G31500/AT1G03050/AT5G35700/AT5G43900/AT4G38430/AT1G69940/AT2G13680/AT5G46220/AT3G24620/AT3G12160/AT2G41970/AT5G14870/AT1G19780/AT2G21480/AT5G13150/AT1G32170/AT5G12180/AT3G01040/AT4G13240/AT3G20580/AT1G08730/AT4G24580/AT3G20190/AT3G16640/AT3G56930/AT4G34940…	59
GO:0000904	cell morphogenesis involved in differentiation	58/1045	195/13178	1.85086e-19	1.85086e-19	3.89655e-17	AT2G41210/AT3G56960/AT4G00350/AT2G20430/AT1G79250/AT1G73360/AT3G42880/AT5G13990/AT3G13227/AT3G56950/AT5G28646/AT3G04690/AT1G77980/AT5G52360/AT5G65090/AT1G61290/AT2G31500/AT1G03050/AT5G35700/AT5G43900/AT4G38430/AT1G69940/AT2G13680/AT5G46220/AT3G24620/AT3G12160/AT2G41970/AT5G14870/AT1G19780/AT2G21480/AT5G13150/AT5G12180/AT3G01040/AT4G13240/AT3G20580/AT1G08730/AT4G24580/AT3G20190/AT3G16640/AT4G34940…	58
GO:0060560	developmental growth involved in morphogenesis	79/1045	333/13178	2.32463e-19	2.32463e-19	4.28222e-17	AT2G41210/AT3G56960/AT4G00350/AT2G20430/AT1G79250/AT1G57680/AT3G13870/AT3G42880/AT1G18990/AT5G13990/AT3G13227/AT3G56950/AT1G11000/AT3G04690/AT1G77980/AT5G52360/AT5G65090/AT1G61290/AT2G31500/AT1G03050/AT5G35700/AT5G43900/AT5G62310/AT4G38430/AT1G69940/AT2G13680/AT5G46220/AT1G29810/AT3G24620/AT3G12160/AT2G41970/AT5G14870/AT1G19780/AT3G22510/AT2G21480/AT5G13150/AT1G32170/AT5G12180/AT1G66810/AT3G01040…	79
GO:0016049	cell growth	87/1045	411/13178	7.8849e-18	7.8849e-18	1.2911e-15	AT2G41210/AT3G56960/AT4G00350/AT2G20430/AT1G79250/AT1G57680/AT3G13870/AT3G42880/AT1G18990/AT4G08180/AT5G13990/AT3G13227/AT3G56950/AT1G11000/AT5G28646/AT3G04690/AT1G77980/AT1G14020/AT5G52360/AT5G65090/AT1G61290/AT2G31500/AT1G03050/AT5G35700/AT5G43900/AT5G62310/AT2G04305/AT4G38430/AT1G69940/AT2G13680/AT5G46220/AT5G64740/AT3G24620/AT3G12160/AT2G41970/AT5G14870/AT1G19780/AT3G22510/AT2G21480/AT5G13150…	87
GO:0009826	unidimensional cell growth	65/1045	265/13178	6.77153e-17	6.77153e-17	9.9791e-15	AT2G41210/AT3G56960/AT4G00350/AT2G20430/AT1G79250/AT1G57680/AT3G13870/AT3G42880/AT5G13990/AT3G13227/AT3G56950/AT3G04690/AT1G77980/AT5G52360/AT5G65090/AT1G61290/AT2G31500/AT1G03050/AT5G35700/AT5G62310/AT4G38430/AT1G69940/AT2G13680/AT5G46220/AT3G24620/AT3G12160/AT2G41970/AT5G14870/AT1G19780/AT3G22510/AT2G21480/AT5G13150/AT5G12180/AT1G66810/AT3G01040/AT4G13240/AT3G20580/AT1G08730/AT4G24580/AT3G20190…	65
GO:0048468	cell development	67/1045	284/13178	1.88732e-16	1.88732e-16	2.52847e-14	AT2G41210/AT3G56960/AT4G00350/AT2G20430/AT1G79250/AT1G73360/AT3G42880/AT1G18990/AT5G13990/AT3G13227/AT3G56950/AT5G28646/AT3G04690/AT1G77980/AT5G52360/AT5G65090/AT1G61290/AT2G31500/AT1G03050/AT5G35700/AT5G43900/AT2G04305/AT4G38430/AT1G69940/AT2G22475/AT2G13680/AT5G46220/AT3G24620/AT3G12160/AT2G41970/AT5G14870/AT1G19780/AT2G21480/AT5G13150/AT1G32170/AT5G12180/AT3G01040/AT4G13240/AT3G20580/AT1G08730…	67
GO:0000902	cell morphogenesis	77/1045	366/13178	9.68111e-16	9.68111e-16	1.18891e-13	AT2G41210/AT3G56960/AT4G00350/AT2G20430/AT1G79250/AT1G57680/AT3G13870/AT1G73360/AT3G42880/AT4G08180/AT5G13990/AT3G13227/AT3G56950/AT5G28646/AT3G04690/AT1G77980/AT5G52360/AT5G65090/AT1G61290/AT2G31500/AT1G03050/AT5G35700/AT5G43900/AT5G62310/AT2G04305/AT4G38430/AT1G69940/AT2G13680/AT5G46220/AT1G29810/AT3G24620/AT3G12160/AT2G41970/AT5G14870/AT1G19780/AT3G22510/AT2G21480/AT5G13150/AT5G12180/AT1G66810…	77
GO:0080092	regulation of pollen tube growth	18/1045	26/13178	1.13488e-14	1.13488e-14	1.28651e-12	AT3G42880/AT5G13990/AT1G77980/AT2G31500/AT4G38430/AT2G13680/AT3G12160/AT2G21480/AT5G13150/AT5G12180/AT4G13240/AT3G20190/AT1G18750/AT1G79860/AT3G18360/AT4G26930/AT1G35670/AT2G33775	18
GO:0010769	regulation of cell morphogenesis involved in differentiation	18/1045	27/13178	3.15325e-14	3.15325e-14	3.31921e-12	AT3G42880/AT5G13990/AT1G77980/AT2G31500/AT4G38430/AT2G13680/AT3G12160/AT2G21480/AT5G13150/AT5G12180/AT4G13240/AT3G20190/AT1G18750/AT1G79860/AT3G18360/AT4G26930/AT1G35670/AT2G33775	18
GO:0048638	regulation of developmental growth	41/1045	161/13178	1.0872e-11	1.0872e-11	1.06812e-09	AT2G47030/AT5G66740/AT3G42880/AT1G18990/AT5G13990/AT3G62660/AT1G77980/AT5G35390/AT2G31500/AT4G38430/AT2G13680/AT3G12160/AT3G21700/AT5G41780/AT3G52460/AT2G21480/AT5G13150/AT4G16745/AT5G12180/AT1G66810/AT4G13240/AT3G20190/AT3G16640/AT2G30505/AT5G37055/AT3G11690/AT1G18750/AT5G15430/AT1G79860/AT3G18360/AT1G75160/AT3G22750/AT4G26930/AT2G15880/AT4G02250/AT1G35670/AT2G33775/AT1G20670/AT2G40090/AT5G46770…	41
GO:0040008	regulation of growth	49/1045	218/13178	1.51407e-11	1.51407e-11	1.39454e-09	AT2G47030/AT5G66740/AT1G17400/AT3G42880/AT1G18990/AT5G13990/AT3G62660/AT1G77980/AT5G35390/AT2G31500/AT5G54130/AT4G38430/AT5G06100/AT2G13680/AT3G12160/AT3G21700/AT2G37980/AT5G41780/AT3G52460/AT1G29140/AT2G21480/AT5G13150/AT4G16745/AT5G12180/AT1G66810/AT4G13240/AT5G56170/AT3G20190/AT3G16640/AT2G30505/AT5G37055/AT3G11690/AT1G18750/AT5G15430/AT3G51550/AT1G79860/AT2G17500/AT3G18360/AT1G75160/AT3G22750…	49
GO:0051510	regulation of unidimensional cell growth	20/1045	56/13178	4.02615e-09	4.02615e-09	3.49016e-07	AT3G42880/AT5G13990/AT1G77980/AT2G31500/AT4G38430/AT2G13680/AT3G12160/AT2G21480/AT5G13150/AT5G12180/AT1G66810/AT4G13240/AT3G20190/AT1G18750/AT1G79860/AT3G18360/AT4G26930/AT1G35670/AT2G33775/AT4G08920	20
GO:0009555	pollen development	47/1045	242/13178	6.68508e-09	6.68508e-09	5.47316e-07	AT3G04620/AT4G30930/AT5G56270/AT1G27600/AT1G77980/AT2G33420/AT3G47870/AT2G41830/AT4G35280/AT3G47440/AT1G01280/AT4G02080/AT5G39650/AT5G63160/AT5G06100/AT2G13680/AT2G19400/AT1G14830/AT1G68610/AT3G01040/AT1G26840/AT5G21080/AT1G03920/AT3G21180/AT1G47270/AT1G18750/AT3G57390/AT4G25640/AT3G60460/AT5G15650/AT5G64510/AT5G02390/AT3G09880/AT3G10470/AT5G39400/AT4G14790/AT2G43040/AT4G26930/AT2G19070/AT2G42380…	47
GO:0022604	regulation of cell morphogenesis	21/1045	72/13178	9.70372e-08	9.70372e-08	7.52643e-06	AT3G42880/AT5G13990/AT1G77980/AT2G31500/AT4G38430/AT2G13680/AT3G12160/AT2G21480/AT5G13150/AT5G12180/AT1G66810/AT2G17800/AT4G13240/AT3G20190/AT1G18750/AT1G79860/AT3G18360/AT4G26930/AT1G35670/AT2G33775/AT4G08920	21
GO:0001558	regulation of cell growth	23/1045	86/13178	1.41008e-07	1.41008e-07	1.03901e-05	AT3G42880/AT1G18990/AT5G13990/AT1G77980/AT2G31500/AT4G38430/AT2G13680/AT3G12160/AT2G21480/AT5G13150/AT5G12180/AT1G66810/AT4G13240/AT3G20190/AT3G16640/AT1G18750/AT3G51550/AT1G79860/AT3G18360/AT4G26930/AT1G35670/AT2G33775/AT4G08920	23
GO:0009846	pollen germination	18/1045	58/13178	2.82802e-07	2.82802e-07	1.98457e-05	AT2G41210/AT3G56960/AT3G19090/AT3G56950/AT5G35700/AT2G13680/AT2G19400/AT1G05630/AT5G19610/AT4G24580/AT1G03920/AT4G38190/AT2G43040/AT2G33100/AT5G36260/AT1G04880/AT2G20470/AT5G23630	18
GO:0048235	pollen sperm cell differentiation	11/1045	23/13178	4.10739e-07	4.10739e-07	2.75136e-05	AT3G04620/AT4G35280/AT3G47440/AT5G39650/AT5G06100/AT1G68610/AT3G60460/AT5G02390/AT4G26930/AT5G49150/AT4G11720	11
GO:2000241	regulation of reproductive process	51/1045	338/13178	5.74544e-06	5.74544e-06	0.000355016	AT5G64790/AT2G47030/AT4G04890/AT3G42880/AT4G11800/AT5G13990/AT3G62660/AT1G77980/AT5G35390/AT5G13790/AT5G17490/AT2G31500/AT3G12150/AT4G20400/AT5G60010/AT4G38430/AT2G13680/AT3G12160/AT3G21700/AT2G37980/AT5G41780/AT3G52460/AT2G21480/AT5G13150/AT4G16745/AT5G12180/AT4G13240/AT3G20190/AT1G51600/AT2G30505/AT5G37055/AT5G65160/AT3G11690/AT1G18750/AT5G15430/AT3G57390/AT1G79860/AT2G33350/AT3G18360/AT4G37280…	51
GO:0022603	regulation of anatomical structure morphogenesis	24/1045	112/13178	5.78169e-06	5.78169e-06	0.000355016	AT3G42880/AT5G13990/AT1G77980/AT5G35390/AT2G31500/AT4G38430/AT2G13680/AT3G12160/AT2G21480/AT1G05577/AT5G13150/AT1G68800/AT5G12180/AT1G66810/AT2G17800/AT4G13240/AT3G20190/AT1G18750/AT1G79860/AT3G18360/AT4G26930/AT1G35670/AT2G33775/AT4G08920	24
GO:0018105	peptidyl-serine phosphorylation	17/1045	65/13178	8.26381e-06	8.26381e-06	0.00048713	AT1G08650/AT2G31500/AT3G51850/AT5G62310/AT3G08720/AT4G21940/AT2G19400/AT5G12180/AT2G38910/AT1G03920/AT4G14350/AT1G35670/AT4G09570/AT1G76040/AT3G50530/AT2G20470/AT2G45490	17
GO:0018209	peptidyl-serine modification	17/1045	66/13178	1.03187e-05	1.03187e-05	0.000584867	AT1G08650/AT2G31500/AT3G51850/AT5G62310/AT3G08720/AT4G21940/AT2G19400/AT5G12180/AT2G38910/AT1G03920/AT4G14350/AT1G35670/AT4G09570/AT1G76040/AT3G50530/AT2G20470/AT2G45490	17
GO:0048229	gametophyte development	48/1045	337/13178	4.93557e-05	4.93557e-05	0.00269388	AT3G04620/AT4G30930/AT5G56270/AT1G27600/AT1G77980/AT2G33420/AT3G47870/AT2G41830/AT4G35280/AT3G47440/AT1G01280/AT4G02080/AT5G39650/AT5G63160/AT5G06100/AT2G13680/AT2G19400/AT1G14830/AT1G68610/AT3G01040/AT1G26840/AT1G61140/AT5G21080/AT1G03920/AT3G21180/AT1G47270/AT1G18750/AT3G57390/AT4G25640/AT3G60460/AT5G15650/AT5G64510/AT5G02390/AT3G09880/AT3G10470/AT5G39400/AT4G14790/AT2G43040/AT4G26930/AT2G19070…	48
GO:0055046	microgametogenesis	11/1045	35/13178	5.21559e-05	5.21559e-05	0.00274505	AT3G04620/AT4G35280/AT3G47440/AT5G39650/AT5G06100/AT1G68610/AT3G60460/AT5G02390/AT4G26930/AT5G49150/AT4G11720	11
GO:0007010	cytoskeleton organization	33/1045	204/13178	6.38095e-05	6.38095e-05	0.00324259	AT3G13870/AT3G61230/AT5G54650/AT4G29340/AT5G28646/AT5G52360/AT5G12250/AT5G35700/AT5G43900/AT4G25590/AT4G30710/AT3G46520/AT5G64740/AT1G54460/AT3G55770/AT4G22860/AT5G51600/AT3G47690/AT2G17800/AT1G08730/AT3G06030/AT5G60930/AT3G16640/AT4G18570/AT4G34940/AT4G32830/AT1G69230/AT5G61980/AT5G49150/AT5G42080/AT2G19760/AT2G45490/AT5G54280	33
GO:0016192	vesicle-mediated transport	53/1045	389/13178	6.85713e-05	6.85713e-05	0.00336841	AT1G04760/AT3G09520/AT3G56960/AT3G13870/AT5G13990/AT5G12370/AT3G07960/AT1G26690/AT1G14020/AT1G61290/AT1G25240/AT1G03050/AT4G02080/AT1G09580/AT1G05020/AT3G07680/AT2G20760/AT5G10260/AT5G58060/AT2G47170/AT5G13150/AT3G20290/AT1G04750/AT2G22290/AT5G61210/AT3G09740/AT2G20780/AT4G16144/AT1G10385/AT5G57200/AT2G18260/AT2G32670/AT1G14010/AT2G45200/AT3G60190/AT3G59920/AT4G22970/AT4G05000/AT5G09550/AT1G31730…	53
GO:0061025	membrane fusion	13/1045	49/13178	8.05999e-05	8.05999e-05	0.00383157	AT3G13870/AT1G61290/AT5G58060/AT5G61210/AT3G09740/AT2G18260/AT2G45200/AT2G36900/AT5G49150/AT1G11250/AT2G35190/AT1G13890/AT4G11720	13
GO:0140352	export from cell	21/1045	108/13178	9.86591e-05	9.86591e-05	0.00454351	AT3G09520/AT4G00350/AT5G13990/AT5G12370/AT1G14020/AT1G61290/AT3G42640/AT5G62670/AT5G57350/AT5G13150/AT1G80660/AT4G18160/AT4G25640/AT2G18260/AT5G20165/AT4G22970/AT1G20080/AT1G11250/AT1G47550/AT1G53500/AT1G12360	21
GO:0048232	male gamete generation	12/1045	45/13178	0.000142942	0.000142942	0.00638336	AT3G04620/AT4G35280/AT3G47440/AT5G39650/AT5G06100/AT1G68610/AT3G60460/AT5G02390/AT4G26930/AT5G49150/AT2G14750/AT4G11720	12
GO:0006812	cation transport	33/1045	216/13178	0.000195937	0.000195937	0.00849263	AT4G08230/AT4G21120/AT4G25950/AT2G38290/AT2G23790/AT5G37060/AT4G32060/AT3G23870/AT3G08560/AT2G31500/AT3G42640/AT5G62670/AT5G27150/AT5G41610/AT5G57350/AT2G13620/AT5G14870/AT1G53210/AT3G21180/AT2G24720/AT5G51050/AT1G80660/AT4G18160/AT5G46370/AT4G01840/AT1G35670/AT4G37640/AT5G20230/AT1G34470/AT3G46900/AT2G26650/AT1G79400/AT2G41560	33
GO:0006885	regulation of pH	9/1045	30/13178	0.000372128	0.000372128	0.0156686	AT5G37060/AT3G42640/AT5G62670/AT5G27150/AT5G41610/AT5G57350/AT2G13620/AT1G80660/AT1G79400	9
GO:0021700	developmental maturation	33/1045	224/13178	0.000387233	0.000387233	0.0158516	AT1G80120/AT4G04890/AT1G77980/AT5G65090/AT5G13790/AT5G17490/AT5G43900/AT3G13600/AT2G22475/AT3G07470/AT1G14830/AT2G41970/AT3G52460/AT1G32170/AT4G18640/AT3G16640/AT3G56930/AT5G65160/AT1G30860/AT4G36945/AT1G18750/AT1G07430/AT2G45360/AT3G05580/AT4G33440/AT5G61980/AT2G34650/AT4G31830/AT5G42080/AT1G24620/AT2G26650/AT3G08600/AT5G23630	33
GO:0006928	movement of cell or subcellular component	11/1045	44/13178	0.000494792	0.000494792	0.0191441	AT2G21300/AT5G43900/AT5G27550/AT1G08730/AT1G63640/AT5G60930/AT5G20610/AT2G47500/AT5G02370/AT3G44730/AT5G54280	11
GO:0032940	secretion by cell	13/1045	58/13178	0.000496431	0.000496431	0.0191441	AT3G09520/AT5G13990/AT5G12370/AT1G14020/AT1G61290/AT5G13150/AT2G18260/AT5G20165/AT4G22970/AT1G20080/AT1G11250/AT1G47550/AT1G12360	13
GO:0007276	gamete generation	12/1045	51/13178	0.000506635	0.000506635	0.0191441	AT3G04620/AT4G35280/AT3G47440/AT5G39650/AT5G06100/AT1G68610/AT3G60460/AT5G02390/AT4G26930/AT5G49150/AT2G14750/AT4G11720	12
GO:0051128	regulation of cellular component organization	35/1045	248/13178	0.000591581	0.000591581	0.0216443	AT3G42880/AT1G18990/AT5G13990/AT4G29340/AT1G77980/AT5G56450/AT2G31500/AT4G02080/AT4G38430/AT2G13680/AT3G24620/AT3G12160/AT3G48190/AT2G21480/AT4G22860/AT5G13150/AT5G12180/AT1G66810/AT3G47690/AT2G17800/AT4G13240/AT3G20190/AT3G16640/AT1G18750/AT4G16144/AT3G51550/AT1G79860/AT3G18360/AT4G22970/AT4G26930/AT1G35670/AT2G33775/AT5G42080/AT2G19760/AT4G08920	35
GO:0022412	cellular process involved in reproduction in multicellular organism	11/1045	45/13178	0.000608626	0.000608626	0.0216443	AT3G04620/AT4G35280/AT3G47440/AT5G39650/AT5G06100/AT1G68610/AT3G60460/AT5G02390/AT4G26930/AT5G49150/AT4G11720	11
GO:0030029	actin filament-based process	16/1045	82/13178	0.00061844	0.00061844	0.0216443	AT3G13870/AT3G61230/AT5G54650/AT4G29340/AT5G52360/AT5G35700/AT5G43900/AT4G25590/AT3G55770/AT2G17800/AT1G08730/AT4G34940/AT5G20610/AT5G49150/AT2G19760/AT5G54280	16
GO:0045490	pectin catabolic process	9/1045	32/13178	0.00063155	0.00063155	0.0216443	AT2G47030/AT5G09760/AT1G69940/AT5G09280/AT5G27870/AT5G49180/AT3G17060/AT4G33230/AT3G01270	9
GO:0098655	cation transmembrane transport	24/1045	149/13178	0.000648898	0.000648898	0.0217334	AT4G21120/AT4G25950/AT2G38290/AT2G23790/AT4G32060/AT3G08560/AT2G31500/AT3G42640/AT5G62670/AT5G27150/AT5G57350/AT5G14870/AT1G53210/AT3G21180/AT5G51050/AT1G80660/AT4G18160/AT5G46370/AT4G01840/AT1G35670/AT4G37640/AT3G46900/AT2G26650/AT2G41560	24
GO:0019953	sexual reproduction	19/1045	107/13178	0.000689121	0.000689121	0.0221377	AT3G04620/AT4G30930/AT3G47870/AT4G35280/AT3G47440/AT5G39650/AT5G06100/AT2G13680/AT1G68610/AT4G13560/AT3G21180/AT3G60460/AT5G02390/AT3G09880/AT4G26930/AT5G49150/AT2G14750/AT5G45550/AT4G11720	19
GO:0030036	actin cytoskeleton organization	15/1045	75/13178	0.000691011	0.000691011	0.0221377	AT3G13870/AT3G61230/AT5G54650/AT4G29340/AT5G52360/AT5G35700/AT5G43900/AT4G25590/AT3G55770/AT2G17800/AT1G08730/AT4G34940/AT5G49150/AT2G19760/AT5G54280	15
GO:0034220	ion transmembrane transport	31/1045	213/13178	0.000707113	0.000707113	0.0221715	AT4G21120/AT4G25950/AT2G38290/AT2G23790/AT4G28390/AT4G32060/AT3G08560/AT5G56450/AT2G31500/AT3G42640/AT5G62670/AT5G14040/AT5G27150/AT5G57350/AT5G14870/AT1G53210/AT5G13490/AT3G21180/AT5G51050/AT1G80660/AT4G18160/AT5G46370/AT5G19600/AT4G01840/AT1G35670/AT4G37640/AT3G08580/AT3G46900/AT2G26650/AT2G41560/AT4G08920	31
GO:0098660	inorganic ion transmembrane transport	25/1045	159/13178	0.000728994	0.000728994	0.0223814	AT4G25950/AT2G38290/AT2G23790/AT4G32060/AT3G08560/AT2G31500/AT3G42640/AT5G62670/AT5G14040/AT5G27150/AT5G57350/AT5G14870/AT1G53210/AT3G21180/AT5G51050/AT1G80660/AT4G18160/AT5G46370/AT5G19600/AT4G01840/AT1G35670/AT4G37640/AT3G46900/AT2G26650/AT2G41560	25
GO:0006874	cellular calcium ion homeostasis	9/1045	33/13178	0.000808041	0.000808041	0.024302	AT4G08230/AT2G23790/AT4G32060/AT5G14870/AT1G53210/AT2G24720/AT4G24330/AT4G08920/AT5G23630	9
GO:1990542	mitochondrial transmembrane transport	11/1045	47/13178	0.000902183	0.000902183	0.0265907	AT2G23790/AT4G28390/AT4G32060/AT2G46320/AT5G56450/AT5G14040/AT5G13490/AT4G27940/AT1G20350/AT1G17530/AT3G08580	11
GO:0055082	cellular chemical homeostasis	23/1045	144/13178	0.000937894	0.000937894	0.0265979	AT4G08230/AT2G23790/AT3G19940/AT3G22490/AT4G32060/AT3G42640/AT5G62670/AT5G27150/AT5G57350/AT5G14870/AT1G53210/AT4G30996/AT2G24720/AT1G80660/AT2G01770/AT5G24030/AT5G25110/AT4G37840/AT4G24330/AT4G14410/AT3G46900/AT4G08920/AT5G23630	23
GO:0015868	purine ribonucleotide transport	5/1045	11/13178	0.000956574	0.000956574	0.0265979	AT4G28390/AT5G56450/AT5G13490/AT5G51050/AT3G08580	5
GO:1901679	nucleotide transmembrane transport	5/1045	11/13178	0.000956574	0.000956574	0.0265979	AT4G28390/AT5G56450/AT5G13490/AT5G51050/AT3G08580	5
GO:0006887	exocytosis	10/1045	41/13178	0.00108888	0.00108888	0.0297161	AT3G09520/AT5G13990/AT5G12370/AT1G61290/AT5G13150/AT2G18260/AT4G22970/AT1G11250/AT1G47550/AT1G12360	10
GO:0046903	secretion	13/1045	63/13178	0.00113775	0.00113775	0.0304851	AT3G09520/AT5G13990/AT5G12370/AT1G14020/AT1G61290/AT5G13150/AT2G18260/AT5G20165/AT4G22970/AT1G20080/AT1G11250/AT1G47550/AT1G12360	13
GO:0007017	microtubule-based process	23/1045	148/13178	0.0013707	0.0013707	0.036071	AT2G21300/AT5G28646/AT5G12250/AT4G30710/AT5G64740/AT1G54460/AT4G22860/AT5G51600/AT5G27550/AT3G47690/AT3G06030/AT1G63640/AT5G60930/AT3G16640/AT4G18570/AT1G23220/AT4G32830/AT1G69230/AT2G47500/AT5G02370/AT3G44730/AT5G42080/AT2G45490	23
GO:0007163	establishment or maintenance of cell polarity	6/1045	17/13178	0.00141452	0.00141452	0.0360812	AT5G56270/AT5G28646/AT2G17800/AT3G54010/AT4G22970/AT5G42080	6
GO:0006873	cellular ion homeostasis	20/1045	122/13178	0.00142005	0.00142005	0.0360812	AT4G08230/AT2G23790/AT3G22490/AT4G32060/AT3G42640/AT5G62670/AT5G27150/AT5G57350/AT5G14870/AT1G53210/AT4G30996/AT2G24720/AT1G80660/AT2G01770/AT5G24030/AT5G25110/AT4G24330/AT3G46900/AT4G08920/AT5G23630	20
GO:0015865	purine nucleotide transport	5/1045	12/13178	0.00153326	0.00153326	0.0376591	AT4G28390/AT5G56450/AT5G13490/AT5G51050/AT3G08580	5
GO:0051503	adenine nucleotide transport	5/1045	12/13178	0.00153326	0.00153326	0.0376591	AT4G28390/AT5G56450/AT5G13490/AT5G51050/AT3G08580	5
GO:0055074	calcium ion homeostasis	9/1045	36/13178	0.00158987	0.00158987	0.0384093	AT4G08230/AT2G23790/AT4G32060/AT5G14870/AT1G53210/AT2G24720/AT4G24330/AT4G08920/AT5G23630	9
GO:0098662	inorganic cation transmembrane transport	22/1045	143/13178	0.00196629	0.00196629	0.0467368	AT4G25950/AT2G38290/AT2G23790/AT4G32060/AT3G08560/AT2G31500/AT3G42640/AT5G62670/AT5G27150/AT5G57350/AT5G14870/AT1G53210/AT3G21180/AT1G80660/AT4G18160/AT5G46370/AT4G01840/AT1G35670/AT4G37640/AT3G46900/AT2G26650/AT2G41560	22
GO:0071695	anatomical structure maturation	29/1045	208/13178	0.00202486	0.00202486	0.0473652	AT1G80120/AT4G04890/AT5G65090/AT5G13790/AT5G17490/AT5G43900/AT3G13600/AT2G22475/AT3G07470/AT2G41970/AT3G52460/AT1G32170/AT4G18640/AT3G16640/AT3G56930/AT5G65160/AT1G30860/AT4G36945/AT1G07430/AT2G45360/AT3G05580/AT4G33440/AT5G61980/AT2G34650/AT4G31830/AT5G42080/AT1G24620/AT2G26650/AT3G08600	29
GO:0055067	monovalent inorganic cation homeostasis	11/1045	52/13178	0.00217249	0.00217249	0.0500244	AT5G37060/AT3G42640/AT5G62670/AT5G27150/AT5G41610/AT5G57350/AT2G13620/AT4G30996/AT1G80660/AT5G25110/AT1G79400	11
GO:0006898	receptor-mediated endocytosis	8/1045	31/13178	0.00230958	0.00230958	0.0523629	AT3G07960/AT1G25240/AT1G03050/AT1G05020/AT2G20760/AT5G57200/AT1G31730/AT5G42080	8
GO:1990778	protein localization to cell periphery	6/1045	19/13178	0.00270292	0.00270292	0.0597653	AT1G03050/AT1G04750/AT1G42560/AT2G33670/AT2G33120/AT1G77460	6
GO:0010053	root epidermal cell differentiation	18/1045	111/13178	0.00271719	0.00271719	0.0597653	AT3G13870/AT5G65090/AT5G43900/AT2G22475/AT4G31230/AT2G41970/AT1G32170/AT4G18640/AT3G16640/AT3G56930/AT3G07880/AT3G05580/AT5G61980/AT2G34650/AT3G14350/AT5G42080/AT1G24620/AT2G26650	18
GO:0046777	protein autophosphorylation	19/1045	120/13178	0.00277919	0.00277919	0.0602302	AT5G18910/AT4G34440/AT3G04690/AT1G08650/AT2G31500/AT3G51850/AT4G21940/AT5G66850/AT2G21480/AT5G12180/AT2G38910/AT3G06030/AT3G51550/AT1G35670/AT4G09570/AT1G76040/AT3G50530/AT2G46500/AT4G08920	19
GO:0051239	regulation of multicellular organismal process	52/1045	445/13178	0.00297405	0.00297405	0.063519	AT5G64790/AT2G47030/AT4G00350/AT5G66740/AT4G04890/AT3G42880/AT4G38130/AT4G11800/AT2G21300/AT5G13990/AT3G62660/AT1G77980/AT5G13790/AT5G17490/AT2G31500/AT3G12150/AT4G20400/AT5G60010/AT4G38430/AT2G13680/AT3G12160/AT5G41780/AT3G52460/AT2G21480/AT5G13150/AT1G68800/AT5G12180/AT4G13240/AT3G20190/AT1G51600/AT3G16640/AT5G37055/AT5G65160/AT3G11690/AT1G18750/AT3G57390/AT1G79860/AT2G33350/AT3G18360/AT1G07430…	52
GO:0072503	cellular divalent inorganic cation homeostasis	9/1045	40/13178	0.00346758	0.00346758	0.0719736	AT4G08230/AT2G23790/AT4G32060/AT5G14870/AT1G53210/AT2G24720/AT4G24330/AT4G08920/AT5G23630	9
GO:0090174	organelle membrane fusion	9/1045	40/13178	0.00346758	0.00346758	0.0719736	AT3G13870/AT1G61290/AT5G58060/AT3G09740/AT2G18260/AT2G45200/AT2G36900/AT1G11250/AT2G35190	9
GO:0000272	polysaccharide catabolic process	12/1045	63/13178	0.00352965	0.00352965	0.0722443	AT2G47030/AT5G09760/AT1G69940/AT5G09280/AT5G27870/AT5G49180/AT5G04885/AT5G20950/AT3G17060/AT4G33230/AT3G19620/AT3G01270	12
GO:0097435	supramolecular fiber organization	18/1045	114/13178	0.00365301	0.00365301	0.0728426	AT3G61230/AT5G54650/AT4G29340/AT5G52360/AT5G35700/AT5G43900/AT4G25590/AT5G64740/AT3G55770/AT5G51600/AT2G17800/AT1G08730/AT3G06030/AT3G16640/AT4G18570/AT1G69230/AT2G19760/AT5G54280	18
GO:0010256	endomembrane system organization	15/1045	88/13178	0.00365774	0.00365774	0.0728426	AT4G31430/AT3G13870/AT2G45140/AT1G26690/AT5G39650/AT1G09580/AT3G07680/AT4G18425/AT3G19260/AT1G14010/AT2G22770/AT5G04220/AT5G49150/AT4G11220/AT4G11720	15
GO:0030003	cellular cation homeostasis	18/1045	115/13178	0.00401873	0.00401873	0.0771435	AT4G08230/AT2G23790/AT4G32060/AT3G42640/AT5G62670/AT5G27150/AT5G57350/AT5G14870/AT1G53210/AT4G30996/AT2G24720/AT1G80660/AT2G01770/AT5G25110/AT4G24330/AT3G46900/AT4G08920/AT5G23630	18
GO:0090558	plant epidermis development	42/1045	348/13178	0.00406137	0.00406137	0.0771435	AT3G13870/AT1G73360/AT2G22560/AT5G17910/AT5G28646/AT5G65090/AT5G43900/AT2G04305/AT3G13600/AT2G22475/AT4G31230/AT4G37810/AT2G41970/AT3G52460/AT1G45688/AT1G32170/AT4G18640/AT1G63640/AT3G16640/AT3G56930/AT1G27695/AT4G36945/AT1G58520/AT4G20190/AT1G74830/AT5G49800/AT1G04110/AT5G58530/AT3G07880/AT3G05580/AT4G33440/AT5G61980/AT2G34650/AT5G57830/AT5G52600/AT3G14350/AT4G12690/AT5G42500/AT3G50120/AT5G42080…	42
GO:0006935	chemotaxis	7/1045	27/13178	0.00418779	0.00418779	0.0771435	AT3G19090/AT5G45840/AT5G16020/AT1G42560/AT3G20580/AT2G33670/AT5G36260	7
GO:0010183	pollen tube guidance	7/1045	27/13178	0.00418779	0.00418779	0.0771435	AT3G19090/AT5G45840/AT5G16020/AT1G42560/AT3G20580/AT2G33670/AT5G36260	7
GO:0042330	taxis	7/1045	27/13178	0.00418779	0.00418779	0.0771435	AT3G19090/AT5G45840/AT5G16020/AT1G42560/AT3G20580/AT2G33670/AT5G36260	7
GO:0050918	positive chemotaxis	7/1045	27/13178	0.00418779	0.00418779	0.0771435	AT3G19090/AT5G45840/AT5G16020/AT1G42560/AT3G20580/AT2G33670/AT5G36260	7
GO:0009832	plant-type cell wall biogenesis	28/1045	209/13178	0.00425868	0.00425868	0.0774808	AT2G19440/AT3G13870/AT2G29050/AT5G17910/AT1G27600/AT5G64740/AT1G19940/AT5G02180/AT1G45688/AT1G04750/AT1G66810/AT3G01040/AT3G20580/AT3G52290/AT2G38970/AT4G38190/AT5G15650/AT5G49800/AT5G34940/AT2G33100/AT5G58300/AT5G42080/AT2G33120/AT1G77460/AT5G57550/AT3G61920/AT4G08920/AT3G13890	28
GO:0006650	glycerophospholipid metabolic process	18/1045	116/13178	0.00441416	0.00441416	0.0793302	AT2G41210/AT3G56960/AT5G19130/AT4G24160/AT3G07960/AT5G65090/AT3G15820/AT1G05630/AT4G15130/AT1G08750/AT3G58130/AT4G35790/AT5G39400/AT1G55180/AT5G54390/AT2G46500/AT5G40610/AT4G26770	18
GO:0006811	ion transport	43/1045	361/13178	0.00466019	0.00466019	0.0827427	AT4G08230/AT4G21120/AT4G25950/AT2G38290/AT2G23790/AT5G37060/AT4G28390/AT4G32060/AT2G39890/AT3G23870/AT3G08560/AT5G56450/AT2G31500/AT3G42640/AT5G62670/AT5G14040/AT1G78610/AT5G27150/AT5G41610/AT5G57350/AT2G13620/AT5G14870/AT1G53210/AT5G13490/AT3G21180/AT2G24720/AT5G51050/AT1G80660/AT4G18160/AT5G46370/AT5G24030/AT5G19600/AT4G01840/AT1G35670/AT4G37640/AT3G08580/AT5G20230/AT1G34470/AT3G46900/AT2G26650…	43
GO:0090627	plant epidermal cell differentiation	20/1045	135/13178	0.00477885	0.00477885	0.0838394	AT3G13870/AT5G65090/AT5G43900/AT2G22475/AT4G31230/AT4G37810/AT2G41970/AT1G32170/AT4G18640/AT3G16640/AT3G56930/AT1G27695/AT3G07880/AT3G05580/AT5G61980/AT2G34650/AT3G14350/AT5G42080/AT1G24620/AT2G26650	20
GO:0072583	clathrin-dependent endocytosis	7/1045	28/13178	0.00520841	0.00520841	0.0903006	AT3G07960/AT1G25240/AT1G03050/AT1G05020/AT2G20760/AT5G57200/AT5G42080	7
GO:0009310	amine catabolic process	4/1045	10/13178	0.00559833	0.00559833	0.0937519	AT4G34180/AT1G44542/AT5G13700/AT1G65840	4
GO:0042402	cellular biogenic amine catabolic process	4/1045	10/13178	0.00559833	0.00559833	0.0937519	AT4G34180/AT1G44542/AT5G13700/AT1G65840	4
GO:0072530	purine-containing compound transmembrane transport	4/1045	10/13178	0.00559833	0.00559833	0.0937519	AT4G28390/AT5G56450/AT5G13490/AT3G08580	4
GO:0006816	calcium ion transport	9/1045	43/13178	0.00577344	0.00577344	0.0951272	AT4G08230/AT2G23790/AT4G32060/AT5G14870/AT1G53210/AT3G21180/AT2G24720/AT4G37640/AT2G41560	9
GO:0055080	cation homeostasis	24/1045	175/13178	0.00580955	0.00580955	0.0951272	AT4G08230/AT2G23790/AT5G37060/AT4G32060/AT3G42640/AT5G62670/AT5G27150/AT5G41610/AT5G57350/AT2G13620/AT5G14870/AT2G14520/AT1G53210/AT4G30996/AT2G24720/AT1G80660/AT2G01770/AT5G25110/AT4G24330/AT4G14410/AT3G46900/AT1G79400/AT4G08920/AT5G23630	24
GO:0040011	locomotion	7/1045	29/13178	0.00640485	0.00640485	0.100409	AT3G19090/AT5G45840/AT5G16020/AT1G42560/AT3G20580/AT2G33670/AT5G36260	7
GO:0070588	calcium ion transmembrane transport	7/1045	29/13178	0.00640485	0.00640485	0.100409	AT2G23790/AT4G32060/AT5G14870/AT1G53210/AT3G21180/AT4G37640/AT2G41560	7
GO:0006862	nucleotide transport	5/1045	16/13178	0.00647277	0.00647277	0.100409	AT4G28390/AT5G56450/AT5G13490/AT5G51050/AT3G08580	5
GO:0030705	cytoskeleton-dependent intracellular transport	5/1045	16/13178	0.00647277	0.00647277	0.100409	AT5G43900/AT5G27550/AT1G08730/AT5G20610/AT5G54280	5
GO:0072659	protein localization to plasma membrane	5/1045	16/13178	0.00647277	0.00647277	0.100409	AT1G03050/AT1G04750/AT1G42560/AT2G33670/AT2G33120	5
GO:0043067	regulation of programmed cell death	10/1045	52/13178	0.00694783	0.00694783	0.106655	AT3G25250/AT4G34180/AT5G56450/AT5G06100/AT1G64300/AT5G51290/AT2G34770/AT1G67950/AT3G12920/AT2G41560	10
GO:0006906	vesicle fusion	8/1045	37/13178	0.0074007	0.0074007	0.112436	AT1G61290/AT5G58060/AT3G09740/AT2G18260/AT2G45200/AT2G36900/AT1G11250/AT2G35190	8
GO:0007015	actin filament organization	12/1045	69/13178	0.00752864	0.00752864	0.113213	AT3G61230/AT5G54650/AT4G29340/AT5G52360/AT5G35700/AT5G43900/AT4G25590/AT3G55770/AT2G17800/AT1G08730/AT2G19760/AT5G54280	12
GO:0072507	divalent inorganic cation homeostasis	10/1045	54/13178	0.00910585	0.00910585	0.135547	AT4G08230/AT2G23790/AT4G32060/AT5G14870/AT2G14520/AT1G53210/AT2G24720/AT4G24330/AT4G08920/AT5G23630	10
GO:0007018	microtubule-based movement	7/1045	31/13178	0.00939404	0.00939404	0.137068	AT2G21300/AT5G27550/AT1G63640/AT5G60930/AT2G47500/AT5G02370/AT3G44730	7
GO:0030004	cellular monovalent inorganic cation homeostasis	7/1045	31/13178	0.00939404	0.00939404	0.137068	AT3G42640/AT5G62670/AT5G27150/AT5G57350/AT4G30996/AT1G80660/AT5G25110	7
GO:0006644	phospholipid metabolic process	22/1045	164/13178	0.0103353	0.0103353	0.149323	AT2G41210/AT3G56960/AT5G19130/AT1G76490/AT4G24160/AT3G07960/AT5G65090/AT3G15820/AT1G05630/AT4G15130/AT1G08750/AT2G42010/AT3G58130/AT4G35790/AT5G39400/AT1G55180/AT4G13830/AT5G54390/AT4G11820/AT2G46500/AT5G40610/AT4G26770	22
GO:0006897	endocytosis	11/1045	64/13178	0.0112124	0.0112124	0.159893	AT3G56960/AT3G07960/AT1G25240/AT1G03050/AT1G05020/AT2G20760/AT3G20290/AT4G16144/AT5G57200/AT1G31730/AT5G42080	11
GO:0000103	sulfate assimilation	4/1045	12/13178	0.0116095	0.0116095	0.159893	AT5G39950/AT4G04610/AT2G14750/AT5G54390	4
GO:0030048	actin filament-based movement	4/1045	12/13178	0.0116095	0.0116095	0.159893	AT5G43900/AT1G08730/AT5G20610/AT5G54280	4
GO:0048768	root hair cell tip growth	4/1045	12/13178	0.0116095	0.0116095	0.159893	AT2G41970/AT3G16640/AT3G05580/AT5G61980	4
GO:0099515	actin filament-based transport	4/1045	12/13178	0.0116095	0.0116095	0.159893	AT5G43900/AT1G08730/AT5G20610/AT5G54280	4
GO:0007264	small GTPase mediated signal transduction	6/1045	25/13178	0.0117179	0.0117179	0.159893	AT5G19610/AT2G17800/AT4G24580/AT3G07880/AT3G59920/AT5G09550	6
GO:0035556	intracellular signal transduction	34/1045	287/13178	0.0119103	0.0119103	0.160163	AT2G26070/AT1G08650/AT2G46490/AT2G18470/AT2G31500/AT3G51850/AT2G44840/AT5G62310/AT4G21940/AT2G19400/AT5G47540/AT5G08590/AT5G19610/AT5G12180/AT2G38910/AT2G17800/AT4G24580/AT1G03920/AT4G14350/AT2G24720/AT3G23240/AT3G07880/AT3G51770/AT3G59920/AT3G23230/AT5G63650/AT5G09550/AT1G35670/AT2G33775/AT4G09570/AT1G76040/AT3G50530/AT2G20470/AT5G62920	34
GO:0019725	cellular homeostasis	24/1045	186/13178	0.012116	0.012116	0.160163	AT4G08230/AT2G23790/AT3G19940/AT3G22490/AT4G32060/AT3G42640/AT5G62670/AT5G27150/AT5G57350/AT3G16950/AT5G14870/AT1G53210/AT4G30996/AT2G24720/AT1G80660/AT2G01770/AT5G24030/AT5G25110/AT4G37840/AT4G24330/AT4G14410/AT3G46900/AT4G08920/AT5G23630	24
GO:0030001	metal ion transport	20/1045	147/13178	0.012123	0.012123	0.160163	AT4G08230/AT2G23790/AT4G32060/AT3G23870/AT2G31500/AT5G27150/AT5G14870/AT1G53210/AT3G21180/AT2G24720/AT4G18160/AT5G46370/AT4G01840/AT1G35670/AT4G37640/AT5G20230/AT1G34470/AT3G46900/AT2G26650/AT2G41560	20
GO:0016052	carbohydrate catabolic process	18/1045	128/13178	0.0121724	0.0121724	0.160163	AT2G47030/AT5G09760/AT1G69940/AT1G13440/AT5G09280/AT5G27870/AT5G49180/AT5G04885/AT5G20950/AT3G17060/AT4G33230/AT2G36580/AT4G37840/AT3G19620/AT2G36530/AT3G49160/AT3G01270/AT2G19800	18
GO:0012501	programmed cell death	16/1045	110/13178	0.0128905	0.0128905	0.16811	AT4G37990/AT3G25250/AT4G34180/AT5G56450/AT5G06100/AT1G64300/AT5G51290/AT2G34770/AT3G27060/AT4G35790/AT1G67950/AT3G12920/AT1G29340/AT2G41560/AT4G08920/AT1G71220	16
GO:0045488	pectin metabolic process	13/1045	83/13178	0.0132543	0.0132543	0.171339	AT2G47030/AT3G62660/AT1G14020/AT5G09760/AT1G69940/AT5G09280/AT3G01040/AT5G27870/AT3G06260/AT5G49180/AT3G17060/AT4G33230/AT3G01270	13
GO:0080188	gene silencing by RNA-directed DNA methylation	5/1045	19/13178	0.0141243	0.0141243	0.177904	AT1G13790/AT4G13460/AT3G14980/AT1G19100/AT3G48670	5
GO:0140458	pre-transcriptional gene silencing by RNA	5/1045	19/13178	0.0141243	0.0141243	0.177904	AT1G13790/AT4G13460/AT3G14980/AT1G19100/AT3G48670	5
GO:1900426	positive regulation of defense response to bacterium	5/1045	19/13178	0.0141243	0.0141243	0.177904	AT1G18670/AT3G17980/AT5G18610/AT1G14370/AT4G08920	5
GO:0010015	root morphogenesis	40/1045	354/13178	0.0144187	0.0144187	0.180072	AT1G80120/AT2G33680/AT3G13870/AT2G35880/AT5G65090/AT5G43900/AT3G13600/AT2G22475/AT3G54040/AT3G07470/AT4G31230/AT2G41970/AT2G37980/AT3G52460/AT1G05577/AT3G18830/AT1G32170/AT4G18640/AT3G16640/AT3G56930/AT4G36945/AT1G58520/AT2G05160/AT5G58530/AT2G17500/AT3G07880/AT3G05580/AT4G33440/AT1G75160/AT5G61980/AT2G34650/AT2G41990/AT3G14350/AT4G12690/AT1G17890/AT5G42080/AT1G24620/AT2G26650/AT3G62200/AT3G08600	40
GO:0010393	galacturonan metabolic process	13/1045	84/13178	0.0145801	0.0145801	0.180558	AT2G47030/AT3G62660/AT1G14020/AT5G09760/AT1G69940/AT5G09280/AT3G01040/AT5G27870/AT3G06260/AT5G49180/AT3G17060/AT4G33230/AT3G01270	13

## Sheet: Seeds
ID	Description	GeneRatio	BgRatio	pvalue	p.adjust	qvalue	geneID	Count
GO:0048437	floral organ development	28/872	169/13178	5.73572e-06	5.73572e-06	0.00901414	AT3G61150/AT5G53400/AT1G15330/AT2G36190/AT4G25640/AT1G65620/AT5G66870/AT5G62090/AT5G13790/AT2G44810/AT5G57520/AT4G39790/AT1G68130/AT4G36930/AT5G50260/AT5G05560/AT3G62980/AT5G06839/AT4G04890/AT1G24260/AT2G45190/AT3G13890/AT1G70510/AT1G77850/AT1G02065/AT3G15510/AT2G02850/AT5G42080	28
GO:0010431	seed maturation	15/872	66/13178	2.00664e-05	2.00664e-05	0.0157679	AT1G49770/AT5G16460/AT2G40170/AT1G07985/AT2G29090/AT4G32010/AT1G22600/AT1G55250/AT5G13790/AT3G12960/AT3G26744/AT5G44120/AT4G04890/AT3G62420/AT2G30470	15
GO:0048609	multicellular organismal reproductive process	25/872	157/13178	3.582e-05	3.582e-05	0.0187647	AT1G49770/AT5G45310/AT5G16460/AT2G40170/AT1G07985/AT2G29090/AT4G25640/AT4G32010/AT1G22600/AT1G55250/AT1G60460/AT2G20000/AT5G13790/AT2G44810/AT3G12960/AT5G44260/AT3G26744/AT5G57800/AT5G44120/AT4G04890/AT1G24260/AT3G62420/AT2G30470/AT3G13890/AT1G77850	25
GO:0032504	multicellular organism reproduction	25/872	163/13178	6.76754e-05	6.76754e-05	0.0265893	AT1G49770/AT5G45310/AT5G16460/AT2G40170/AT1G07985/AT2G29090/AT4G25640/AT4G32010/AT1G22600/AT1G55250/AT1G60460/AT2G20000/AT5G13790/AT2G44810/AT3G12960/AT5G44260/AT3G26744/AT5G57800/AT5G44120/AT4G04890/AT1G24260/AT3G62420/AT2G30470/AT3G13890/AT1G77850	25
GO:0010876	lipid localization	15/872	79/13178	0.000179885	0.000179885	0.0490703	AT3G27660/AT1G48750/AT5G16460/AT1G05510/AT3G18570/AT5G59320/AT2G44300/AT4G33355/AT4G25140/AT1G27950/AT2G18370/AT1G15520/AT3G01570/AT1G17840/AT5G42080	15
GO:0090698	post-embryonic plant morphogenesis	21/872	135/13178	0.000206365	0.000206365	0.0490703	AT1G49770/AT2G45420/AT5G10510/AT3G59420/AT3G02260/AT5G53400/AT4G29900/AT3G18830/AT1G04110/AT2G42430/AT2G30370/AT3G26744/AT1G49430/AT1G68130/AT3G62980/AT1G17840/AT1G24260/AT1G69780/AT2G45190/AT1G70510/AT3G15510	21
GO:0007389	pattern specification process	28/872	206/13178	0.000218565	0.000218565	0.0490703	AT1G15750/AT1G70250/AT5G10510/AT5G53400/AT5G24740/AT1G77600/AT5G08120/AT1G65620/AT5G66870/AT1G19880/AT4G39380/AT1G27340/AT4G30080/AT4G39790/AT5G60200/AT4G32700/AT5G56270/AT4G37310/AT2G20130/AT1G17840/AT1G24260/AT1G06150/AT2G45190/AT1G70510/AT4G30800/AT5G13010/AT3G45210/AT5G42080	28
GO:0051235	maintenance of location	11/872	49/13178	0.00028462	0.00028462	0.0559128	AT3G27660/AT5G16460/AT5G24740/AT4G17140/AT3G58060/AT1G05510/AT3G18570/AT2G21410/AT4G25140/AT3G01570/AT2G01770	11
GO:0019915	lipid storage	6/872	16/13178	0.000371576	0.000371576	0.0596938	AT3G27660/AT5G16460/AT1G05510/AT3G18570/AT4G25140/AT3G01570	6
GO:0048438	floral whorl development	21/872	141/13178	0.000379834	0.000379834	0.0596938	AT5G53400/AT1G15330/AT2G36190/AT4G25640/AT1G65620/AT5G66870/AT5G62090/AT2G44810/AT4G36930/AT5G50260/AT5G05560/AT3G62980/AT5G06839/AT1G24260/AT3G13890/AT1G70510/AT1G77850/AT1G02065/AT3G15510/AT2G02850/AT5G42080	21
GO:0090567	reproductive shoot system development	48/872	440/13178	0.000419025	0.000419025	0.0598665	AT5G10510/AT3G61150/AT3G61250/AT3G02260/AT5G53400/AT1G15330/AT4G29900/AT2G36190/AT1G34320/AT4G25640/AT2G45910/AT1G02060/AT5G35750/AT1G65620/AT5G66870/AT1G19880/AT5G35770/AT5G55390/AT5G04550/AT5G62090/AT5G13790/AT5G49160/AT2G44810/AT5G03790/AT1G74150/AT5G57520/AT4G39790/AT1G68130/AT3G07610/AT4G36930/AT5G50260/AT2G06210/AT5G05560/AT3G62980/AT5G06839/AT4G04890/AT2G28290/AT1G24260/AT2G45190/AT3G13890…	48
GO:0045935	positive regulation of nucleobase-containing compound metabolic process	39/872	345/13178	0.000718656	0.000718656	0.0867934	AT2G45420/AT2G36270/AT5G50080/AT4G15090/AT4G34110/AT5G53980/AT1G22130/AT2G26150/AT5G59800/AT2G42430/AT4G32730/AT3G54350/AT1G63020/AT4G09680/AT2G40340/AT2G02160/AT2G36010/AT1G79090/AT5G62090/AT5G13790/AT5G03790/AT3G26744/AT1G20870/AT3G24650/AT2G06210/AT2G40220/AT5G11510/AT2G28290/AT1G24260/AT1G69780/AT1G04020/AT3G16730/AT3G62420/AT5G22220/AT1G53050/AT5G13010/AT1G01160/AT1G75490/AT5G18450	39
GO:0010162	seed dormancy process	9/872	39/13178	0.000814218	0.000814218	0.0867934	AT1G49770/AT5G16460/AT2G40170/AT2G29090/AT1G22600/AT1G55250/AT3G12960/AT3G26744/AT4G04890	9
GO:0022611	dormancy process	9/872	39/13178	0.000814218	0.000814218	0.0867934	AT1G49770/AT5G16460/AT2G40170/AT2G29090/AT1G22600/AT1G55250/AT3G12960/AT3G26744/AT4G04890	9
GO:0051276	chromosome organization	36/872	313/13178	0.000828404	0.000828404	0.0867934	AT5G61000/AT1G49950/AT4G03250/AT3G18730/AT4G22850/AT1G15910/AT3G62300/AT1G04730/AT5G50930/AT1G77600/AT4G31210/AT1G08060/AT5G63920/AT4G25340/AT4G09680/AT1G20900/AT2G20000/AT3G44530/AT2G21660/AT5G49160/AT4G22970/AT4G32820/AT3G07610/AT5G05560/AT5G56240/AT5G08020/AT5G47690/AT2G28290/AT3G16730/AT1G30810/AT5G58230/AT3G20475/AT1G28760/AT2G16390/AT2G05120/AT5G04320	36
GO:0090696	post-embryonic plant organ development	18/872	123/13178	0.00119066	0.00119066	0.105136	AT2G45420/AT5G10510/AT3G59420/AT3G02260/AT5G53400/AT1G12110/AT3G18830/AT3G50060/AT2G42430/AT1G49430/AT2G42590/AT3G60650/AT1G68130/AT2G40220/AT3G62980/AT1G24260/AT2G45190/AT1G70510	18
GO:0035825	homologous recombination	9/872	41/13178	0.00119501	0.00119501	0.105136	AT5G50930/AT1G77600/AT5G63920/AT1G60460/AT5G47690/AT3G27120/AT4G29170/AT3G20475/AT5G63540	9
GO:0010604	positive regulation of macromolecule metabolic process	50/872	486/13178	0.00120417	0.00120417	0.105136	AT3G02890/AT2G45420/AT2G36270/AT5G50080/AT4G15090/AT4G34110/AT5G53980/AT1G22130/AT2G26150/AT5G59800/AT2G42430/AT4G32730/AT3G54350/AT1G63020/AT4G09680/AT2G40340/AT2G02160/AT2G36010/AT1G79090/AT5G55390/AT5G62090/AT5G13790/AT5G03790/AT3G08850/AT4G24200/AT3G26744/AT1G20870/AT3G24650/AT2G06210/AT2G40220/AT2G20130/AT5G39850/AT3G47910/AT5G11510/AT2G28290/AT1G24260/AT1G69780/AT1G04020/AT3G16730/AT3G62420…	50
GO:0009908	flower development	44/872	415/13178	0.00128451	0.00128451	0.106248	AT5G10510/AT3G61150/AT3G61250/AT5G53400/AT1G15330/AT2G36190/AT4G25640/AT2G45910/AT1G02060/AT5G35750/AT1G65620/AT5G66870/AT1G19880/AT5G35770/AT5G55390/AT5G62090/AT5G13790/AT5G49160/AT2G44810/AT5G03790/AT1G74150/AT5G57520/AT4G39790/AT1G68130/AT3G07610/AT4G36930/AT5G50260/AT2G06210/AT5G05560/AT3G62980/AT5G06839/AT4G04890/AT2G28290/AT1G24260/AT2G45190/AT3G13890/AT1G70510/AT1G77850/AT1G02065/AT5G58230…	44
GO:0051304	chromosome separation	7/872	27/13178	0.00149317	0.00149317	0.112595	AT5G50930/AT5G63920/AT2G20000/AT4G22970/AT5G05560/AT3G16730/AT5G63540	7
GO:0090697	post-embryonic plant organ morphogenesis	13/872	77/13178	0.00150454	0.00150454	0.112595	AT2G45420/AT5G10510/AT3G59420/AT3G02260/AT5G53400/AT3G18830/AT2G42430/AT1G49430/AT1G68130/AT3G62980/AT1G24260/AT2G45190/AT1G70510	13
GO:0045893	positive regulation of transcription, DNA-templated	31/872	269/13178	0.00179117	0.00179117	0.127953	AT2G45420/AT2G36270/AT5G50080/AT4G15090/AT5G53980/AT1G22130/AT2G26150/AT2G42430/AT4G32730/AT3G54350/AT2G40340/AT2G02160/AT2G36010/AT5G62090/AT5G13790/AT5G03790/AT3G26744/AT3G24650/AT2G06210/AT2G40220/AT5G11510/AT2G28290/AT1G24260/AT1G69780/AT1G04020/AT3G62420/AT5G22220/AT1G53050/AT1G01160/AT1G75490/AT5G18450	31
GO:1902680	positive regulation of RNA biosynthetic process	31/872	271/13178	0.00201328	0.00201328	0.131835	AT2G45420/AT2G36270/AT5G50080/AT4G15090/AT5G53980/AT1G22130/AT2G26150/AT2G42430/AT4G32730/AT3G54350/AT2G40340/AT2G02160/AT2G36010/AT5G62090/AT5G13790/AT5G03790/AT3G26744/AT3G24650/AT2G06210/AT2G40220/AT5G11510/AT2G28290/AT1G24260/AT1G69780/AT1G04020/AT3G62420/AT5G22220/AT1G53050/AT1G01160/AT1G75490/AT5G18450	31
GO:1903508	positive regulation of nucleic acid-templated transcription	31/872	271/13178	0.00201328	0.00201328	0.131835	AT2G45420/AT2G36270/AT5G50080/AT4G15090/AT5G53980/AT1G22130/AT2G26150/AT2G42430/AT4G32730/AT3G54350/AT2G40340/AT2G02160/AT2G36010/AT5G62090/AT5G13790/AT5G03790/AT3G26744/AT3G24650/AT2G06210/AT2G40220/AT5G11510/AT2G28290/AT1G24260/AT1G69780/AT1G04020/AT3G62420/AT5G22220/AT1G53050/AT1G01160/AT1G75490/AT5G18450	31
GO:2000034	regulation of seed maturation	5/872	15/13178	0.00215337	0.00215337	0.134906	AT4G32010/AT5G13790/AT4G04890/AT3G62420/AT2G30470	5
GO:0003002	regionalization	21/872	162/13178	0.00232996	0.00232996	0.134906	AT1G15750/AT5G10510/AT5G53400/AT5G24740/AT1G77600/AT5G08120/AT1G65620/AT5G66870/AT1G19880/AT1G27340/AT4G39790/AT5G60200/AT4G32700/AT2G20130/AT1G17840/AT1G24260/AT2G45190/AT1G70510/AT4G30800/AT5G13010/AT5G42080	21
GO:0046283	anthocyanin-containing compound metabolic process	9/872	45/13178	0.00238369	0.00238369	0.134906	AT4G14090/AT1G09530/AT2G02990/AT1G78600/AT4G31920/AT4G22880/AT4G27570/AT1G12910/AT5G42800	9
GO:0051254	positive regulation of RNA metabolic process	35/872	321/13178	0.00243818	0.00243818	0.134906	AT2G45420/AT2G36270/AT5G50080/AT4G15090/AT4G34110/AT5G53980/AT1G22130/AT2G26150/AT2G42430/AT4G32730/AT3G54350/AT1G63020/AT2G40340/AT2G02160/AT2G36010/AT1G79090/AT5G62090/AT5G13790/AT5G03790/AT3G26744/AT3G24650/AT2G06210/AT2G40220/AT5G11510/AT2G28290/AT1G24260/AT1G69780/AT1G04020/AT3G62420/AT5G22220/AT1G53050/AT5G13010/AT1G01160/AT1G75490/AT5G18450	35
GO:0051093	negative regulation of developmental process	17/872	121/13178	0.00251487	0.00251487	0.134906	AT2G36270/AT3G61150/AT4G15090/AT1G03790/AT1G70170/AT1G02060/AT5G57110/AT2G34140/AT2G30370/AT5G62620/AT5G13790/AT5G49160/AT5G57520/AT4G36930/AT1G15520/AT2G06210/AT4G04890	17
GO:0001666	response to hypoxia	25/872	208/13178	0.00272366	0.00272366	0.134906	AT5G65207/AT5G66985/AT2G31810/AT3G10020/AT2G26150/AT3G02040/AT2G23690/AT3G60390/AT1G61340/AT3G46230/AT4G27450/AT3G02550/AT1G77120/AT1G03220/AT5G44260/AT2G46495/AT5G63130/AT5G15120/AT5G39890/AT1G76650/AT3G10040/AT1G28760/AT4G10265/AT3G20395/AT1G19020	25
GO:0051173	positive regulation of nitrogen compound metabolic process	46/872	456/13178	0.00273935	0.00273935	0.134906	AT2G45420/AT2G36270/AT5G50080/AT4G15090/AT4G34110/AT5G53980/AT1G22130/AT2G26150/AT5G59800/AT2G42430/AT4G32730/AT3G54350/AT1G63020/AT4G09680/AT2G40340/AT2G02160/AT2G36010/AT1G79090/AT5G55390/AT5G62090/AT5G13790/AT5G03790/AT3G08850/AT3G26744/AT1G20870/AT3G24650/AT2G06210/AT2G40220/AT2G20130/AT5G39850/AT5G11510/AT2G28290/AT1G24260/AT1G69780/AT1G04020/AT3G16730/AT3G62420/AT5G22220/AT3G21200/AT3G53690…	46
GO:0006310	DNA recombination	17/872	122/13178	0.00274692	0.00274692	0.134906	AT2G22140/AT5G61000/AT1G15910/AT5G50930/AT1G77600/AT5G63920/AT1G60460/AT4G32700/AT5G24280/AT4G25540/AT5G08020/AT5G47690/AT1G04020/AT3G27120/AT4G29170/AT3G20475/AT5G63540	17
GO:0051307	meiotic chromosome separation	4/872	10/13178	0.00289616	0.00289616	0.136971	AT5G50930/AT5G63920/AT4G22970/AT5G63540	4
GO:0080050	regulation of seed development	5/872	16/13178	0.00296328	0.00296328	0.136971	AT4G32010/AT5G13790/AT4G04890/AT3G62420/AT2G30470	5
GO:0036293	response to decreased oxygen levels	25/872	211/13178	0.00329998	0.00329998	0.143691	AT5G65207/AT5G66985/AT2G31810/AT3G10020/AT2G26150/AT3G02040/AT2G23690/AT3G60390/AT1G61340/AT3G46230/AT4G27450/AT3G02550/AT1G77120/AT1G03220/AT5G44260/AT2G46495/AT5G63130/AT5G15120/AT5G39890/AT1G76650/AT3G10040/AT1G28760/AT4G10265/AT3G20395/AT1G19020	25
GO:0031328	positive regulation of cellular biosynthetic process	35/872	327/13178	0.00330562	0.00330562	0.143691	AT2G45420/AT2G36270/AT5G50080/AT4G15090/AT5G53980/AT1G22130/AT2G26150/AT2G42430/AT4G32730/AT3G54350/AT2G40340/AT2G02160/AT2G36010/AT5G62090/AT5G13790/AT5G03790/AT3G26744/AT3G24650/AT1G68130/AT2G06210/AT2G40220/AT5G39850/AT5G11510/AT2G28290/AT1G24260/AT1G69780/AT1G04020/AT3G62420/AT5G22220/AT5G07350/AT3G21200/AT1G53050/AT1G01160/AT1G75490/AT5G18450	35
GO:0010557	positive regulation of macromolecule biosynthetic process	32/872	292/13178	0.00338294	0.00338294	0.143691	AT2G45420/AT2G36270/AT5G50080/AT4G15090/AT5G53980/AT1G22130/AT2G26150/AT2G42430/AT4G32730/AT3G54350/AT2G40340/AT2G02160/AT2G36010/AT5G62090/AT5G13790/AT5G03790/AT3G26744/AT3G24650/AT2G06210/AT2G40220/AT5G39850/AT5G11510/AT2G28290/AT1G24260/AT1G69780/AT1G04020/AT3G62420/AT5G22220/AT1G53050/AT1G01160/AT1G75490/AT5G18450	32
GO:0070482	response to oxygen levels	25/872	212/13178	0.00351363	0.00351363	0.145314	AT5G65207/AT5G66985/AT2G31810/AT3G10020/AT2G26150/AT3G02040/AT2G23690/AT3G60390/AT1G61340/AT3G46230/AT4G27450/AT3G02550/AT1G77120/AT1G03220/AT5G44260/AT2G46495/AT5G63130/AT5G15120/AT5G39890/AT1G76650/AT3G10040/AT1G28760/AT4G10265/AT3G20395/AT1G19020	25
GO:0021700	developmental maturation	26/872	224/13178	0.00366118	0.00366118	0.147534	AT1G49770/AT4G17810/AT5G16460/AT2G40170/AT1G22130/AT1G07985/AT2G29090/AT4G32010/AT1G22600/AT1G55250/AT5G62170/AT5G13790/AT2G44810/AT3G12960/AT5G44260/AT1G09380/AT3G26744/AT1G32710/AT5G44120/AT3G62980/AT4G04890/AT3G62420/AT2G30470/AT3G61790/AT5G13010/AT5G42080	26
GO:0010311	lateral root formation	8/872	41/13178	0.00481577	0.00481577	0.189209	AT2G45420/AT5G10510/AT3G59420/AT3G02260/AT3G18830/AT2G42430/AT1G49430/AT3G62980	8
GO:1905393	plant organ formation	14/872	98/13178	0.00500258	0.00500258	0.190326	AT2G45420/AT5G10510/AT3G59420/AT3G02260/AT3G18830/AT2G42430/AT5G03790/AT4G39790/AT1G49430/AT3G62980/AT1G24260/AT4G29130/AT2G45190/AT1G70510	14
GO:0009891	positive regulation of biosynthetic process	35/872	336/13178	0.00509474	0.00509474	0.190326	AT2G45420/AT2G36270/AT5G50080/AT4G15090/AT5G53980/AT1G22130/AT2G26150/AT2G42430/AT4G32730/AT3G54350/AT2G40340/AT2G02160/AT2G36010/AT5G62090/AT5G13790/AT5G03790/AT3G26744/AT3G24650/AT1G68130/AT2G06210/AT2G40220/AT5G39850/AT5G11510/AT2G28290/AT1G24260/AT1G69780/AT1G04020/AT3G62420/AT5G22220/AT5G07350/AT3G21200/AT1G53050/AT1G01160/AT1G75490/AT5G18450	35
GO:0048443	stamen development	11/872	69/13178	0.00532863	0.00532863	0.190326	AT5G53400/AT1G15330/AT4G25640/AT2G44810/AT5G50260/AT3G62980/AT5G06839/AT3G13890/AT1G77850/AT1G02065/AT2G02850	11
GO:0048466	androecium development	11/872	69/13178	0.00532863	0.00532863	0.190326	AT5G53400/AT1G15330/AT4G25640/AT2G44810/AT5G50260/AT3G62980/AT5G06839/AT3G13890/AT1G77850/AT1G02065/AT2G02850	11
GO:0098813	nuclear chromosome segregation	12/872	79/13178	0.00550891	0.00550891	0.192393	AT1G04730/AT5G50930/AT1G77600/AT5G63920/AT2G20000/AT4G22970/AT5G05560/AT5G47690/AT3G16730/AT3G20475/AT5G63540/AT5G04320	12
